# Supplementary material for: Disentangling the Microphysical Effects of Fire Particles on Convective Clouds Through A Case Study
Source: J Geophys Res Atmos. 2020 Jun 16;125(12):e2019JD031890. doi: 10.1029/2019JD031890 (PMC7379315; doi:10.1029/2019JD031890)
Supplement: Supplementary file 2 — Data Set S1 [file JGRD-125-e2019JD031890-s002.zip]

Archive with 27 entries (24 files):
- Data_Set_S1/
- Data_Set_S1/.DS_Store
- __MACOSX/
- __MACOSX/Data_Set_S1/
- __MACOSX/Data_Set_S1/._.DS_Store
- Data_Set_S1/aerosol_driver.F
- Data_Set_S1/chem_driver.F
- Data_Set_S1/dry_dep_driver.F
- Data_Set_S1/module_aerosols_sorgam.F
- Data_Set_S1/module_data_sorgam_116.F
- Data_Set_S1/module_data_sorgam_FIRE-CTL:FIREx10.F
- Data_Set_S1/module_data_sorgam_FIRE-SML.F
- Data_Set_S1/module_data_sorgam_MODFIRE-CTL:MODFIREx10.F
- Data_Set_S1/module_data_sorgam_MODFIRE-SML.F
- Data_Set_S1/module_microphysics_driver.F
- Data_Set_S1/module_mixactivate_high-fraction.F
- Data_Set_S1/module_mixactivate_larger.F
- Data_Set_S1/module_mixactivate_non-PLUME.F
- Data_Set_S1/module_mixactivate_PLUME.F
- Data_Set_S1/module_mixactivate_wrappers.F
- Data_Set_S1/module_mp_morr_two_moment.F
- Data_Set_S1/namelist.input.FIRE
- Data_Set_S1/namelist.input.NOFIRE
- Data_Set_S1/namelist.wps
- Data_Set_S1/registry.chem
- Data_Set_S1/Registry.EM_COMMON
- Data_Set_S1/solve_em.F
