# Supplementary material for: Disentangling the Microphysical Effects of Fire Particles on Convective Clouds Through A Case Study
Source: J Geophys Res Atmos. 2020 Jun 16;125(12):e2019JD031890. doi: 10.1029/2019JD031890 (PMC7379315; doi:10.1029/2019JD031890)
Supplement: Supplementary file 2 — Data Set S1 [file JGRD-125-e2019JD031890-s002.zip › Data_Set_S1/aerosol_driver.F]

!
!   WRF-chem V3.0 : Original version of aerosol_driver written by Georg Grell (ESRL/GSD)
!                   Further developments, bugfixes and improvements  by
!                   William Gustafson (PNNL),Rainer Schmitz (University of Chile)  and Georg Grell
!
! 10/12/2011 - Ravan Ahmadov (NOAA) updated to include the RACM_SOA_VBS option
!
      SUBROUTINE aerosols_driver (id,curr_secs,ktau,dtstep,ktauc,          &
               config_flags,dtstepc,dx,                                    &
               alt,t_phy,moist,aerwrf,p8w,t8w,p_phy,chem,rho_phy,dz8w,rh,  &
               z,z_at_w,pbl_h,cldfra,cldfra_mp_all,vbs_nbin,h2oaj,h2oai,nu3,ac3,cor3,asulf,ahno3,anh3,cvaro1,  &
               cvaro2,cvalk1,cvole1,cvapi1,cvapi2,cvlim1,cvlim2,vcsulf_old,&
               vdrog3, vdrog3_vbs,brch_ratio,dgnum,dgnumwet,wetdens_ap,    &
               del_h2so4_gasprod,dvmrdt_sv13d,dvmrcwdt_sv13d,              &
               dgnuc3d, dgacc3d, dgcor3d,       &       ! TAKEISHI added
               is_CAMMGMP_used,                                            &!BSINGH:01/31/2013: Added is_CAMMGMP_used for cam_mam_aerchem_driver
               ids,ide, jds,jde, kds,kde,                                  &
               ims,ime, jms,jme, kms,kme,                                  &
               its,ite, jts,jte, kts,kte                                   )

!----------------------------------------------------------------------
   USE module_configure
   USE module_state_description
   USE module_model_constants

! *** add new modules of schemes here

   USE module_aerosols_sorgam
   USE module_gocart_aerosols
   USE module_data_sorgam
   USE module_mosaic_driver, only:  mosaic_aerchem_driver
   USE module_aerosols_soa_vbs, only: soa_vbs_driver
   USE module_data_soa_vbs, only: ldrog_vbs
   USE module_cam_mam_aerchem_driver, only:  cam_mam_aerchem_driver
   USE modal_aero_data, only:  ntot_amode_cam_mam => ntot_amode
   USE module_cam_support, only: gas_pcnst => gas_pcnst_modal_aero, &
        gas_pcnst_pos => gas_pcnst_modal_aero_pos

   !  This driver calls subroutines for aerosols parameterizations.
   !
   !  1. MADE-SORGAM
   !  2. MOSAIC
   !  3. MADE-SOA_VBS

!----------------------------------------------------------------------
   IMPLICIT NONE
!======================================================================
! Grid structure in physics part of WRF
!----------------------------------------------------------------------
! The horizontal velocities used in the physics are unstaggered
! relative to temperature/moisture variables. All predicted
! variables are carried at half levels except w, which is at full
! levels. Some arrays with names (*8w) are at w (full) levels.
!
!----------------------------------------------------------------------
! In WRF, kms (smallest number) is the bottom level and kme (largest
! number) is the top level.  In your scheme, if 1 is at the top level,
! then you have to reverse the order in the k direction.
!
!         kme      -   half level (no data at this level)
!         kme    ----- full level
!         kme-1    -   half level
!         kme-1  ----- full level
!         .
!         .
!         .
!         kms+2    -   half level
!         kms+2  ----- full level
!         kms+1    -   half level
!         kms+1  ----- full level
!         kms      -   half level
!         kms    ----- full level
!
!======================================================================
! Definitions
!-----------
!-- alt       inverse density
!-- t_phy	  temperature (K)
!-- w             vertical velocity (m/s)
!-- moist	  moisture array (4D - last index is species) (kg/kg)
!-- dz8w	  dz between full levels (m)
!-- p8w		  pressure at full levels (Pa)	
!-- p_phy	  pressure (Pa)
!                 points (dimensionless)
!-- z             3D height with lowest level being the terrain
!-- rho_phy   	  density (kg/m^3)
!-- R_d		  gas constant for dry air ( 287. J/kg/K)
!-- R_v           gas constant for water vapor (461 J/k/kg)
!-- Cp            specific heat at constant pressure (1004 J/k/kg)
!-- rvovrd	  R_v divided by R_d (dimensionless)
!-- G		  acceleration due to gravity (m/s^2)
!-- ids           start index for i in domain
!-- ide           end index for i in domain
!-- jds           start index for j in domain
!-- jde           end index for j in domain
!-- kds           start index for k in domain
!-- kde           end index for k in domain
!-- ims           start index for i in memory
!-- ime           end index for i in memory
!-- jms           start index for j in memory
!-- jme           end index for j in memory
!-- kms           start index for k in memory
!-- kme           end index for k in memory
!-- its           start index for i in tile
!-- ite           end index for i in tile
!-- jts           start index for j in tile
!-- jte           end index for j in tile
!-- kts           start index for k in tile
!-- kte           end index for k in tile
!-- config_flags%kemit  end index for k for emissions arrays
!
!======================================================================

   TYPE(grid_config_rec_type),  INTENT(IN   )    :: config_flags
   LOGICAL,      INTENT(IN)       :: is_CAMMGMP_used
   INTEGER,      INTENT(IN   )    ::                                &
                                      ids,ide, jds,jde, kds,kde,    &
                                      ims,ime, jms,jme, kms,kme,    &
                                      its,ite, jts,jte, kts,kte,    &
                                      id,ktau,ktauc,vbs_nbin(1) !BSINGH(PNNL)- Lahey compiler forces vbs_nbin to be an array
   REAL(KIND=8), INTENT(IN   ) :: curr_secs
   REAL,         INTENT(IN   ) :: dtstep,dtstepc,dx
!
! moisture variables
!
   REAL, DIMENSION( ims:ime, kms:kme, jms:jme, num_moist ),         &
         INTENT(IN ) ::                                   moist
!
! all advected chemical species
!
   REAL, DIMENSION( ims:ime, kms:kme, jms:jme, num_chem ),          &
         INTENT(INOUT ) ::                                chem
!
! following are aerosol arrays that are not advected
!
   REAL, DIMENSION( ims:ime, kms:kme, jms:jme ),                    &
         INTENT(INOUT ) ::                                          &
           h2oaj,h2oai,nu3,ac3,cor3,asulf,ahno3,anh3,cvaro1,cvaro2, &
           cvalk1,cvole1,cvapi1,cvapi2,cvlim1,cvlim2,brch_ratio

   REAL, DIMENSION( ims:ime, kms:kme, jms:jme, ntot_amode_cam_mam ), &
         INTENT(INOUT ) ::                                   &
           dgnum, dgnumwet, wetdens_ap

! del_h2so4_gasprod is h2so4 change during gas-phase chemistry
   REAL, DIMENSION( ims:ime, kms:kme, jms:jme ), &
         INTENT(IN ) ::                                   &
           del_h2so4_gasprod
!
! arrays for aerosol/radiation feedback
!
   REAL, DIMENSION( ims:ime, kms:kme, jms:jme ),                    &
         INTENT(INOUT ) ::                                          &
               aerwrf

   REAL, DIMENSION( ims:ime, kms:kme, jms:jme ), &
         INTENT(INOUT) :: dgnuc3d, dgacc3d, dgcor3d       ! TAKEISHI added

!
! aerosol/radm2 interaction
!
   REAL,  DIMENSION(ims:ime,kms:kme-0,jms:jme,ldrog),               &
               INTENT(IN   ) ::                                     &
                                                     VDROG3

   REAL,  DIMENSION(ims:ime,kms:kme-0,jms:jme,ldrog_vbs),           &
               INTENT(IN   ) ::                                     &
                                                     VDROG3_VBS
!
! input from meteorology
   REAL,  DIMENSION( ims:ime , kms:kme , jms:jme )         ,        &
          INTENT(IN   ) ::                                          &
                                                        alt,        &
                                                      t_phy,        &
                                                      p_phy,        &
                                                      dz8w,         &
                                                      rh,           & 
                                                      z    ,        &
                                            t8w,p8w,z_at_w ,        &
                                                    rho_phy,        &
                                                     cldfra,        &
                                                     cldfra_mp_all    !Cloud fraction from CAMMGMP microphysics

   REAL,  DIMENSION( ims:ime , jms:jme )                   ,        &
          INTENT(IN   ) ::                                          &
                                                      pbl_h
!
! sulf concentration before modification by chemical mechanism
!
     REAL, dimension (ims:ime,kms:kme-0,jms:jme),                   &
               INTENT(INOUT) ::                                     &
                               vcsulf_old
!
!tendencies:dvmrdt_sv13d,dvmrcwdt_sv13d are the tendencies which are passsed on from the CAM-MAM cloud chemistry
!           to gasaerexch subroutine
!
   REAL, DIMENSION( ims:ime, kms:kme, jms:jme, gas_pcnst_pos ),          &
        INTENT(IN ) ::                                  dvmrdt_sv13d,dvmrcwdt_sv13d 

! LOCAL  VAR
     integer :: ii,jj,kk


!-----------------------------------------------------------------


!
! select which aerosol scheme to take 
!
   cps_select: SELECT CASE(config_flags%chem_opt)

   CASE (GOCART_SIMPLE,GOCARTRACM_KPP,GOCARTRADM2_KPP,GOCARTRADM2,MOZCART_KPP)
      call gocart_aerosols_driver(ktauc,dtstepc,config_flags,t_phy,moist,  &
         chem,rho_phy,dz8w,p8w,dx,g,         &
         ids,ide, jds,jde, kds,kde,                                        &
         ims,ime, jms,jme, kms,kme,                                        &
         its,ite, jts,jte, kts,kte                                         )
   CASE (RADM2SORG,RADM2SORG_AQ,RADM2SORG_AQCHEM,RADM2SORG_KPP,CBMZSORG,CBMZSORG_AQ)
       CALL wrf_debug(15,'aerosols_driver calling sorgam_driver')
       do ii=its,ite
          do kk=kts,kte
             do jj=jts,jte
                if(chem(ii,kk,jj,p_nu0).lt.1.e07)then
                   chem(ii,kk,jj,p_nu0)=1.e7
                endif
             enddo
          enddo
       enddo
       call sorgam_driver (id,ktauc,dtstepc,t_phy,moist,aerwrf,p8w,t8w, &
               alt,p_phy,chem,rho_phy,dz8w,z,z_at_w,                    &
               h2oaj,h2oai,nu3,ac3,cor3,asulf,ahno3,anh3,cvaro1,cvaro2, &
               cvalk1,cvole1,cvapi1,cvapi2,cvlim1,cvlim2,vcsulf_old,    &
               vdrog3,dgnuc3d, dgacc3d, dgcor3d,                        & !TAKEISHI added
               config_flags%kemit,                                      &
               ids,ide, jds,jde, kds,kde,                               &
               ims,ime, jms,jme, kms,kme,                               &
               its,ite, jts,jte, kts,kte                                )

   CASE (RACMSORG_AQ,RACMSORG_AQCHEM_KPP,RACM_ESRLSORG_AQCHEM_KPP,RACMSORG_KPP,RACM_ESRLSORG_KPP)
! ???? are separate cases needed here for radm2sorg and racmsorg packages ????
       CALL wrf_debug(15,'aerosols_driver calling sorgam_driver')
       do ii=its,ite
          do kk=kts,kte
             do jj=jts,jte
                if(chem(ii,kk,jj,p_nu0).lt.1.e07)then
                   chem(ii,kk,jj,p_nu0)=1.e7
                endif
             enddo
          enddo
       enddo
       call sorgam_driver (id,ktauc,dtstepc,t_phy,moist,aerwrf,p8w,t8w, &
               alt,p_phy,chem,rho_phy,dz8w,z,z_at_w,                    &
               h2oaj,h2oai,nu3,ac3,cor3,asulf,ahno3,anh3,cvaro1,cvaro2, &
               cvalk1,cvole1,cvapi1,cvapi2,cvlim1,cvlim2,vcsulf_old,    &
               vdrog3,dgnuc3d, dgacc3d, dgcor3d,                        & !TAKEISHI added
               config_flags%kemit,                                      &
               ids,ide, jds,jde, kds,kde,                               &
               ims,ime, jms,jme, kms,kme,                               &
               its,ite, jts,jte, kts,kte                                )

   CASE (CBMZ_MOSAIC_4BIN, CBMZ_MOSAIC_KPP, CBMZ_MOSAIC_8BIN, CBMZ_MOSAIC_4BIN_AQ, &
         CBMZ_MOSAIC_8BIN_AQ, CBMZ_MOSAIC_4BIN_VBS2_KPP,SAPRC99_MOSAIC_4BIN_VBS2_KPP, &
         MOZART_MOSAIC_4BIN_KPP, MOZART_MOSAIC_4BIN_AQ_KPP, &
         CBMZ_MOSAIC_DMS_4BIN, CBMZ_MOSAIC_DMS_8BIN, CBMZ_MOSAIC_DMS_4BIN_AQ, CBMZ_MOSAIC_DMS_8BIN_AQ)
       CALL wrf_debug(15,'aerosols_driver calling mosaic_aerchem_driver')
       CALL mosaic_aerchem_driver(                                      &
            id, curr_secs, ktau, dtstep, ktauc, dtstepc, config_flags,  &
            t_phy, rho_phy, p_phy,                                      &
            moist, chem,vbs_nbin,                                       &
            ids,ide, jds,jde, kds,kde,                                  &
            ims,ime, jms,jme, kms,kme,                                  &
            its,ite, jts,jte, kts,kte                                   )

   CASE ( RACM_SOA_VBS_KPP )
       CALL wrf_debug(15,'aerosols_driver calling soa_vbs_driver')
       do ii=its,ite
          do kk=kts,kte
             do jj=jts,jte
                if(chem(ii,kk,jj,p_nu0).lt.1.e07)then
                   chem(ii,kk,jj,p_nu0)=1.e7
                endif
             enddo
          enddo
       enddo
       call soa_vbs_driver ( id,ktauc,dtstepc,t_phy,moist,aerwrf,p8w,t8w, &
            alt,p_phy,chem,rho_phy,dz8w,rh,z,z_at_w,                 &
            h2oaj,h2oai,nu3,ac3,cor3,asulf,ahno3,anh3,               &
            vcsulf_old,vdrog3_vbs,                                   &
            config_flags%kemit,brch_ratio,                           &
            ids,ide, jds,jde, kds,kde,                               &
            ims,ime, jms,jme, kms,kme,                               &
            its,ite, jts,jte, kts,kte                                ) 
!--------------------------------------------------------------------------------------------------
   CASE (CBMZ_CAM_MAM3_NOAQ, CBMZ_CAM_MAM3_AQ, CBMZ_CAM_MAM7_NOAQ, CBMZ_CAM_MAM7_AQ)
       CALL wrf_debug(15,'aerosols_driver calling cam_mam_aerchem_driver')
       CALL cam_mam_aerchem_driver(                                     &
            id, curr_secs, ktau, dtstep, ktauc, dtstepc, config_flags,  &
            t_phy, rho_phy, p_phy, p8w, alt, z, z_at_w, pbl_h, cldfra,  &
            cldfra_mp_all, moist, chem,                                 &
            dgnum, dgnumwet, wetdens_ap, del_h2so4_gasprod,             &
            dvmrdt_sv13d,dvmrcwdt_sv13d,                                & 
            is_CAMMGMP_used,                                            &
            ids,ide, jds,jde, kds,kde,                                  &
            ims,ime, jms,jme, kms,kme,                                  &
            its,ite, jts,jte, kts,kte                                   )


   CASE DEFAULT 

   END SELECT cps_select

   END SUBROUTINE aerosols_driver

!-----------------------------------------------------------------------
!   WRF-chem V3.0 : Original version of sum_pm_driver written by William Gustafson (PNNL)
!                   modified by G Grell for gocart inclusion
!
!

   SUBROUTINE sum_pm_driver ( config_flags,                            &
            alt, chem, h2oaj, h2oai,                                   &
            pm2_5_dry, pm2_5_water, pm2_5_dry_ec, pm10,                &
             hoa_a01,hoa_a02,hoa_a03,hoa_a04,                          &
             bboa_a01,bboa_a02,bboa_a03,bboa_a04,                      &
             soa_a01,soa_a02,soa_a03,soa_a04,                          &
             bbsoa_a01,bbsoa_a02,bbsoa_a03,bbsoa_a04,                  &
             hsoa_a01,hsoa_a02,hsoa_a03,hsoa_a04,                      &
             biog_a01,biog_a02,biog_a03,biog_a04,                      &
             asmpsoa_a01,asmpsoa_a02,asmpsoa_a03,asmpsoa_a04,              &
             arosoa_a01,arosoa_a02,arosoa_a03,arosoa_a04,              &
             totoa_a01,totoa_a02,totoa_a03,totoa_a04,                  &
             hsoa_c,hsoa_o,bbsoa_c,bbsoa_o,                            &
             biog_v1,biog_v2,biog_v3,biog_v4,                          &
             ant_v1,ant_v2,ant_v3,ant_v4,                              &
             smpa_v1,smpbb_v1,                              &
             ids,ide, jds,jde, kds,kde,                                &
             ims,ime, jms,jme, kms,kme,                                &
             its,ite, jts,jte, kts,kte                                  )


   USE module_configure
   USE module_aerosols_sorgam, only: sum_pm_sorgam
   USE module_mosaic_driver, only: sum_pm_mosaic,sum_pm_mosaic_vbs2,sum_pm_mosaic_vbs0,sum_pm_mosaic_vbs4,&
                                   sum_vbs9,sum_vbs2,sum_vbs0,sum_vbs4
   USE module_gocart_aerosols, only: sum_pm_gocart
   USE module_aerosols_soa_vbs, only: sum_pm_soa_vbs

   IMPLICIT NONE

   INTEGER,      INTENT(IN   )    ::                                   &
                                      ids,ide, jds,jde, kds,kde,       &
                                      ims,ime, jms,jme, kms,kme,       &
                                      its,ite, jts,jte, kts,kte

   REAL, DIMENSION( ims:ime, kms:kme, jms:jme, num_chem ),             &
         INTENT(IN ) :: chem

   REAL, DIMENSION( ims:ime, kms:kme, jms:jme ),                       &
         INTENT(IN ) :: alt
   REAL, DIMENSION( ims:ime, kms:kme, jms:jme ),                       &
         OPTIONAL,                                                     &
         INTENT(IN ) :: h2oaj,h2oai

   REAL, DIMENSION( ims:ime, kms:kme, jms:jme ),                       &
         OPTIONAL,                                                     &
         INTENT(OUT) :: pm2_5_dry,pm2_5_water,pm2_5_dry_ec,pm10,       &
             hoa_a01,hoa_a02,hoa_a03,hoa_a04,                          &
             bboa_a01,bboa_a02,bboa_a03,bboa_a04,                      &
             soa_a01,soa_a02,soa_a03,soa_a04,                          &
             bbsoa_a01,bbsoa_a02,bbsoa_a03,bbsoa_a04,                  &
             hsoa_a01,hsoa_a02,hsoa_a03,hsoa_a04,                      &
             biog_a01,biog_a02,biog_a03,biog_a04,                      &
             arosoa_a01,arosoa_a02,arosoa_a03,arosoa_a04,              &
             totoa_a01,totoa_a02,totoa_a03,totoa_a04,                  &
             hsoa_c,hsoa_o,bbsoa_c,bbsoa_o,                            &
             biog_v1,biog_v2,biog_v3,biog_v4,                          &
             ant_v1,ant_v2,ant_v3,ant_v4,                         &
             smpa_v1,                          &
             smpbb_v1,                          &
             asmpsoa_a01,asmpsoa_a02,asmpsoa_a03,asmpsoa_a04
 

   TYPE(grid_config_rec_type),  INTENT(IN   )    :: config_flags
!
! Select the active aerosol scheme and sum up pm2.5 and pm10 mass
! for use in radiation and/or diagnostic purposes.
!
   sum_pm_select: SELECT CASE(config_flags%chem_opt)

   CASE (GOCART_SIMPLE,GOCARTRACM_KPP,GOCARTRADM2_KPP,GOCARTRADM2,MOZCART_KPP)
       CALL wrf_debug(15,'sum_pm_driver: calling sum_pm_gocart')
       CALL sum_pm_gocart (                                            &
            alt, chem,pm2_5_dry, pm2_5_dry_ec, pm10,                   &
            ids,ide, jds,jde, kds,kde,                                 &
            ims,ime, jms,jme, kms,kme,                                 &
            its,ite, jts,jte, kts,kte                                  )

   CASE (RADM2SORG,RADM2SORG_AQ,RADM2SORG_AQCHEM,RACMSORG_AQ,RACMSORG_AQCHEM_KPP,RACM_ESRLSORG_AQCHEM_KPP,RADM2SORG_KPP, &
         RACMSORG_KPP,RACM_ESRLSORG_KPP,CBMZSORG,CBMZSORG_AQ)
       CALL wrf_debug(15,'sum_pm_driver: calling sum_pm_sorgam')
       CALL sum_pm_sorgam (                                            &
            alt, chem, h2oaj, h2oai,                                   &
            pm2_5_dry, pm2_5_water, pm2_5_dry_ec, pm10,                &
            config_flags%dust_opt,ids,ide, jds,jde, kds,kde,           &
            ims,ime, jms,jme, kms,kme,                                 &
            its,ite, jts,jte, kts,kte                                  )

   CASE (RACM_SOA_VBS_KPP)
       CALL wrf_debug(15,'sum_pm_driver: calling sum_pm_soa_vbs')
       CALL sum_pm_soa_vbs (                                           &
            alt, chem, h2oaj, h2oai,                                   &
            pm2_5_dry, pm2_5_water, pm2_5_dry_ec, pm10,                &
            config_flags%dust_opt,ids,ide, jds,jde, kds,kde,           &
            ims,ime, jms,jme, kms,kme,                                 &
            its,ite, jts,jte, kts,kte                                  )
!
   CASE (CBMZ_MOSAIC_4BIN, CBMZ_MOSAIC_KPP, CBMZ_MOSAIC_8BIN, CBMZ_MOSAIC_4BIN_AQ, CBMZ_MOSAIC_8BIN_AQ, &
         CBMZ_MOSAIC_DMS_4BIN, CBMZ_MOSAIC_DMS_8BIN, CBMZ_MOSAIC_DMS_4BIN_AQ, CBMZ_MOSAIC_DMS_8BIN_AQ, &
         CRI_MOSAIC_8BIN_AQ_KPP, CRI_MOSAIC_4BIN_AQ_KPP)
       CALL wrf_debug(15,'sum_pm_driver: calling sum_pm_mosaic')
       call sum_pm_mosaic (                                            &
            alt, chem,                                                 &
            pm2_5_dry, pm2_5_water, pm2_5_dry_ec, pm10,                &
            ids,ide, jds,jde, kds,kde,                                 &
            ims,ime, jms,jme, kms,kme,                                 &
            its,ite, jts,jte, kts,kte                                  )

   CASE (CBMZ_MOSAIC_4BIN_VBS2_KPP, SAPRC99_MOSAIC_4BIN_VBS2_KPP)

       CALL wrf_debug(15,'sum_pm_driver: calling sum_pm_mosaic_vbs2')
       call sum_pm_mosaic_vbs2 (                                       &
            alt, chem,                                                 &
            pm2_5_dry, pm2_5_water, pm2_5_dry_ec, pm10,                &
            ids,ide, jds,jde, kds,kde,                                 &
            ims,ime, jms,jme, kms,kme,                                 &
            its,ite, jts,jte, kts,kte                                  )

       CALL wrf_debug(15,'sum_pm_driver: calling sum_vbs2')
       call sum_vbs2 (                                                 &
             alt, chem,                                                &
             hoa_a01,hoa_a02,hoa_a03,hoa_a04,                          &
             bboa_a01,bboa_a02,bboa_a03,bboa_a04,                      &
             soa_a01,soa_a02,soa_a03,soa_a04,                          &
             bbsoa_a01,bbsoa_a02,bbsoa_a03,bbsoa_a04,                  &
             hsoa_a01,hsoa_a02,hsoa_a03,hsoa_a04,                      &
             biog_a01,biog_a02,biog_a03,biog_a04,                      &
             arosoa_a01,arosoa_a02,arosoa_a03,arosoa_a04,              &
             totoa_a01,totoa_a02,totoa_a03,totoa_a04,                  &
             hsoa_c,hsoa_o,bbsoa_c,bbsoa_o,                            &
             biog_v1,biog_v2,biog_v3,biog_v4,                          &
             ant_v1,ant_v2,ant_v3,ant_v4,                              &
             ids,ide, jds,jde, kds,kde,                                &
             ims,ime, jms,jme, kms,kme,                                &
             its,ite, jts,jte, kts,kte                                  )

   CASE (MOZART_MOSAIC_4BIN_KPP)

       CALL wrf_debug(15,'sum_pm_driver: calling sum_pm_mosaic_vbs0')
       call sum_pm_mosaic_vbs0 (                                       &
            alt, chem,                                                 &
            pm2_5_dry, pm2_5_water, pm2_5_dry_ec, pm10,                &
            ids,ide, jds,jde, kds,kde,                                 &
            ims,ime, jms,jme, kms,kme,                                 &
            its,ite, jts,jte, kts,kte                                  )

       CALL wrf_debug(15,'sum_pm_driver: calling sum_vbs0')
       call sum_vbs0 (                                                 &
             alt, chem,                                                &
             hoa_a01,hoa_a02,hoa_a03,hoa_a04,                          &
             bboa_a01,bboa_a02,bboa_a03,bboa_a04,                      &
             soa_a01,soa_a02,soa_a03,soa_a04,                          &
             bbsoa_a01,bbsoa_a02,bbsoa_a03,bbsoa_a04,                  &
             biog_a01,biog_a02,biog_a03,biog_a04,                      &
             asmpsoa_a01,asmpsoa_a02,asmpsoa_a03,asmpsoa_a04,              &
             arosoa_a01,arosoa_a02,arosoa_a03,arosoa_a04,              &
             totoa_a01,totoa_a02,totoa_a03,totoa_a04,                  &
             biog_v1,biog_v2,biog_v3,biog_v4,                          &
             ant_v1,ant_v2,ant_v3,ant_v4,                              &
             smpa_v1,smpbb_v1,                              &
             ids,ide, jds,jde, kds,kde,                                &
             ims,ime, jms,jme, kms,kme,                                &
             its,ite, jts,jte, kts,kte                                  )

   CASE (MOZART_MOSAIC_4BIN_AQ_KPP)

       CALL wrf_debug(15,'sum_pm_driver: calling sum_pm_mosaic_vbs4')
       call sum_pm_mosaic_vbs4 (                                       &
            alt, chem,                                                 &
            pm2_5_dry, pm2_5_water, pm2_5_dry_ec, pm10,                &
            ids,ide, jds,jde, kds,kde,                                 &
            ims,ime, jms,jme, kms,kme,                                 &
            its,ite, jts,jte, kts,kte                                  )

       CALL wrf_debug(15,'sum_pm_driver: calling sum_vbs4')
       call sum_vbs4 (                                                 &
             alt, chem,                                                &
             hoa_a01,hoa_a02,hoa_a03,hoa_a04,                          &
             soa_a01,soa_a02,soa_a03,soa_a04,                          &
             biog_a01,biog_a02,biog_a03,biog_a04,                      &
             totoa_a01,totoa_a02,totoa_a03,totoa_a04,                  &
             biog_v1,biog_v2,biog_v3,biog_v4,                          &
             ant_v1,ant_v2,ant_v3,ant_v4,                              &
             ids,ide, jds,jde, kds,kde,                                &
             ims,ime, jms,jme, kms,kme,                                &
             its,ite, jts,jte, kts,kte                                  )

   CASE DEFAULT 

   END SELECT sum_pm_select

   END SUBROUTINE sum_pm_driver
