# Supplementary material for: Disentangling the Microphysical Effects of Fire Particles on Convective Clouds Through A Case Study
Source: J Geophys Res Atmos. 2020 Jun 16;125(12):e2019JD031890. doi: 10.1029/2019JD031890 (PMC7379315; doi:10.1029/2019JD031890)
Supplement: Supplementary file 2 — Data Set S1 [file JGRD-125-e2019JD031890-s002.zip › Data_Set_S1/chem_driver.F]

!
!   WRF-chem V3.1 : Original version of chem_driver written by Georg Grell (ESRL/GSD)
!                   Further developments, bugfixes and improvements  by
!                   William Gustafson (PNNL), Marc Salzmann (GFDL), and Georg Grell
! 10/12/2011 - Ravan Ahmadov (NOAA) updated to include the RACM_SOA_VBS option
!
!!!!!!!!!!!!!!!!!!!!!!!!!!!!!!!!!!!!!!!!!!!!!!!!!!!!!!!!!!!!!!
    subroutine chem_driver ( grid , config_flags   &
 
#include "dummy_new_args.inc"
 
                 )
!----------------------------------------------------------------------
  USE module_domain , only : domain
  USE module_configure
  USE module_driver_constants
  USE module_machine
  USE module_tiles
  USE module_dm
  USE module_model_constants
  USE module_state_description
  USE module_data_radm2
  USE module_data_sorgam
  USE module_radm
  USE module_dep_simple
  USE module_bioemi_simple
  USE module_phot_mad
  USE module_ftuv_driver, only : ftuv_timestep_init
  USE module_aerosols_sorgam
  USE module_chem_utilities
  USE module_gocart_so2so4
  USE module_aer_opt_out,only: aer_opt_out
  USE module_ctrans_grell
  USE module_data_soa_vbs, only: ldrog_vbs
  USE module_dust_load
  USE module_dry_dep_driver
  USE module_emissions_driver
  USE module_input_tracer, only: set_tracer
  USE module_wetscav_driver, only: wetscav_driver
  USE module_wetdep_ls, only:wetdep_ls
  USE module_input_chem_data, only: last_chem_time, &
#if (defined(CHEM_DBG_I) && defined(CHEM_DBG_J) && defined(CHEM_DBG_K))
                                     chem_dbg,      &
#endif
                                     get_last_gas,mozcart_lbc_set
  USE module_upper_bc_driver, only: upper_bc_driver
  USE module_tropopause,      only: tropopause_driver
  USE modal_aero_data, only: ntot_amode_cam_mam => ntot_amode
  USE module_cam_support, only: gas_pcnst => gas_pcnst_modal_aero,gas_pcnst_pos => gas_pcnst_modal_aero_pos, &
       pcnst =>pcnst_runtime, numgas_mam, cam_mam_aerosols
  USE module_cu_camzm_driver, only: zm_conv_tend_2
  USE module_cam_mam_gas_wetdep_driver, only: cam_mam_gas_wetdep_driver

  IMPLICIT NONE


  !BSINGH(PNNL)- Lahey compiler forces to declare the following interface
  interface
     SUBROUTINE sum_pm_driver ( config_flags,                            &
          alt, chem, h2oaj, h2oai,                                   &
          pm2_5_dry, pm2_5_water, pm2_5_dry_ec, pm10,                &
          hoa_a01,hoa_a02,hoa_a03,hoa_a04,                          &
          bboa_a01,bboa_a02,bboa_a03,bboa_a04,                      &
          soa_a01,soa_a02,soa_a03,soa_a04,                          &
          bbsoa_a01,bbsoa_a02,bbsoa_a03,bbsoa_a04,                  &
          hsoa_a01,hsoa_a02,hsoa_a03,hsoa_a04,                      &
          biog_a01,biog_a02,biog_a03,biog_a04,                      &
          asmpsoa_a01,asmpsoa_a02,asmpsoa_a03,asmpsoa_a04,              &
          arosoa_a01,arosoa_a02,arosoa_a03,arosoa_a04,              &
          totoa_a01,totoa_a02,totoa_a03,totoa_a04,                  &
          hsoa_c,hsoa_o,bbsoa_c,bbsoa_o,                            &
          biog_v1,biog_v2,biog_v3,biog_v4,                          &
          ant_v1,ant_v2,ant_v3,ant_v4,                              &
          smpa_v1,smpbb_v1,                              &
          ids,ide, jds,jde, kds,kde,                                &
          ims,ime, jms,jme, kms,kme,                                &
          its,ite, jts,jte, kts,kte                                  )
       
       
       USE module_configure
       USE module_aerosols_sorgam, only: sum_pm_sorgam
       USE module_mosaic_driver, only: sum_pm_mosaic,sum_pm_mosaic_vbs2,sum_pm_mosaic_vbs0,sum_vbs9,sum_vbs2,sum_vbs0
       USE module_gocart_aerosols, only: sum_pm_gocart
       USE module_aerosols_soa_vbs, only: sum_pm_soa_vbs
       
       IMPLICIT NONE
       
       INTEGER,      INTENT(IN   )    ::                                   &
            ids,ide, jds,jde, kds,kde,       &
            ims,ime, jms,jme, kms,kme,       &
            its,ite, jts,jte, kts,kte
       
       REAL, DIMENSION( ims:ime, kms:kme, jms:jme, num_chem ),             &
            INTENT(IN ) :: chem
       
       REAL, DIMENSION( ims:ime, kms:kme, jms:jme ),                       &
            INTENT(IN ) :: alt
       REAL, DIMENSION( ims:ime, kms:kme, jms:jme ),                       &
            OPTIONAL,                                                     &
            INTENT(IN ) :: h2oaj,h2oai
       
       REAL, DIMENSION( ims:ime, kms:kme, jms:jme ),                       &
            OPTIONAL,                                                     &
            INTENT(OUT) :: pm2_5_dry,pm2_5_water,pm2_5_dry_ec,pm10,       &
            hoa_a01,hoa_a02,hoa_a03,hoa_a04,                          &
            bboa_a01,bboa_a02,bboa_a03,bboa_a04,                      &
            soa_a01,soa_a02,soa_a03,soa_a04,                          &
            bbsoa_a01,bbsoa_a02,bbsoa_a03,bbsoa_a04,                  &
            hsoa_a01,hsoa_a02,hsoa_a03,hsoa_a04,                      &
            biog_a01,biog_a02,biog_a03,biog_a04,                      &
            arosoa_a01,arosoa_a02,arosoa_a03,arosoa_a04,              &
            totoa_a01,totoa_a02,totoa_a03,totoa_a04,                  &
            hsoa_c,hsoa_o,bbsoa_c,bbsoa_o,                            &
            biog_v1,biog_v2,biog_v3,biog_v4,                          &
            ant_v1,ant_v2,ant_v3,ant_v4,                         &
            smpa_v1,                          &
            smpbb_v1,                          &
            asmpsoa_a01,asmpsoa_a02,asmpsoa_a03,asmpsoa_a04
       
       
       TYPE(grid_config_rec_type),  INTENT(IN   )    :: config_flags
       
     end SUBROUTINE sum_pm_driver
  end interface
  
  
   !  Input data.

   TYPE(domain) , TARGET          :: grid
   !
   !  Definitions of dummy arguments to solve
# include <dummy_new_decl.inc>
# define NO_I1_OLD

   TYPE(grid_config_rec_type),  INTENT(IN   )    :: config_flags

   INTEGER                     :: ids,ide, jds,jde, kds,kde,    &
                                  ims,ime, jms,jme, kms,kme,    &
                                  ips,ipe, jps,jpe, kps,kpe,    &
                                  its,ite, jts,jte, kts,kte
! ..
! .. Local Scalars ..
   INTEGER :: stepave,i,j,k,l,numgas,nv,n, nr,ktau,k_start,k_end,idf,jdf,kdf
   INTEGER :: ijulian
! UoC dust scheme option
   INTEGER :: imod   
!  REAL    :: convtrans_avglen_m

! ................................................................
      real, dimension(grid%sm31:grid%em31,grid%sm32:grid%em32,grid%sm33:grid%em33) ::vcsulf_old,vcso2_old,vch2o2_old
      real, dimension(grid%sm31:grid%em31,grid%sm32:grid%em32,grid%sm33:grid%em33,ldrog) ::vdrog3

      real, dimension(grid%sm31:grid%em31,grid%sm32:grid%em32,grid%sm33:grid%em33,ldrog_vbs) ::vdrog3_vbs

      real, dimension(grid%sm31:grid%em31,grid%sm32:grid%em32,grid%sm33:grid%em33) ::n2o5_het 
      REAL,DIMENSION(grid%sm31:grid%em31,grid%sm32:grid%em32,grid%sm33:grid%em33) ::              &
                                                              p_phy,u_phy,v_phy                   &
                                                             ,t_phy,dz8w,t8w,p8w                  &
                                                             ,rho,rri,z_at_w,vvel,zmid,rh
      REAL,DIMENSION(grid%sm31:grid%em31,grid%sm33:grid%em33) :: pbl_h
      REAL,DIMENSION(grid%sm31:grid%em31,grid%sm33:grid%em33, 5) :: seasin,dustin
      REAL,DIMENSION(grid%sm32:grid%em32-1) :: QL,TL
      REAL,DIMENSION(grid%sm31:grid%em31,grid%sm33:grid%em33) :: REXNSFC,FACTRS                &
                                        ,TOT,TSFC

      ! temporary arrays for old chemistry values
      REAL,DIMENSION(grid%sm31:grid%em31,grid%sm32:grid%em32,grid%sm33:grid%em33,num_chem_ct) :: chem_old
      INTEGER,DIMENSION(num_chem_ct) :: chem_ct_indices

! Variables for adaptive time steps...
      TYPE(WRFU_TimeInterval) :: tmpTimeInterval
      REAL(KIND=8) :: curr_secs
      REAL(KIND=8) :: real_time_r8                                 !ext. function in adapt_timestep_em.F
      LOGICAL      :: adapt_step_flag, do_chemstep, do_photstep

      REAL :: DAYI,DPL,FICE,FRAIN,HOUR,PLYR          &
     &       ,QI,QR,QW,RADT,TIMES,WC,TDUM,WMSK,RWMSK
 

      INTEGER                         :: ij 
      INTEGER                         :: im , num_3d_m , ic , num_3d_c, num_3d_s
      INTEGER                         :: ijds, ijde
      INTEGER                         :: ksubt

      REAL :: chem_minval, dtstepc

      REAL, DIMENSION(grid%sm31:grid%em31, grid%sm32:grid%em32, grid%sm33:grid%em33, numgas_mam) :: gas_aqfrac ! fraction of gas that is in cloud water
      
      REAL, DIMENSION( grid%sm31:grid%em31, grid%sm32:grid%em32, grid%sm33:grid%em33, ntot_amode_cam_mam ) :: &
         wetdens_ap  ! modal diameters and wet densities for cam_mam packages

      REAL, DIMENSION( grid%sm31:grid%em31, grid%sm32:grid%em32, grid%sm33:grid%em33 ) :: &
         del_h2so4_gasprod  ! change to h2so4 during gas-phase chemistry, cam_mam packages

      !Balwinder.Singh@pnnl.gov:dvmrdt_sv13d,dvmrcwdt_sv13d are the tendencies which are passsed on from the CAM-MAM cloud chemistry
      !to gasaerexch subroutine in cam_mam_aerchem_driver
      REAL, DIMENSION( grid%sm31:grid%em31, grid%sm32:grid%em32, grid%sm33:grid%em33,gas_pcnst_pos) :: dvmrdt_sv13d,dvmrcwdt_sv13d 

      LOGICAL :: haveaer
      CHARACTER (LEN=1000) :: msg 
      CHARACTER (LEN=256) :: current_date_char 
      integer :: current_month
! ..
! .. Intrinsic Functions ..
      INTRINSIC max, min
!<DESCRIPTION>
!<pre>
! chem_driver is the main driver for handling chemistry related tasks
! for a particular timestep. chem_driver is a mediation-layer routine ->
! DM and SM calls are made where needed for parallel processing.
!
! The main sections of chem_driver are:
!
! (1) Initialization of meteorology variables as needed for chemistry
!
! (2) Calls to drivers for the various chemistry tasks:
!        emissions_driver
!        photolysis_driver
!        dry_dep_driver
!        grelldrvct (convective tracer transport)
!        mechanism_driver (gases)
!        cloud_chem_driver
!        aerosols_driver
!        wetscav_driver
!        sum_pm_driver
!
! Handling of tile indices in chem_driver is as close as possible to
! what is done in solve_em. For subroutines called from chem_driver,
! the its:ite, jts:jte, and kts:kte variables represent the extent of
! the domain that each processor should loop over. For example, a do
! loop in the vertical for the chem array should go from kts to kte.
! For the EM core, kte=kde-1. For the NMM core, kte=kde-2.
!
! Note that the tile indices for the chemistry initialization differ
! from the integration loop indices in that the initializataion routines
! use kte=kde. Go figure, this is how the met. folks set things up.
!
!</pre>
!</DESCRIPTION>

! ..

! Number of levels to exclude from the chem calculations counting from
! the model top.
!  ksubt=0

!
! Setup the adaptive timestep for the chem routines. Most of this follows
! what is in solve_em, except for the call to adjust time_step.
!
  !The necesssary variables exist for the EM core and using the adaptive
  !techniques will work even with a constant time step. In fact, they
  !prevent issues with restarts and changed time steps. So, we will
  !always use them with the EM core.
  adapt_step_flag = .TRUE.
  ktau = grid%itimestep
  tmpTimeInterval = domain_get_time_since_sim_start(grid)
  curr_secs = real_time_r8(tmpTimeInterval)
  ijulian=ifix(grid%julian)

  do_photstep = .false.
  IF ( ktau==1 ) then
     do_photstep = .true.
  ELSE IF ( adapt_step_flag ) THEN
     IF ( (grid%photdt<=0) .or. &
          ( curr_secs+real(grid%dt,8)+0.01 >= &
          ( INT( curr_secs/real(grid%photdt*60.,8)+1,8 )*real(grid%photdt*60.,8) ) ) &
          ) then
          !NOTE: The 0.01 added to the LHS of the conditional is to compensate
          !      for occasional round off errors that prevented the >= from
          !      ever testing as true. This adjustment has been added to the
          !      other checks within the chem directory as well. wig, 30-Sep-2008
        do_photstep = .true.
     ENDIF
  ELSE IF ( (MOD(ktau,grid%stepphot)==0) .or. (grid%stepphot==1) ) THEN
     do_photstep = .true.
  ENDIF

  if( ktau==1 ) then
     dtstepc = grid%dt
  else
     tmpTimeInterval = domain_get_current_time(grid) - last_chem_time(grid%id)
     dtstepc = real(real_time_r8(tmpTimeInterval),4)
  end if
     
  ! initializing diagnostics and macros

  if( ktau==1 ) then
     grid%conv_ct(:,:,:,:)   = 0.
     grid%chem_ct(:,:,:,:)   = 0.
     grid%vmix_ct(:,:,:,:)   = 0.  
  endif
  if(config_flags%chemdiag == USECHEMDIAG)then
  ! modify tendency list here
      chem_ct_indices(p_chem_co)   = p_co
      chem_ct_indices(p_chem_o3)   = p_o3
      chem_ct_indices(p_chem_no)   = p_no
      chem_ct_indices(p_chem_no2)  = p_no2
      chem_ct_indices(p_chem_hno3) = p_hno3
      chem_ct_indices(p_chem_iso)  = p_iso
      chem_ct_indices(p_chem_ho)   = p_ho
      chem_ct_indices(p_chem_ho2)  = p_ho2
  endif
  
  do_chemstep = .false.
  IF ( ktau==1 ) then
     do_chemstep = .true.
     grid%ktauc = 1
  ELSE IF ( adapt_step_flag ) THEN
     IF ( (grid%chemdt<=0) .or. &
          ( curr_secs+real(grid%dt,8)+0.01 >= &
          ( INT( curr_secs/real(grid%chemdt*60.,8)+1,8 )*real(grid%chemdt*60.,8) ) ) &
          ) then
        do_chemstep = .true.
        grid%ktauc = grid%ktauc+1
        last_chem_time(grid%id) = domain_get_current_time( grid )
        call WRFU_TimeGet( last_chem_time(grid%id),         &
                           YY = grid%last_chem_time_year,   &
                           MM = grid%last_chem_time_month,  &
                           DD = grid%last_chem_time_day,    &
                           H  = grid%last_chem_time_hour,   &
                           M  = grid%last_chem_time_minute, &
                           S  = grid%last_chem_time_second  )
     ENDIF
  ELSE IF ( (MOD(ktau,grid%stepchem)==0) .or. (grid%stepchem==1) ) THEN
     do_chemstep = .true.
     grid%ktauc=max(ktau/grid%stepchem,1)
  ENDIF

! ..
!
! Some stuff for convective transport...
!
!  convtrans_avglen_m = 30.  !Averaging time for convective transport in min.
! stepave=convtrans_avglen_m*60./grid%dt

  CALL get_ijk_from_grid (  grid ,                   &
                            ids, ide, jds, jde, kds, kde,    &
                            ims, ime, jms, jme, kms, kme,    &
                            ips, ipe, jps, jpe, kps, kpe    )

! following two lines needed for MEGAN
  CALL domain_clock_get( grid, current_timestr=current_date_char )
  read(current_date_char(6:7),FMT='(I2)') current_month
!
!initialize
!
  seasin(:,:,:)=0.
  dustin(:,:,:)=0.

  if(config_flags%cu_diag == 0 ) grid%raincv_b(:,:) = grid%raincv(:,:)

  num_3d_m        = num_moist
  num_3d_c        = num_chem
  num_3d_s        = num_scalar
  numgas          = get_last_gas(config_flags%chem_opt)


   !  Compute these starting and stopping locations for each tile and number of tiles.
  CALL set_tiles ( grid , ids , ide , jds , jde , ips , ipe , jps , jpe )
  k_start         = kps
  k_end           = kpe

  ijds = min(ids, jds)
  ijde = max(ide, jde)
   chem_minval = epsilc !chem_minval can be case dependant and set below...
   chem_select: SELECT CASE(config_flags%chem_opt)
     CASE (RADM2)
       CALL wrf_debug(15,'calling radm2 from chem_driver')
       haveaer = .false.
     CASE (RADM2_KPP)
       CALL wrf_debug(15,'calling radm2_kpp from chem_driver')
       haveaer = .false.
     CASE (CRIMECH_KPP)
       CALL wrf_debug(15,'calling crimech_kpp from chem_driver')
       haveaer = .false.
     CASE (RADM2SORG)
       CALL wrf_debug(15,'calling radm2sorg aerosols driver from chem_driver')
       haveaer = .true.
     CASE (RADM2SORG_KPP)
       CALL wrf_debug(15,'calling radm2sorg aerosols driver from chem_driver')
       haveaer = .false.
     CASE (RADM2SORG_AQ)
       CALL wrf_debug(15,'calling radm2sorg_aq aerosols driver from chem_driver')
       haveaer = .true.
     CASE (RACMSORG_AQ)
       CALL wrf_debug(15,'calling racmsorg_aq aerosols driver from chem_driver')
       haveaer = .true.
     CASE (RADM2SORG_AQCHEM)
       CALL wrf_debug(15,'calling radm2sorg_aqchem aerosols driver from chem_driver')
       haveaer = .true.
     CASE (RACMSORG_AQCHEM_KPP)
       CALL wrf_debug(15,'calling racmsorg_aqchem_kpp aerosols driver from chem_driver')
       haveaer = .true.
     CASE (RACM_ESRLSORG_AQCHEM_KPP)
       CALL wrf_debug(15,'calling racm_esrlsorg_aqchem_kpp aerosols driver from chem_driver')
       haveaer = .true.
     CASE (RACM_KPP)
       CALL wrf_debug(15,'calling racm_kpp from chem_driver')
     CASE (RACMPM_KPP)
       CALL wrf_debug(15,'calling racmpm_kpp from chem_driver')
       haveaer = .false.
     CASE (RACM_MIM_KPP)
       CALL wrf_debug(15,'calling racm_mim_kpp from chem_driver')
       haveaer = .false.
     CASE (RACM_ESRLSORG_KPP)
       CALL wrf_debug(15,'calling racmsorgesrl_kpp aerosols driver from chem_driver')
       haveaer = .false.
     CASE (RACMSORG_KPP)
       CALL wrf_debug(15,'calling racmsorg_kpp aerosols driver from chem_driver')
       haveaer = .false.
     CASE (RACM_SOA_VBS_KPP)
       CALL wrf_debug(15,'calling racm_soa_vbs_kpp aerosols driver from chem_driver')
       haveaer = .false.
     CASE (GOCART_SIMPLE)
       CALL wrf_debug(15,'calling only gocart aerosols driver from chem_driver')
       haveaer = .false.
     CASE (GOCARTRACM_KPP)
       CALL wrf_debug(15,'calling gocart and racm driver from chem_driver')
       haveaer = .false.
     CASE (GOCARTRADM2_KPP)
       CALL wrf_debug(15,'calling gocart and radmkpp driver from chem_driver')
       haveaer = .false.
     CASE (GOCARTRADM2)
       CALL wrf_debug(15,'calling gocart and radm driver from chem_driver')
       haveaer = .false.
     CASE (SAPRC99_KPP)
       CALL wrf_debug(15,'calling saprc99_kpp from chem_driver')
       haveaer = .false.
     CASE (CBMZ_MOSAIC_4BIN_VBS2_KPP)
       CALL wrf_debug(15,'calling cbmz_mosaic_4bin_vbs2_kpp from chem_driver')
       haveaer = .false.
     CASE (SAPRC99_MOSAIC_4BIN_VBS2_KPP)
       CALL wrf_debug(15,'calling saprc99_mosaic_4bin_vbs2_kpp from chem_driver')
       haveaer = .false.
     CASE (MOZART_MOSAIC_4BIN_KPP) 
       CALL wrf_debug(15,'calling mozart_mosaic_4bin_kpp from chem_driver')
       haveaer = .true.
     CASE (MOZART_MOSAIC_4BIN_AQ_KPP)
       CALL wrf_debug(15,'calling mozart_mosaic_4bin_aq_kpp from chem_driver')
       haveaer = .true.
     CASE (CBMZSORG)
       CALL wrf_debug(15,'calling cbmzsorg aerosols from chem_driver')
       haveaer = .true.
     CASE (CBMZSORG_AQ)
       CALL wrf_debug(15,'calling cbmzsorg_aq aerosols from chem_driver')
       haveaer = .true.
     CASE (CBMZ)
       CALL wrf_debug(15,'calling cbmz from chem_driver')
       haveaer = .false.
     CASE (CBMZ_BB)
       CALL wrf_debug(15,'calling cbmz_bb from chem_driver')
       haveaer = .false.
     CASE (CBMZ_BB_KPP)
       CALL wrf_debug(15,'calling cbmz_bb_kpp from chem_driver')
       haveaer = .false.
     CASE (CBMZ_MOSAIC_KPP)
       CALL wrf_debug(15,'calling cbmz_mosaic_kpp from chem_driver')
       haveaer = .false.
     CASE (CBMZ_MOSAIC_4BIN)
       CALL wrf_debug(15,'calling cbmz_mosaic_4bin aerosols driver from chem_driver')
       haveaer = .true.
     CASE (CBMZ_MOSAIC_8BIN)
       CALL wrf_debug(15,'calling cbmz_mosaic_8bin aerosols driver from chem_driver')
       haveaer = .true.
     CASE (CBMZ_MOSAIC_4BIN_AQ)
       CALL wrf_debug(15,'calling cbmz_mosaic_4bin_aq aerosols driver from chem_driver')
       haveaer = .true.
     CASE (CBMZ_MOSAIC_8BIN_AQ)
       CALL wrf_debug(15,'calling cbmz_mosaic_8bin_aq aerosols driver from chem_driver')
       haveaer = .true.
     CASE (CBMZ_MOSAIC_DMS_4BIN)
       CALL wrf_debug(15,'calling cbmz_mosaic_dms_4bin aerosols driver from chem_driver')
       haveaer = .true.
     CASE (CBMZ_MOSAIC_DMS_8BIN)
       CALL wrf_debug(15,'calling cbmz_mosaic_dms_8bin aerosols driver from chem_driver')
       haveaer = .true.
     CASE (CBMZ_MOSAIC_DMS_4BIN_AQ)
       CALL wrf_debug(15,'calling cbmz_mosaic_dms_4bin_aq aerosols driver from chem_driver')
       haveaer = .true.
     CASE (CBMZ_MOSAIC_DMS_8BIN_AQ)
       CALL wrf_debug(15,'calling cbmz_mosaic_dms_8bin_aq aerosols driver from chem_driver')
       haveaer = .true.
     CASE (CRI_MOSAIC_8BIN_AQ_KPP)
       CALL wrf_debug(15,'calling cri_mosaic_8bin_aq_kpp aerosols driver from chem_driver')
       haveaer = .true.
     CASE (CRI_MOSAIC_4BIN_AQ_KPP)
       CALL wrf_debug(15,'calling cri_mosaic_4bin_aq_kpp aerosols driver from chem_driver')
       haveaer = .true.
     CASE (MOZART_KPP)
       CALL wrf_debug(15,'calling mozart driver from chem_driver')
     CASE (MOZCART_KPP)
       CALL wrf_debug(15,'calling mozcart driver from chem_driver')
    CASE (CHEM_TRACER,CHEM_TRACE2)
       CALL wrf_debug(15,'tracer mode: only doing emissions and dry dep in chem_driver')
    CASE (CHEM_VOLC)
       CALL wrf_debug(15,'Full Volcanic Ash mode: doing emissions (SO2 + ASH), settling, and subgrid transport in chem_driver')
    CASE (CHEM_VOLC_4BIN)
       CALL wrf_debug(15,'4bin Volcanic Ash mode: doing emissions (ASH), settling, and subgrid transport in chem_driver')
    CASE (CHEM_VASH)
       CALL wrf_debug(15,'Volcanic Ash mode: only doing emissions, settling, and subgrid transport in chem_driver')
    CASE (DUST)
       CALL wrf_debug(15,'Dust only mode: only doing emissions, settling, and subgrid transport chem_driver')
    CASE (CO2_TRACER,GHG_TRACER)
      CALL wrf_debug(15,'Greenhouse gas mode: fluxes and transport of GHG')
    CASE DEFAULT
       if(config_flags%tracer_opt > 0 )then
       CALL wrf_debug(15,'only doing tracer transport in chem_driver')
       else
       CALL wrf_debug(15,'calling chem_opt=? from chem_driver')
       endif
   END SELECT chem_select                              
   tracer_select: SELECT CASE(config_flags%tracer_opt)
    CASE (TRACER_SMOKE)
       CALL wrf_debug(15,'tracer mode: 1 tracer for fires')
    CASE (TRACER_TEST1)
       CALL wrf_debug(15,'tracer mode: 8 tracers')
    CASE (TRACER_TEST2)
       CALL wrf_debug(15,'tracer mode: 8 tracers')
    CASE (TRACER_TEST3)
       CALL wrf_debug(15,'tracer mode: 10 tracers')
     CASE DEFAULT
       CALL wrf_debug(15,'calling chem_opt=? from chem_driver')
   END SELECT tracer_select

! initialize cam_mam local arrays
   if ((config_flags%chem_opt == CBMZ_CAM_MAM3_NOAQ) .or. &
       (config_flags%chem_opt == CBMZ_CAM_MAM3_AQ  ) .or. &
       (config_flags%chem_opt == CBMZ_CAM_MAM7_NOAQ) .or. &
       (config_flags%chem_opt == CBMZ_CAM_MAM7_AQ  )) then
      grid%dgnum4d(:,:,:,:) = 0.0 !Balwinder.Singh@pnnl: dgnum is now defined in Registry as dgnum4d
      grid%dgnumwet4d(:,:,:,:) = 0.0 !Balwinder.Singh@pnnl: dgnumwet is now defined in Registry as dgnumwet4d
      wetdens_ap(:,:,:,:) = 0.0
      !BSINGH: 01/31/2013: Sanity check for numgas_mam
      if(numgas_mam < numgas) then
         write(msg,*)'CHEM_DRIVER - NUMGAS_MAM is should be equal to numgas (check chemics_init.F), numgas_mam=',numgas_mam,' and numgas=',numgas
         call wrf_error_fatal( msg )
      endif
      !BSINGH:02/01/2013 - Sanity check for cam_mam_aerols, it should be true (updated in module_cam_mam_init.F)
      if(.NOT.cam_mam_aerosols) then
         write(msg,*)'CHEM_DRIVER - cam_mam_aerosol should be TRUE (check module_physics_init.F), module_cam_mam_aerosol=',cam_mam_aerosols
         call wrf_error_fatal(msg)
      endif
   end if

!
!
!
      do nv=1,num_chem
         do j=jps,jpe
            do k=kps,kpe
               do i=ips,ipe
                  chem(i,k,j,nv)=max(chem(i,k,j,nv),chem_minval)
               enddo
            enddo
         enddo
      enddo
      select case (config_flags%chem_opt)
      case (RADM2SORG, RADM2SORG_AQ, RADM2SORG_AQCHEM, RADM2SORG_KPP, &
            RACM_ESRLSORG_KPP,RACMSORG_AQ,RACMSORG_KPP, RACMSORG_AQCHEM_KPP, RACM_ESRLSORG_AQCHEM_KPP, RACM_SOA_VBS_KPP)
         do j=jps,jpe
            do k=kps,kpe
               do i=ips,ipe
                  if(chem(i,k,j,p_nu0).lt.1.e07) then
                     chem(i,k,j,p_nu0)=1.e7
                  endif
               enddo
            enddo
         enddo

! Special treatment of CH4 in SAPRC99
      case (CBMZ_MOSAIC_4BIN_VBS2_KPP, SAPRC99_KPP,SAPRC99_MOSAIC_4BIN_VBS2_KPP)
         CALL wrf_debug ( 15 , ' fixing ch4 conc using co conc' )
         do j=jps,jpe
            do k=kps,kpe
               do i=ips,ipe
                  chem(i,k,j,p_ch4)=1.74
               enddo
            enddo
         enddo
      end select

      vdrog3=0.
      do j=jps,min(jde-1,jpe)
         do k=kps,kpe
            do i=ips,min(ide-1,ipe)
              vvel(i,k,j)=grid%w_2(i,k,j)
              zmid(i,k,j)=grid%z(i,k,j)
            enddo
         enddo
      enddo
      do j=jps,min(jde-1,jpe)
         do k=kps,min(kde-1,kpe)
            do i=ips,min(ide-1,ipe)
              rri(i,k,j)=grid%alt(i,k,j)
            enddo
         enddo
      enddo
      do j=jps,min(jde-1,jpe)
         do i=ips,min(ide-1,ipe)
            pbl_h(i,j)=grid%pblh(i,j)
         enddo
      enddo

!------------------------------------------------------------------------
! setup ftuv column density timing
!------------------------------------------------------------------------
      if( config_flags%chem_opt == MOZART_KPP .or. &                               
          config_flags%chem_opt == MOZCART_KPP .or. &
          config_flags%chem_opt == MOZART_MOSAIC_4BIN_KPP .or. &
          config_flags%chem_opt == MOZART_MOSAIC_4BIN_AQ_KPP) then
        if( config_flags%phot_opt == FTUV ) then
          CALL ftuv_timestep_init( grid%id, grid%julday )
        endif
      endif

!------------------------------------------------------------------------
! Main chemistry tile loop
!------------------------------------------------------------------------
     
!$OMP PARALLEL DO   &
!$OMP PRIVATE ( ij, its, ite, jts, jte )
   chem_tile_loop_1: DO ij = 1 , grid%num_tiles
       its = grid%i_start(ij) 
       ite = min(grid%i_end(ij),ide-1)
       jts = grid%j_start(ij)
       jte = min(grid%j_end(ij),jde-1) 

       kts=k_start
       kte=min(k_end,kde-1)


!
!
         CALL wrf_debug ( 15 , ' call chem_prep' )
         CALL chem_prep ( config_flags,                                               &
                         grid%u_2, grid%v_2, grid%p, grid%pb,             &
                         grid%alt,grid%ph_2, grid%phb, grid%t_2,          &
                         moist, num_3d_m, rho,                                        &
                         p_phy,  u_phy, v_phy,                                        &
                         p8w, t_phy, t8w, grid%z, z_at_w,                          &
                         dz8w, rh, grid%fnm, grid%fnp,                              &
                         ids, ide, jds, jde, kds, kde,                                &
                         ims, ime, jms, jme, kms, kme,                                &
                         its,ite,jts,jte,                                             &
                         k_start, k_end                                               )

#if (defined(CHEM_DBG_I) && defined(CHEM_DBG_J) && defined(CHEM_DBG_K))
       if( (its <= CHEM_DBG_I .and. ite >= CHEM_DBG_I) .and.                          &
           (jts <= CHEM_DBG_J .and. jte >= CHEM_DBG_J) .and.                          &
           (k_start <= CHEM_DBG_K .and. k_end >= CHEM_DBG_K)  ) then
          call wrf_debug(15,"calling chem_dbg at top of chem_driver")
          call chem_dbg(CHEM_DBG_I,CHEM_DBG_J,CHEM_DBG_K,grid%dt,ktau,                &
               dz8w,t_phy,p_phy,rho,chem,emis_ant,                       &
               ids,ide, jds,jde, kds,kde,                                             &
               ims,ime, jms,jme, kms,kme,                                             &
               its,ite, jts,jte,kts,kte,                                              &
               config_flags%kemit                                                     )
       end if
#endif


!--- emissions

    if(config_flags%emiss_inpt_opt > 0 .or. config_flags%dust_opt > 0)then
      call wrf_debug(15,'calling emissions driver')

      call emissions_driver(grid%id,ktau,grid%dt,grid%DX,                                  &
              adapt_step_flag, curr_secs,                                                  &
              grid%plumerisefire_frq,grid%stepfirepl,                                      &
              grid%bioemdt,grid%stepbioe,                                                  &
              config_flags,                                                                &
              grid%gmt,ijulian,rri,t_phy,moist,p8w,t8w,u_phy,v_phy,vvel,               &
              grid%e_bio,p_phy,chem,rho,dz8w,grid%ne_area,emis_ant,emis_vol,grid%tsk,      &
              grid%erod,grid%erod_dri,grid%lai_vegmask,                                    &
              g,emis_seas,emis_dust,tracer,                                                &
              ebu , ebu_in,grid%mean_fct_agtf,grid%mean_fct_agef,grid%mean_fct_agsv,       &
              grid%mean_fct_aggr,grid%firesize_agtf, &
              grid%firesize_agef,grid%firesize_agsv,grid%firesize_aggr,                    &
              grid%u10,grid%v10,grid%ivgtyp,grid%isltyp,grid%gsw,grid%vegfra,grid%rmol,    &
              grid%ust,grid%znt,grid%dms_0,grid%erup_beg,grid%erup_end,                    &
              grid%xland,grid%xlat,grid%xlong,                                             &
              z_at_w,zmid,grid%smois,dustin,seasin,                                        &
              grid%sebio_iso,grid%sebio_oli,grid%sebio_api,grid%sebio_lim,                 &
              grid%sebio_xyl,grid%sebio_hc3,grid%sebio_ete,grid%sebio_olt,                 &
              grid%sebio_ket,grid%sebio_ald,grid%sebio_hcho,grid%sebio_eth,                &
              grid%sebio_ora2,grid%sebio_co,grid%sebio_nr,                                 &
              grid%sebio_sesq,grid%sebio_mbo,                                              &
              grid%noag_grow,grid%noag_nongrow,grid%nononag,grid%slai,                     &
              grid%ebio_iso,grid%ebio_oli,grid%ebio_api,grid%ebio_lim,grid%ebio_xyl,       &
              grid%ebio_hc3,grid%ebio_ete,grid%ebio_olt,grid%ebio_ket,grid%ebio_ald,       &
              grid%ebio_hcho,grid%ebio_eth,grid%ebio_ora2,grid%ebio_co,grid%ebio_nr,       &
              grid%ebio_no,grid%ebio_sesq,grid%ebio_mbo,grid%ebio_bpi,grid%ebio_myrc,      &
              grid%ebio_c10h16,grid%ebio_tol,grid%ebio_bigalk,                             &
              grid%ebio_ch3oh,grid%ebio_acet,grid%ebio_nh3,grid%ebio_no2,                  &
              grid%ebio_c2h5oh,grid%ebio_ch3cooh,grid%ebio_mek,grid%ebio_bigene,           &
              grid%ebio_c2h6,grid%ebio_c2h4,grid%ebio_c3h6,grid%ebio_c3h8,grid%ebio_so2,   &
              grid%ebio_dms,                                                               &
              grid%ebio_alk3, grid%ebio_alk4, grid%ebio_alk5, grid%ebio_ole1, grid%ebio_ole2,            &    
              grid%ebio_aro1, grid%ebio_aro2, grid%ebio_ccho, grid%ebio_meoh,             &    
              grid%ebio_ethene, grid%ebio_hcooh, grid%ebio_terp, grid%ebio_bald,          &    
              grid%ebio_cco_oh, grid%ebio_rco_oh,                                         &    
              grid%clayfrac,grid%sandfrac,grid%dust_alpha,grid%dust_gamma,grid%dust_smtune, grid%dust_ustune, &
              grid%clayfrac_nga,grid%sandfrac_nga,                                        &
              grid%snowh,grid%zs,grid%afwa_dustloft,                                       &
              grid%tot_dust,grid%tot_edust,grid%vis_dust,                                  &
              grid%soilctop, grid%ust_t, grid%rough_cor, grid%smois_cor,                  &              
              grid%ebio_c5h8,grid%ebio_apinene,grid%ebio_bpinene,grid%ebio_toluene,        &
              grid%ebio_ch3cho,grid%ebio_ch3co2h,grid%ebio_tbut2ene,                      &
              grid%ebio_c2h5cho,grid%ebio_nc4h10,					                      &
              grid%T2,grid%swdown,                                                         &
              grid%nmegan,grid%EFmegan,                                                    &
              grid%msebio_isop,                                                            &
              grid%mlai,                                                                   &
              grid%pftp_bt, grid%pftp_nt, grid%pftp_sb, grid%pftp_hb,                      &
              grid%mtsa,                                                                   &
              grid%mswdown,                                                                &
              grid%mebio_isop,grid%mebio_apin,grid%mebio_bpin, grid%mebio_bcar,            &
              grid%mebio_acet,grid%mebio_mbo,grid%mebio_no,                                &
              current_month,                                                               &
         ! stuff for LNOx emissions
             grid%ht, grid%refl_10cm, grid%ic_flashrate, grid%cg_flashrate,                 &
         ! stuff for aircraft emissions
              emis_aircraft,                                                               &
         ! stuff for the GHG fluxes
              vprm_in,grid%rad_vprm,grid%lambda_vprm,                                      &
              grid%alpha_vprm,grid%resp_vprm,grid%xtime,                                   &
              grid%TSLB, wet_in,grid%RAINC,grid%RAINNC,                                    &
              grid%potevp,grid%SFCEVP,grid%LU_INDEX,                                       &
              grid%biomt_par,grid%emit_par,grid%ebio_co2oce,                               &
              eghg_bio,                                                                    &
              grid%dust_flux, grid%seas_flux,                                              &
              ids,ide, jds,jde, kds,kde,                                                   &
              ims,ime, jms,jme, kms,kme,                                                   &
              its,ite,jts,jte,kts,kte)
              if( config_flags%chem_opt == MOZART_KPP .or. &
                  config_flags%chem_opt == MOZCART_KPP .or. &
                  config_flags%chem_opt == MOZART_MOSAIC_4BIN_KPP .or. &
                  config_flags%chem_opt == MOZART_MOSAIC_4BIN_AQ_KPP) then
                 call mozcart_lbc_set( chem, num_chem, grid%id, &
                                       ims, ime, jms, jme, kms, kme,    &                  
                                       its, ite, jts, jte, kts )                           
              end if

#if (defined(CHEM_DBG_I) && defined(CHEM_DBG_J) && defined(CHEM_DBG_K))
       if( (its <= CHEM_DBG_I .and. ite >= CHEM_DBG_I) .and.                          &
           (jts <= CHEM_DBG_J .and. jte >= CHEM_DBG_J) .and.                          &
           (k_start <= CHEM_DBG_K .and. k_end >= CHEM_DBG_K)  ) then
          call wrf_debug(15,'calling chem_dbg after emissions_driver')
          call chem_dbg(CHEM_DBG_I,CHEM_DBG_J,CHEM_DBG_K,grid%dt,ktau,                &
               dz8w,t_phy,p_phy,rho,chem,emis_ant,                                    &
               ids,ide, jds,jde, kds,kde,                                             &
               ims,ime, jms,jme, kms,kme,                                             &
               its,ite, jts,jte, kts, kte,                                            &
               config_flags%kemit                                                     )
       end if
#endif 
     endif

!
! calculate aerosol optical properities
!
      if( do_photstep .and. &
           config_flags%chem_opt /= CHEM_TRACER .and. &
           config_flags%chem_opt /= CHEM_VASH .and. &
           config_flags%chem_opt /= CHEM_VOLC .and. &
           config_flags%chem_opt /= CHEM_VOLC_4BIN .and. &
           config_flags%chem_opt /= DUST .and. &
           config_flags%chem_opt /= CHEM_TRACE2 .and. &
           config_flags%chem_opt /= CO2_TRACER  .and. &
           config_flags%chem_opt /= GHG_TRACER ) then
         call wrf_debug(15,'calling optical driver')
         call optical_driver (grid%id,curr_secs,grid%dt,config_flags,haveaer,         &
              chem,dz8w,rri,rh,                                                       &
              grid%h2oai,grid%h2oaj,                                                  &
              grid%tauaer1,grid%tauaer2,grid%tauaer3,grid%tauaer4,                    &
             !czhao
              grid%extaer1,grid%extaer2,grid%extaer3,grid%extaer4,                    &
              grid%gaer1,grid%gaer2,grid%gaer3,grid%gaer4,                            &
              grid%waer1,grid%waer2,grid%waer3,grid%waer4,                            &
              grid%bscoef1,grid%bscoef2,grid%bscoef3,grid%bscoef4,                    &
              grid%l2aer,grid%l3aer,grid%l4aer,grid%l5aer,grid%l6aer,grid%l7aer,      &
              grid%totoa_a01,grid%totoa_a02,grid%totoa_a03,grid%totoa_a04,            &
              grid%extaerlw1,grid%extaerlw2,grid%extaerlw3,grid%extaerlw4,grid%extaerlw5, &
              grid%extaerlw6,grid%extaerlw7,grid%extaerlw8,grid%extaerlw9,grid%extaerlw10, &
              grid%extaerlw11,grid%extaerlw12,grid%extaerlw13,grid%extaerlw14,grid%extaerlw15, &
              grid%extaerlw16,    &
              grid%tauaerlw1,grid%tauaerlw2,grid%tauaerlw3,grid%tauaerlw4,grid%tauaerlw5,  &
              grid%tauaerlw6,grid%tauaerlw7,grid%tauaerlw8,grid%tauaerlw9,grid%tauaerlw10,  &
              grid%tauaerlw11,grid%tauaerlw12,grid%tauaerlw13,grid%tauaerlw14,grid%tauaerlw15,  &
              grid%tauaerlw16,    &
              ids,ide, jds,jde, kds,kde,                                              &
              ims,ime, jms,jme, kms,kme,                                              &
              its,ite, jts,jte, kts,kte)
      endif

!
! calculate photolysis rates
!
      if( do_photstep .and. &
           config_flags%chem_opt /= CHEM_TRACER .and. &
           config_flags%chem_opt /= CHEM_VASH .and. &
           config_flags%chem_opt /= CHEM_VOLC .and. &
           config_flags%chem_opt /= CHEM_VOLC_4BIN .and. &
           config_flags%chem_opt /= DUST .and. &
           config_flags%chem_opt /= CHEM_TRACE2 .and. &
           config_flags%chem_opt /= CO2_TRACER  .and. &
           config_flags%chem_opt /= GHG_TRACER  ) then
         call wrf_debug(15,'calling photolysis driver')
         call photolysis_driver (grid%id,curr_secs,ktau,grid%dt,                      &
              config_flags,haveaer,                                                   &
              grid%gmt,ijulian,t_phy,moist,grid%aerwrf,p8w,t8w,p_phy,             &
              chem,rho,dz8w,grid%xlat,grid%xlong,                                     &
              z_at_w,                                                                 &
              grid%qc_cu,grid%qi_cu,                                                  &
              grid%ph_macr,grid%ph_o31d,grid%ph_o33p,grid%ph_no2,grid%ph_no3o2,       &
              grid%ph_no3o,grid%ph_hno2,grid%ph_hno3,grid%ph_hno4,grid%ph_h2o2,       &
              grid%ph_ch2or,grid%ph_ch2om,grid%ph_ch3cho,grid%ph_ch3coch3,            &
              grid%ph_ch3coc2h5,grid%ph_hcocho,grid%ph_ch3cocho,                      &
              grid%ph_hcochest,grid%ph_ch3o2h,grid%ph_ch3coo2h,grid%ph_ch3ono2,       &
              grid%ph_hcochob,grid%ph_n2o5,grid%ph_o2,grid%ph_n2o,                    &
              grid%ph_pan,grid%ph_mpan,grid%ph_acetol,grid%ph_gly,                    &
              grid%ph_open,grid%ph_mek,grid%ph_etooh,grid%ph_prooh,grid%ph_pooh,      &
              grid%ph_acetp,grid%ph_xooh,grid%ph_isooh,grid%ph_alkooh,                &
              grid%ph_mekooh,grid%ph_tolooh,grid%ph_terpooh,grid%ph_mvk,              &
              grid%ph_glyald,grid%ph_hyac,                                            &
              config_flags%track_tuv_lev,                                             &
              config_flags%track_rad_num,                                             &
              config_flags%track_tuv_num,                                             &
              grid%radfld,grid%adjcoe,grid%phrate,                                    &
              grid%track_wc,grid%track_zref,                                          &
              grid%tauaer1,grid%tauaer2,grid%tauaer3,grid%tauaer4,                    &
              grid%gaer1,grid%gaer2,grid%gaer3,grid%gaer4,                            &
              grid%waer1,grid%waer2,grid%waer3,grid%waer4,                            &
              grid%bscoef1,grid%bscoef2,grid%bscoef3,grid%bscoef4,                    &
              grid%l2aer,grid%l3aer,grid%l4aer,grid%l5aer,grid%l6aer,grid%l7aer,      &
              grid%pm2_5_dry,grid%pm2_5_water,grid%uvrad,grid%ivgtyp,                 &
              ids,ide, jds,jde, kds,kde,                                              &
              ims,ime, jms,jme, kms,kme,                                              &
              its,ite,jts,jte,kts,kte)

#if (defined(CHEM_DBG_I) && defined(CHEM_DBG_J) && defined(CHEM_DBG_K))
         if( (its <= CHEM_DBG_I .and. ite >= CHEM_DBG_I) .and. &
             (jts <= CHEM_DBG_J .and. jte >= CHEM_DBG_J) .and. &
             (k_start <= CHEM_DBG_K .and. k_end >= CHEM_DBG_K)  ) then
          call wrf_debug(15,'calling chem_dbg after photolysis_driver')
          call chem_dbg(CHEM_DBG_I,CHEM_DBG_J,CHEM_DBG_K,grid%dt,ktau,                &
               dz8w,t_phy,p_phy,rho,chem,emis_ant,                                    &
               ids,ide, jds,jde, kds,kde,                                             &
               ims,ime, jms,jme, kms,kme,                                             &
               its,ite, jts,jte, kts,kte,                                             &
               config_flags%kemit,                                                    &
               grid%ph_macr,grid%ph_o31d,grid%ph_o33p,grid%ph_no2,grid%ph_no3o2,      &
               grid%ph_no3o,grid%ph_hno2,grid%ph_hno3,grid%ph_hno4,grid%ph_h2o2,      &
               grid%ph_ch2or,grid%ph_ch2om,grid%ph_ch3cho,grid%ph_ch3coch3,           &
               grid%ph_ch3coc2h5,grid%ph_hcocho,grid%ph_ch3cocho,                     &
               grid%ph_hcochest,grid%ph_ch3o2h,grid%ph_ch3coo2h,                      &
               grid%ph_ch3ono2,grid%ph_hcochob,grid%ph_n2o5,grid%ph_o2                &
                                                                                      )
       end if
#endif
      endif

!
! do vertical mixing with dry deposition
!
! save old concentrations for vertical mixing tendencies
   DO nv=PARAM_FIRST_SCALAR,num_chem_ct
     chem_old(its:ite,kts:kte,jts:jte,nv) = chem(its:ite,kts:kte,jts:jte,chem_ct_indices(nv))
   ENDDO

! UoC dust scheme option
   scheme_select: SELECT CASE(config_flags%dust_schme)
   CASE (SHAO_2001)
     imod = 1
   CASE (SHAO_2004)
     imod = 2
   CASE (SHAO_2011)
     imod = 3
   CASE DEFAULT
     imod = 2
   END SELECT scheme_select

      if (config_flags%vertmix_onoff>0) then
         if (ktau.gt.2) then
            call wrf_debug(15,'calling dry_deposition_driver')
            call dry_dep_driver(grid%id,curr_secs,ktau,grid%dt,config_flags,          &
                 grid%gmt,ijulian,t_phy,moist,scalar,p8w,t8w,vvel,                &
                 rri,p_phy,chem,tracer,rho,dz8w,rh,grid%exch_h,grid%hfx,grid%dx,      & 
                 grid%cldfra, grid%cldfra_old,grid%raincv_b,seasin,dustin,            &
	         grid%ccn1, grid%ccn2, grid%ccn3, grid%ccn4, grid%ccn5, grid%ccn6,    &
                 grid%qndropsource, grid%dact3d, grid%smax3d,       & ! TAKEISHI added
                 grid%fnnuc, grid%fnacc, grid%fncoa, grid%smnuc, grid%smacc, grid%smcoa, & !TAKEISHI added
                 grid%hyg1, grid%hyg2, grid%hyg3,       &       !TAKEISHI added
                 grid%ivgtyp,grid%tsk,grid%gsw,grid%vegfra,pbl_h,   &
                 grid%rmol,grid%ust,grid%znt,grid%xlat,grid%xlong,                    &
                 zmid,z_at_w,grid%xland,grid%ash_fall,                                &
                 grid%h2oaj,grid%h2oai,grid%nu3,grid%ac3,grid%cor3,grid%asulf,        &
                 grid%ahno3,grid%anh3,grid%cvaro1,grid%cvaro2,grid%cvalk1,grid%cvole1,&
                 grid%cvapi1,grid%cvapi2,grid%cvlim1,grid%cvlim2,grid%dep_vel_o3,     &
                 emis_ant,ebu_in,                                                     &
                 config_flags%sf_urban_physics,numgas,current_month,dvel,grid%snowh,  &
                 grid%dustdrydep_1,grid%dustdrydep_2,grid%dustdrydep_3,               &
                 grid%dustdrydep_4,grid%dustdrydep_5,                                 &      
                 grid%depvelocity,                                                    &      
                 grid%dustgraset_1,grid%dustgraset_2,grid%dustgraset_3,               &
                 grid%dustgraset_4,grid%dustgraset_5,                                 &
                 grid%setvel_1,grid%setvel_2,grid%setvel_3,grid%setvel_4,             &
                 grid%setvel_5, imod,                                                 &                  
                 grid%is_CAMMGMP_used,                                                &
                 grid%dep_vel,grid%num_vert_mix,                                      &
                 ids,ide, jds,jde, kds,kde,                                           &
                 ims,ime, jms,jme, kms,kme,                                           &
                 its,ite,jts,jte,kts,kte )
                 
            if( config_flags%chem_opt == MOZART_KPP .or. &
                config_flags%chem_opt == MOZCART_KPP .or. &
                config_flags%chem_opt == MOZART_MOSAIC_4BIN_KPP .or. &
                config_flags%chem_opt == MOZART_MOSAIC_4BIN_AQ_KPP) then
               call mozcart_lbc_set( chem, num_chem, grid%id, &
                                     ims, ime, jms, jme, kms, kme,    & 
                                     its, ite, jts, jte, kts )
            end if

         end if
         
! accumulate vertical mixing tendencies
   DO nv=PARAM_FIRST_SCALAR,num_chem_ct
      grid%vmix_ct(its:ite,kts:kte,jts:jte,nv) = grid%vmix_ct(its:ite,kts:kte,jts:jte,nv) + &
                                                        (chem(its:ite,kts:kte,jts:jte,chem_ct_indices(nv)) - &
                                                     chem_old(its:ite,kts:kte,jts:jte,nv))
   ENDDO

#if (defined(CHEM_DBG_I) && defined(CHEM_DBG_J) && defined(CHEM_DBG_K))
       if( (its <= CHEM_DBG_I .and. ite >= CHEM_DBG_I) .and. &
           (jts <= CHEM_DBG_J .and. jte >= CHEM_DBG_J) .and. &
           (k_start <= CHEM_DBG_K .and. k_end >= CHEM_DBG_K)  ) then
          call wrf_debug(15,'calling chem_dbg after dry_deposition_driver')
          call chem_dbg(CHEM_DBG_I,CHEM_DBG_J,CHEM_DBG_K,grid%dt,ktau,                &
               dz8w,t_phy,p_phy,rho,chem,emis_ant,                                    &
               ids,ide, jds,jde, kds,kde,                                             &
               ims,ime, jms,jme, kms,kme,                                             &
               its,ite, jts,jte, kts, kte,                                            &
               config_flags%kemit,                                                    &
               grid%ph_macr,grid%ph_o31d,grid%ph_o33p,grid%ph_no2,grid%ph_no3o2,      &
               grid%ph_no3o,grid%ph_hno2,grid%ph_hno3,grid%ph_hno4,grid%ph_h2o2,      &
               grid%ph_ch2or,grid%ph_ch2om,grid%ph_ch3cho,grid%ph_ch3coch3,           &
               grid%ph_ch3coc2h5,grid%ph_hcocho,grid%ph_ch3cocho,                     &
               grid%ph_hcochest,grid%ph_ch3o2h,grid%ph_ch3coo2h,                      &
               grid%ph_ch3ono2,grid%ph_hcochob,grid%ph_n2o5,grid%ph_o2                &
                                                                                      )
       end if
#endif

      end if


!
!   convective transport/wet deposition
!
!
     if( config_flags%cu_physics>0 .and. config_flags%chem_conv_tr>0)then
        call wrf_debug(15,'calling conv transport for chemical species')
        if(config_flags%chem_opt >0 )then
        ! save old concentrations for convective tendencies
        DO nv=PARAM_FIRST_SCALAR,num_chem_ct
           chem_old(its:ite,kts:kte,jts:jte,nv) = chem(its:ite,kts:kte,jts:jte,chem_ct_indices(nv))
        ENDDO
        call grelldrvct(grid%DT,ktau,grid%DX,                                         &
             rho,grid%RAINCV_B,chem,                                                  &
             U_phy,V_phy,t_phy,moist,dz8w,                                            &
             p_phy,XLV,CP,G,r_v,                                                      &
             z_at_w,grid%cu_co_ten,                                                   &
             grid%wd_no3_cu,grid%wd_so4_cu,                                 &
             grid%wd_nh4_cu,grid%wd_oa_cu,                                            &
             grid%wd_so2_cu, grid%wd_sulf_cu, grid%wd_hno3_cu, grid%wd_nh3_cu,        &
             grid%wd_cvasoa_cu, grid%wd_cvbsoa_cu, grid%wd_asoa_cu, grid%wd_bsoa_cu,  &
             grid%k22_shallow,grid%kbcon_shallow,grid%ktop_shallow,grid%xmb_shallow,  &
             config_flags%ishallow,num_moist,numgas,num_chem,config_flags%chem_opt,0, &
             config_flags%conv_tr_wetscav,config_flags%conv_tr_aqchem,                &
             ids,ide, jds,jde, kds,kde,                                               &
             ims,ime, jms,jme, kms,kme,                                               &
             its,ite,jts,jte,kts,k_end)
             if( config_flags%chem_opt == MOZART_KPP .or. &
                 config_flags%chem_opt == MOZCART_KPP .or. &
                 config_flags%chem_opt == MOZART_MOSAIC_4BIN_KPP .or. &
                 config_flags%chem_opt == MOZART_MOSAIC_4BIN_AQ_KPP) then
                     call mozcart_lbc_set( chem, num_chem, grid%id, &
                                 ims, ime, jms, jme, kms, kme,    &
                                 its, ite, jts, jte, kts )
             end if
        ! accumulate convective tendencies
        DO nv=PARAM_FIRST_SCALAR,num_chem_ct
          grid%conv_ct(its:ite,kts:kte,jts:jte,nv) = grid%conv_ct(its:ite,kts:kte,jts:jte,nv) + &
                                                            (chem(its:ite,kts:kte,jts:jte,chem_ct_indices(nv)) - &
                                                         chem_old(its:ite,kts:kte,jts:jte,nv))
        ENDDO
        endif
        if (config_flags%tracer_opt > 0)then
        call wrf_debug(15,'calling conv transport for tracers')
        call grelldrvct(grid%DT,ktau,grid%DX,                    &
             rho,grid%RAINCV_B,tracer,                               &
             U_phy,V_phy,t_phy,moist,dz8w,                                            &
             p_phy,XLV,CP,G,r_v,                                                      &
             z_at_w, grid%cu_co_ten,                                                  &
             grid%wd_no3_cu,grid%wd_so4_cu,                                 &
             grid%wd_nh4_cu,grid%wd_oa_cu,                                            &
             grid%wd_so2_cu, grid%wd_sulf_cu, grid%wd_hno3_cu, grid%wd_nh3_cu,        &
             grid%wd_cvasoa_cu, grid%wd_cvbsoa_cu, grid%wd_asoa_cu, grid%wd_bsoa_cu,  &
             grid%k22_shallow,grid%kbcon_shallow,grid%ktop_shallow,grid%xmb_shallow,  &
             config_flags%ishallow,num_moist,0,num_tracer,0,config_flags%tracer_opt,  &
             config_flags%conv_tr_wetscav,config_flags%conv_tr_aqchem,                &
             ids,ide, jds,jde, kds,kde,                                               &
             ims,ime, jms,jme, kms,kme,                                               &
             its,ite,jts,jte,kts,k_end)


          end if
     end if
!
!
!
!
     n2o5_het(its:ite,kts:kte,jts:jte)=0.
! Calculate rate of n2o5 hydrolysis 
     call wrf_debug(15,'calling calc_het_n2o5')


!
! For the chemistry tracer mode, only emissions and vertical mixing are done.
! So, finish any remaining tiles and then skip to the end of chem_driver.
!
     if( do_chemstep .and.                           &
          config_flags%chem_opt /= CHEM_TRACER .and. &
          config_flags%chem_opt /= CHEM_VASH .and. &
          config_flags%chem_opt /= CHEM_VOLC .and. &
          config_flags%chem_opt /= CHEM_VOLC_4BIN .and. &
          config_flags%chem_opt /= DUST .and. &
          config_flags%chem_opt /= CHEM_TRACE2 .and. &
          config_flags%chem_opt /= CO2_TRACER  .and. &
          config_flags%chem_opt /= GHG_TRACER ) then

!
! chemical mechanisms
!

! save old concentrations for chemistry tendencies
   DO nv=PARAM_FIRST_SCALAR,num_chem_ct
      chem_old(its:ite,kts:kte,jts:jte,nv) = chem(its:ite,kts:kte,jts:jte,chem_ct_indices(nv))
   ENDDO
        if ( cam_mam_aerosols ) &
           del_h2so4_gasprod(:,:,:) = chem(:,:,:,p_sulf)

        if(config_flags%gaschem_onoff>0)then

          call mechanism_driver(grid%id,curr_secs,ktau,grid%dt,grid%ktauc,dtstepc,config_flags, &
              grid%gmt,ijulian,t_phy,moist,p8w,t8w,grid%gd_cldfr,                 &
              p_phy,chem,rho,dz8w,grid%dx,g,                                          &
              zmid,z_at_w,grid%xlat,grid%xlong,                                       &
              vdrog3,vcsulf_old,vcso2_old,vch2o2_old,grid%ttday,grid%tcosz,           &
              grid%ph_macr,grid%ph_o31d,grid%ph_o33p,grid%ph_no2,grid%ph_no3o2,       &
              grid%ph_no3o,grid%ph_hno2,grid%ph_hno3,grid%ph_hno4,grid%ph_h2o2,       &
              grid%ph_ch2or,grid%ph_ch2om,grid%ph_ch3cho,grid%ph_ch3coch3,            &
              grid%ph_ch3coc2h5,grid%ph_hcocho,grid%ph_ch3cocho,grid%ph_hcochest,     &
              grid%ph_ch3o2h,grid%ph_ch3coo2h,grid%ph_ch3ono2,grid%ph_hcochob,        &
              grid%ph_n2o5,grid%ph_o2,grid%backg_oh,grid%backg_h2o2,grid%backg_no3,   &
              grid%addt,grid%addx,grid%addc,grid%etep,                                &
              grid%oltp,grid%olip,grid%cslp,grid%limp,grid%hc5p,grid%hc8p,grid%tolp,  &
              grid%xylp,grid%apip,grid%isop,grid%hc3p,grid%ethp,grid%o3p,grid%tco3,   &
              grid%mo2,grid%o1d,grid%olnn,grid%rpho,grid%xo2,                         &
              grid%ketp,grid%olnd,                                                    &
              ids,ide, jds,jde, kds,kde,                                              &
              ims,ime, jms,jme, kms,kme,                                              &
              its,ite,jts,jte,kts,kte        )
!

#if ( WRF_KPP == 1 )

         if( config_flags%chem_opt == CBMZ_MOSAIC_4BIN_VBS2_KPP .or. &
             config_flags%chem_opt == SAPRC99_MOSAIC_4BIN_VBS2_KPP ) then
          do k=kts,kte
           do i=its,ite
            do j=jts,jte
              chem(i,k,j,p_psd1)=0.0
              chem(i,k,j,p_psd2)=0.0
            enddo
           enddo
          enddo
         endif

   CALL wrf_debug(15,'calling kpp_mechanism_driver')

CALL kpp_mechanism_driver (chem,                                                      &
   grid%id,dtstepc,config_flags,                                                      &
   p_phy,t_phy,rho,                                                                   &
   moist,                                                                             &
   vdrog3, ldrog, vdrog3_vbs, ldrog_vbs,                                              &
!
#include <call_to_kpp_mech_drive.inc>
!
   ids,ide, jds,jde, kds,kde,                                                         &
   ims,ime, jms,jme, kms,kme,                                                         &
   its,ite,jts,jte,kts,kte)
          if( config_flags%chem_opt == MOZART_KPP .or. &
              config_flags%chem_opt == MOZCART_KPP .or. &
              config_flags%chem_opt == MOZART_MOSAIC_4BIN_KPP .or. &
              config_flags%chem_opt == MOZART_MOSAIC_4BIN_AQ_KPP) then
             call mozcart_lbc_set( chem, num_chem, grid%id, &
                                   ims, ime, jms, jme, kms, kme,    &
                                    its, ite, jts, jte, kts )
          end if
    if(config_flags%chem_opt == 301 ) then
       chem(its:ite,kts:kte,jts:jte,p_sulf)=vcsulf_old(its:ite,kts:kte,jts:jte)
       chem(its:ite,kts:kte,jts:jte,p_so2)=vcso2_old(its:ite,kts:kte,jts:jte)
!      chem(its:ite,kts:kte,jts:jte,p_h2o2)=vch2o2_old(its:ite,kts:kte,jts:jte)
   endif

   IF(config_flags%conv_tr_aqchem == 0 ) THEN
      so2so4_selecta: SELECT CASE(config_flags%chem_opt)
      CASE (RADM2SORG,RADM2SORG_KPP,RACMSORG_KPP,RACM_SOA_VBS_KPP)
         CALL wrf_debug(15,'gocart so2-so4 conversion')
         CALL  so2so4(0,chem,p_so2,p_sulf,p_h2o2,p_QC,T_PHY,MOIST,           &
              grid%qc_cu, grid%gd_cldfr,                                    &
              NUM_CHEM,NUM_MOIST,                                                &
              ids,ide, jds,jde, kds,kde,                                         &
              ims,ime, jms,jme, kms,kme,                                         &
              its,ite, jts,jte, kts,kte                                          )
      CASE DEFAULT
         CALL wrf_debug(15,'no gocart so2-so4 conversion')
      END SELECT so2so4_selecta
   else IF(config_flags%conv_tr_aqchem == 1 ) THEN
      so2so4_selectb: SELECT CASE(config_flags%chem_opt)
      CASE (RADM2SORG,RADM2SORG_KPP,RACMSORG_KPP,RACM_SOA_VBS_KPP)
         CALL wrf_debug(15,'gocart so2-so4 conversion')
         CALL  so2so4(1,chem,p_so2,p_sulf,p_h2o2,p_QC,T_PHY,MOIST,           &
              grid%qc_cu, grid%gd_cldfr,                                    &
              NUM_CHEM,NUM_MOIST,                                                &
              ids,ide, jds,jde, kds,kde,                                         &
              ims,ime, jms,jme, kms,kme,                                         &
              its,ite, jts,jte, kts,kte                                          )
      CASE DEFAULT
         CALL wrf_debug(15,'no gocart so2-so4 conversion')
      END SELECT so2so4_selectb

   ENDIF
#else
    if(config_flags%chem_opt == 301 ) then
       chem(its:ite,kts:kte,jts:jte,p_sulf)=vcsulf_old(its:ite,kts:kte,jts:jte)
       chem(its:ite,kts:kte,jts:jte,p_so2)=vcso2_old(its:ite,kts:kte,jts:jte)
!      chem(its:ite,kts:kte,jts:jte,p_h2o2)=vch2o2_old(its:ite,kts:kte,jts:jte)
   endif

   IF(config_flags%conv_tr_aqchem == 0 ) THEN
      so2so4_selectc: SELECT CASE(config_flags%chem_opt)
      CASE (RADM2SORG)
         CALL wrf_debug(15,'gocart so2-so4 conversion')
         CALL  so2so4(0,chem,p_so2,p_sulf,p_h2o2,p_QC,T_PHY,MOIST,           &
              grid%qc_cu, grid%gd_cldfr,                                    &
              NUM_CHEM,NUM_MOIST,                                                &
              ids,ide, jds,jde, kds,kde,                                         &
              ims,ime, jms,jme, kms,kme,                                         &
              its,ite, jts,jte, kts,kte                                          )
      CASE DEFAULT
         CALL wrf_debug(15,'no gocart so2-so4 conversion')
      END SELECT so2so4_selectc
   else IF(config_flags%conv_tr_aqchem == 1 ) THEN
      so2so4_selectd: SELECT CASE(config_flags%chem_opt)
      CASE (RADM2SORG)
         CALL wrf_debug(15,'gocart so2-so4 conversion')
         CALL  so2so4(1,chem,p_so2,p_sulf,p_h2o2,p_QC,T_PHY,MOIST,           &
              grid%qc_cu, grid%gd_cldfr,                                    &
              NUM_CHEM,NUM_MOIST,                                                &
              ids,ide, jds,jde, kds,kde,                                         &
              ims,ime, jms,jme, kms,kme,                                         &
              its,ite, jts,jte, kts,kte                                          )
      CASE DEFAULT
         CALL wrf_debug(15,'no gocart so2-so4 conversion')
      END SELECT so2so4_selectd
   ENDIF

!
#endif
#if (defined(CHEM_DBG_I) && defined(CHEM_DBG_J) && defined(CHEM_DBG_K))
       if( (its <= CHEM_DBG_I .and. ite >= CHEM_DBG_I) .and.                          &
           (jts <= CHEM_DBG_J .and. jte >= CHEM_DBG_J) .and.                          &
           (k_start <= CHEM_DBG_K .and. k_end >= CHEM_DBG_K)  ) then
          call wrf_debug(15,'calling chem_dbg after mechanism_driver')
          call chem_dbg(CHEM_DBG_I,CHEM_DBG_J,CHEM_DBG_K,grid%dt,ktau,                &
               dz8w,t_phy,p_phy,rho,chem,emis_ant,                                    &
               ids,ide, jds,jde, kds,kde,                                             &
               ims,ime, jms,jme, kms,kme,                                             &
               its,ite, jts,jte, kts,kte,                                             &
               config_flags%kemit,                                                    &
               grid%ph_macr,grid%ph_o31d,grid%ph_o33p,grid%ph_no2,grid%ph_no3o2,      &
               grid%ph_no3o,grid%ph_hno2,grid%ph_hno3,grid%ph_hno4,grid%ph_h2o2,      &
               grid%ph_ch2or,grid%ph_ch2om,grid%ph_ch3cho,grid%ph_ch3coch3,           &
               grid%ph_ch3coc2h5,grid%ph_hcocho,grid%ph_ch3cocho,                     &
               grid%ph_hcochest,grid%ph_ch3o2h,grid%ph_ch3coo2h,                      &
               grid%ph_ch3ono2,grid%ph_hcochob,grid%ph_n2o5,grid%ph_o2                &
                                                                                      )
       end if
#endif
        endif !gaschem_onoff

! accumulate gas phase chemistry tendencies
   DO nv=PARAM_FIRST_SCALAR,num_chem_ct
      grid%chem_ct(its:ite,kts:kte,jts:jte,nv) = grid%chem_ct(its:ite,kts:kte,jts:jte,nv) + &
                                                        (chem(its:ite,kts:kte,jts:jte,chem_ct_indices(nv)) - &
                                                     chem_old(its:ite,kts:kte,jts:jte,nv))
   ENDDO
if ( cam_mam_aerosols ) &
           del_h2so4_gasprod(:,:,:) = chem(:,:,:,p_sulf) - del_h2so4_gasprod(:,:,:)

! initialize gas_aqfrac if either cldchem or wetscav is on
        if ( (config_flags%cldchem_onoff > 0) .or.                                    &
             (config_flags%wetscav_onoff > 0) ) then
            gas_aqfrac(its:ite,kts:kte,jts:jte,:) = 0.0
        end if
        
        !BSINGH -  The following call is for wet deposition of gases for MAM
        !aerosol model ONLY. In other WRF aerosol models wet deposition of gasses
        !is handled after dry deposition. This call doesn't belong here as there should 
        !be a formal driver for gas wet deposition and this call should be called
        !from that driver (something for future mods)

        !**IMPORTANT-WARNING**: We are going to operate on only 6 gases (following MOSAIC -
        !module_mosaic_wetscav.F). MOSAIC actually operates upon 7 gases but MAM
        !doesn't have msa, therefore MAM will operate on only 6 gases        
        !so2,h2o2,h2so4,hno3,hcl,nh3 (msa not included)
        
        !For adding more gasses, look into phys/module_cam_support.F
        if (((config_flags%chem_opt == CBMZ_CAM_MAM3_NOAQ) .or. &
             (config_flags%chem_opt == CBMZ_CAM_MAM3_AQ  ) .or. &
             (config_flags%chem_opt == CBMZ_CAM_MAM7_NOAQ) .or. &
             (config_flags%chem_opt == CBMZ_CAM_MAM7_AQ  )).and. &
             (config_flags%cu_physics == CAMZMSCHEME)) then
           
           call cam_mam_gas_wetdep_driver(                &
                !Intent in-outs
                chem,                                     &
                !Intent ins
                dtstepc, config_flags, grid%ht,grid%XLAT, &
                grid%nevapr3d, grid%rprdsh,               &
                grid%rprddp3d, grid%prain3d, grid%z,      & 
                p_phy, t_phy, grid%alt, moist, scalar,    &
                ids,ide, jds,jde, kds,kde,                &
                ims,ime, jms,jme, kms,kme,                &
                its,ite, jts,jte, kts,kte                 )
           
        endif
        

!
!   now do cloud chemistry
!
        if (config_flags%cldchem_onoff > 0) then

        call cloudchem_driver(                                                        &
               grid%id, ktau, grid%ktauc, grid%dt, dtstepc, config_flags,             &
               t_phy, p_phy, rho, rri, dz8w,                                          &
               p8w,grid%prain3d,scalar,grid%dvmrdt_sv13d,grid%dvmrcwdt_sv13d,         &
               grid%f_ice_phy,grid%f_rain_phy,grid%cldfrai, grid%cldfral,             &
               moist, grid%cldfra, grid%cldfra_mp_all, grid%ph_no2,                   &
               chem, gas_aqfrac, numgas_mam,grid%is_CAMMGMP_used,                     &
               ids,ide, jds,jde, kds,kde,                                             &
               ims,ime, jms,jme, kms,kme,                                             &
               its,ite, jts,jte, kts,kte                                              )

       endif


!
!   now do aerosols
!
	if(config_flags%aerchem_onoff>0)then

        call aerosols_driver (grid%id,curr_secs,ktau,grid%dt,grid%ktauc,              &
             config_flags,dtstepc,grid%dx,                                            &
              rri,t_phy,moist,grid%aerwrf,p8w,t8w,                                    &
              p_phy,chem,rho,dz8w, rh,                                                & 
              zmid,z_at_w,pbl_h,grid%cldfra,grid%cldfra_mp_all,grid%vbs_nbin,         &
              grid%h2oaj,grid%h2oai,grid%nu3,grid%ac3,grid%cor3,grid%asulf,           &
              grid%ahno3,grid%anh3,grid%cvaro1,grid%cvaro2,grid%cvalk1,grid%cvole1,   &
              grid%cvapi1,grid%cvapi2,grid%cvlim1,grid%cvlim2,vcsulf_old,             &
              vdrog3,vdrog3_vbs,grid%br_rto,grid%dgnum4d,grid%dgnumwet4d,wetdens_ap,  &
              del_h2so4_gasprod,grid%dvmrdt_sv13d,grid%dvmrcwdt_sv13d,                &
              grid%dgnuc3d, grid%dgacc3d, grid%dgcor3d, &       ! TAKEISHI added
              grid%is_CAMMGMP_used,                                                   &
              ids,ide, jds,jde, kds,kde,                                              &
              ims,ime, jms,jme, kms,kme,                                              &
              its,ite,jts,jte,kts,kte                                                 )

#if (defined(CHEM_DBG_I) && defined(CHEM_DBG_J) && defined(CHEM_DBG_K))
       if( (its <= CHEM_DBG_I .and. ite >= CHEM_DBG_I) .and.                          &
           (jts <= CHEM_DBG_J .and. jte >= CHEM_DBG_J) .and.                          &
           (k_start <= CHEM_DBG_K .and. k_end >= CHEM_DBG_K)  ) then
          call wrf_debug(15,'calling chem_dbg after aerosols_driver')
          call chem_dbg(CHEM_DBG_I,CHEM_DBG_J,CHEM_DBG_K,grid%dt,ktau,                &
               dz8w,t_phy,p_phy,rho,chem,emis_ant,                                    &
               ids,ide, jds,jde, kds,kde,                                             &
               ims,ime, jms,jme, kms,kme,                                             &
               its,ite, jts,jte, kts, kte,                                            &
               config_flags%kemit,                                                    &
               grid%ph_macr,grid%ph_o31d,grid%ph_o33p,grid%ph_no2,grid%ph_no3o2,      &
               grid%ph_no3o,grid%ph_hno2,grid%ph_hno3,grid%ph_hno4,grid%ph_h2o2,      &
               grid%ph_ch2or,grid%ph_ch2om,grid%ph_ch3cho,grid%ph_ch3coch3,           &
               grid%ph_ch3coc2h5,grid%ph_hcocho,grid%ph_ch3cocho,                     &
               grid%ph_hcochest,grid%ph_ch3o2h,grid%ph_ch3coo2h,                      &
               grid%ph_ch3ono2,grid%ph_hcochob,grid%ph_n2o5,grid%ph_o2                &
                                                                                      )
       end if
#endif
       endif


	if (config_flags%wetscav_onoff > 0) then
        call wetscav_driver (grid%id,ktau,grid%dt,grid%ktauc,config_flags,dtstepc,    &
              rri,t_phy,moist,p8w,t8w,                                                &
              grid%dx, grid%dy,                                                       &
              p_phy,chem,rho,grid%cldfra,grid%cldfra2,                                &
              grid%rainprod,grid%evapprod,grid%hno3_col_mdel,                         &
              grid%qlsink,grid%precr,grid%preci,grid%precs,grid%precg,                &
              gas_aqfrac, numgas_mam,dz8w,                                            &
              grid%h2oaj,grid%h2oai,grid%nu3,grid%ac3,grid%cor3,                      &
              grid%asulf,grid%ahno3,grid%anh3,grid%cvaro1,grid%cvaro2,                &
              grid%cvalk1,grid%cvole1,grid%cvapi1,grid%cvapi2,                        &
              grid%cvlim1,grid%cvlim2,                                                &
              grid%wd_no3_sc, grid%wd_so4_sc, grid%wd_nh4_sc,grid%wd_oa_sc,           &
              grid%wd_so2_sc, grid%wd_sulf_sc, grid%wd_hno3_sc, grid%wd_nh3_sc,       &
              grid%wd_cvasoa_sc, grid%wd_cvbsoa_sc, grid%wd_asoa_sc, grid%wd_bsoa_sc, &
              grid%qv_b4mp, grid%qc_b4mp, grid%qi_b4mp, grid%qs_b4mp,                 &
!======================================================================================
!Variables required for CAM_MAM_WETSCAV
              grid%p_hyd,scalar,grid%dgnum4d,grid%dgnumwet4d,grid%dlf,grid%dlf2,      &
              grid%qme3d,grid%prain3d,grid%nevapr3d,grid%rate1ord_cw2pr_st3d,         &
              grid%shfrc3d,grid%cmfmc,grid%cmfmc2,grid%evapcsh,grid%icwmrsh,          &
              grid%rprdsh,grid%evapcdp3d,grid%icwmrdp3d,grid%rprddp3d,grid%fracis3d,  &               
              grid%f_ice_phy,grid%f_rain_phy,grid%cldfrai,grid%cldfral,               &
              grid%cldfra_mp_all,grid%is_CAMMGMP_used,                                &
!======================================================================================
              ids,ide, jds,jde, kds,kde,                                              &
              ims,ime, jms,jme, kms,kme,                                              &
              its,ite, jts,jte, kts,kte)                                              
       
       endif

       !BSINGH - zm_conv_tend_2 call HAS to be called after wetscavenging call as it uses 'fracis3d'
       !variable from wetscav driver.
       if (((config_flags%chem_opt == CBMZ_CAM_MAM3_NOAQ) .or. &
            (config_flags%chem_opt == CBMZ_CAM_MAM3_AQ  ) .or. &
            (config_flags%chem_opt == CBMZ_CAM_MAM7_NOAQ) .or. &
            (config_flags%chem_opt == CBMZ_CAM_MAM7_AQ  )).and. &
            (config_flags%cu_physics == CAMZMSCHEME)) then
          !BSINGH - CALL ZM cumulus scheme for convective transport of the aerosols
          call zm_conv_tend_2(grid%itimestep, grid%dt, p8w, grid%fracis3d, grid%dp3d,    &
               grid%du3d, grid%ed3d, grid%eu3d, grid%md3d, grid%mu3d, grid%dsubcld2d,    &
               grid%ideep2d, grid%jt2d, grid%maxg2d, grid%lengath2d, moist, scalar, chem,&
               ids,ide, jds,jde, kds,kde, &
               ims,ime, jms,jme, kms,kme, &
               its,ite, jts,jte, kts,kte)     
       endif

end if !Chemistry time step check
!
! do so2 to sulf conversion for full volc case
! since we do not have h2o2 as a variable, pass in p_h2o2 as zero
! will have to use backgrund value
!
        if(config_flags%chem_opt == CHEM_VOLC)then
          CALL wrf_debug(15,'gocart so2-so4 conversion')
          CALL  so2so4(0,chem,p_so2,p_sulf,p_h2o2,p_QC,T_PHY,MOIST,         &
         grid%qc_cu, grid%gd_cldfr,                                    &
         NUM_CHEM,NUM_MOIST,                                                &
         ids,ide, jds,jde, kds,kde,                                         &
         ims,ime, jms,jme, kms,kme,                                         &
         its,ite, jts,jte, kts,kte                                          )
        endif
!
!   now do wet removal; first LS if there is no explicit aqeous phase
!
        if(config_flags%wetscav_onoff<0)then
           call wrf_debug(15,'calculate LS wet deposition')
           call wetdep_ls(grid%dt,chem,grid%rainncv,moist,rho,num_moist, &
                num_chem,numgas,dz8w,vvel,grid%chem_opt,                 &
                ids,ide, jds,jde, kds,kde,                               &
                ims,ime, jms,jme, kms,kme,                               &
                its,ite, jts,jte, kts,kte                                )
         endif
!
! Sum up the aerosol mass for radiation and diagnostic purposes. Unlike
! aerosol_driver, which is called every dtchem, this must be done every
! time step because of emissions and deposition.
!
      call sum_pm_driver ( config_flags,                                              &
           rri, chem, grid%h2oaj, grid%h2oai,                                         &
           grid%pm2_5_dry, grid%pm2_5_water, grid%pm2_5_dry_ec, grid%pm10,            &
           grid% hoa_a01,grid%hoa_a02,grid%hoa_a03,grid%hoa_a04,                      &
           grid%bboa_a01,grid%bboa_a02,grid%bboa_a03,grid%bboa_a04,                   &
           grid%soa_a01,grid%soa_a02,grid%soa_a03,grid%soa_a04,                       &
           grid%bbsoa_a01,grid%bbsoa_a02,grid%bbsoa_a03,grid%bbsoa_a04,               &
           grid%hsoa_a01,grid%hsoa_a02,grid%hsoa_a03,grid%hsoa_a04,                   &
           grid%biog_a01,grid%biog_a02,grid%biog_a03,grid%biog_a04,                   &
           grid%asmpsoa_a01,grid%asmpsoa_a02,grid%asmpsoa_a03,grid%asmpsoa_a04,       &
           grid%arosoa_a01,grid%arosoa_a02,grid%arosoa_a03,grid%arosoa_a04,           &
           grid%totoa_a01,grid%totoa_a02,grid%totoa_a03,grid%totoa_a04,               &
           grid%hsoa_c,grid%hsoa_o,grid%bbsoa_c,grid%bbsoa_o,                         &
           grid%biog_v1,grid%biog_v2,grid%biog_v3,grid%biog_v4,                       &
           grid%ant_v1,grid%ant_v2,grid%ant_v3,grid%ant_v4,                           &
           grid%smpa_v1,grid%smpbb_v1,                                                &
           ids,ide, jds,jde, kds,kde,                                                 &
           ims,ime, jms,jme, kms,kme,                                                 &
           its,ite, jts,jte, kts,kte                                                  )
             
     call dust_load_driver ( config_flags,                                            &
           rri, chem, dz8w, grid%dustload_1, grid%dustload_2, grid%dustload_3,        &
           grid%dustload_4, grid%dustload_5,                                          &
           ids,ide, jds,jde, kds,kde,                                                 &
           ims,ime, jms,jme, kms,kme,                                                 &
           its,ite, jts,jte, kts, kte                                                 )


! Fill top level to prevent spurious interpolation results (no extrapolation)
      do nv=1,num_chem
         do j=jts,jte
            do i=its,ite
                  chem(i,k_end,j,nv)=chem(i,kte,j,nv)
            enddo
         enddo
      enddo
      call wrf_debug(15,'done tileloop in chem_driver')
   if( grid%OPT_PARS_OUT == 1) then
      call wrf_debug(15,'calculate optical output stuff')
      call aer_opt_out(TAUAER300=grid%tauaer1, TAUAER400=grid%tauaer2                            & 
     &        ,TAUAER600=grid%tauaer3, TAUAER999=grid%tauaer4                                    &
     &        ,GAER300=grid%gaer1, GAER400=grid%gaer2, GAER600=grid%gaer3, GAER999=grid%gaer4    &
     &        ,WAER300=grid%waer1, WAER400=grid%waer2, WAER600=grid%waer3, WAER999=grid%waer4    &
              ,ext_coeff=grid%ext_coef,bscat_coeff=grid%bscat_coef,asym_par=grid%asym_par        &
              ,num_ext_coef=num_ext_coef,num_bscat_coef=num_bscat_coef,num_asym_par=num_asym_par &
     &        ,dz8w=dz8w                                                                         &
     &        ,IDS=ids,IDE=ide, JDS=jds,JDE=jde, KDS=kds,KDE=kde                                 &
     &        ,IMS=ims,IME=ime, JMS=jms,JME=jme, KMS=kms,KME=kme                                 &
     &        ,its=its,ite=ite,jts=jts,jte=jte,kts=kts, kte=kte                                  )


   endif
   tracer2: SELECT CASE(config_flags%tracer_opt)
    CASE (TRACER_TEST1, TRACER_TEST2, TRACER_TEST3)
       CALL wrf_debug(15,'tracer mode: reset some tracers')
       call set_tracer(grid%dt,ktau,pbl_h,tracer,t_phy,         &
                        config_flags%tracer_opt,num_tracer,     &
                       zmid,grid%ht,ids,ide, jds,jde, kds,kde,  & ! domain dims
                               ims,ime, jms,jme, kms,kme,       & ! memory dims
                               its,ite, jts,jte, kts,kte )
   END SELECT tracer2

!-- set upper boundary condition
    if( config_flags%have_bcs_upper )then
       call wrf_debug(15,'set upper boundary condition')
       call tropopause_driver( grid%id, grid%dt, current_date_char,         &
                               t_phy, p_phy, p8w, zmid, z_at_w,             &
                               grid%tropo_lev, grid%tropo_p,  grid%tropo_z, &
                               ids, ide, jds, jde, kds, kde,                &
                               ims, ime, jms, jme, kms, kme,                &
                               its, ite, jts, jte, kts, kte                 )
       call upper_bc_driver  ( grid%id, grid%dt, current_date_char, &
                               chem, p_phy, p8w, grid%tropo_lev,    &
                               ids,ide, jds,jde, kds,kde,           &
                               ims,ime, jms,jme, kms,kme,           &
                               its,ite, jts,jte, kts,kte            )
    endif


   END DO chem_tile_loop_1

!-- Work around for dgnum and dgnumwet not being written to restart files.
   
   grid%dgnum_a1(its:ite, kts:kte, jts:jte) = grid%dgnum4d(its:ite, kts:kte, jts:jte, 1)
   grid%dgnum_a2(its:ite, kts:kte, jts:jte) = grid%dgnum4d(its:ite, kts:kte, jts:jte, 2)
   grid%dgnum_a3(its:ite, kts:kte, jts:jte) = grid%dgnum4d(its:ite, kts:kte, jts:jte, 3)
   
   grid%dgnumwet_a1(its:ite, kts:kte, jts:jte) = grid%dgnumwet4d(its:ite, kts:kte, jts:jte, 1)
   grid%dgnumwet_a2(its:ite, kts:kte, jts:jte) = grid%dgnumwet4d(its:ite, kts:kte, jts:jte, 2)
   grid%dgnumwet_a3(its:ite, kts:kte, jts:jte) = grid%dgnumwet4d(its:ite, kts:kte, jts:jte, 3)


    END subroutine chem_driver
