# Supplementary material for: Disentangling the Microphysical Effects of Fire Particles on Convective Clouds Through A Case Study
Source: J Geophys Res Atmos. 2020 Jun 16;125(12):e2019JD031890. doi: 10.1029/2019JD031890 (PMC7379315; doi:10.1029/2019JD031890)
Supplement: Supplementary file 2 — Data Set S1 [file JGRD-125-e2019JD031890-s002.zip › Data_Set_S1/module_microphysics_driver.F]

!WRF:MEDIATION_LAYER:PHYSICS
! *** add new modules of schemes here
!
MODULE module_microphysics_driver
CONTAINS

SUBROUTINE microphysics_driver(                                          &
                       th, rho, pi_phy, p                                &
                      ,ht, dz8w, p8w, dt,dx,dy                           &
                      ,mp_physics, spec_zone                             &
                      ,specified, channel_switch                         &
                      ,warm_rain                                         &
                      ,t8w                                               &
                      ,chem_opt, progn                                   &
                      ,cldfra, cldfra_old, exch_h, nsource               &
                      ,qlsink, precr, preci, precs, precg                &
                      ,xland,snowh,itimestep                             &
                      ,f_ice_phy,f_rain_phy,f_rimef_phy                  &
                      ,lowlyr,sr, id                                     &
                      ,ids,ide, jds,jde, kds,kde                         &
                      ,ims,ime, jms,jme, kms,kme                         &
                      ,ips,ipe, jps,jpe, kps,kpe                         &
                      ,i_start,i_end,j_start,j_end,kts,kte               &
                      ,num_tiles, naer                                   &
!======================
                      !Variables required for CAMMGMP Scheme
                      ,dlf,dlf2,t_phy,p_hyd,p8w_hyd,tke_pbl,z_at_w,qfx   &
                      ,rliq,turbtype3d,smaw3d,wsedl3d,cldfra_old_mp      &
                      ,cldfra_mp,cldfra_mp_all,lradius,iradius           &
                      ,cldfrai,cldfral,cldfra_conv                       &
                      ,alt                                               &
                      ,accum_mode,aitken_mode,coarse_mode                &
                      ,icwmrsh3d,icwmrdp3d,shfrc3d,cmfmc3d,cmfmc2_3d     &
                      ,config_flags,fnm,fnp,rh_old_mp,lcd_old_mp         &
#if ( WRF_CHEM == 1 )
                      ,chem                                              &! For CAMMGMP scheme Prognostic aerosols
                      ,qme3d,prain3d,nevapr3d,rate1ord_cw2pr_st3d        &
                      ,dgnum4D,dgnumwet4D                                &
#endif
!======================                                   
                      ,qv_curr,qc_curr,qr_curr,qi_curr,qs_curr,qg_curr   &
                      ,qic_curr,qip_curr,qid_curr &
                      ,qnic_curr,qnip_curr,qnid_curr &
                      ,qndrop_curr,qni_curr,qh_curr,qnh_curr             &
                      ,qzr_curr,qzi_curr,qzs_curr,qzg_curr,qzh_curr      &
                      ,qns_curr,qnr_curr,qng_curr,qnn_curr,qnc_curr      &
                      ,qnwfa_curr,qnifa_curr                             & ! for water/ice-friendly aerosols
                      ,f_qnwfa,f_qnifa                                   & ! for water/ice-friendly aerosols
                      ,qvolg_curr                                        &
                      ,effr_curr,ice_effr_curr,tot_effr_curr             &
                       ,qic_effr_curr,qip_effr_curr,qid_effr_curr        &             
                      ,f_qv,f_qc,f_qr,f_qi,f_qs,f_qg,f_qndrop,f_qni      &
                      ,f_qns,f_qnr,f_qng,f_qnc,f_qnn,f_qh,f_qnh          &
                      ,            f_qzr,f_qzi,f_qzs,f_qzg,f_qzh         &
                      ,f_qvolg                                           &
                      ,f_qic,f_qip,f_qid &
                      ,f_qnic,f_qnip,f_qnid &
                      ,f_effr,f_ice_effr,f_tot_effr                      &
                      ,f_qic_effr,f_qip_effr,f_qid_effr                  &                 
                      ,qrcuten, qscuten, qicuten, mu                     &
                      ,qt_curr,f_qt                                      &
                      ,mp_restart_state,tbpvs_state,tbpvs0_state         & ! for etampnew or etampold
                      ,hail,ice2                                         & ! for mp_gsfcgce
!                     ,ccntype                                           & ! for mp_milbrandt2mom
                      ,u,v,w,z                                          &   
                      ,rainnc,    rainncv                                &
                      ,snownc,    snowncv                                &
                      ,hailnc,    hailncv                                &
                      ,graupelnc, graupelncv                             &
#if ( WRF_CHEM == 1 )
                      ,rainprod, evapprod                                &
                      ,qv_b4mp, qc_b4mp, qi_b4mp, qs_b4mp                &
#endif
                      ,qnwfa2d                                           & ! for water/ice-friendly aerosols
                      ,refl_10cm                                         & ! HM, 9/22/09, add for refl
! YLIN
! Added the RI_CURR array to the call
                      ,ri_curr                                           &
                      ,diagflag,   do_radar_ref                          &
                      ,re_cloud, re_ice, re_snow                         & ! G. Thompson
                      ,has_reqc, has_reqi, has_reqs                      & ! G. Thompson
                      ,ccn_conc                                          & ! RAS
                      ,NNUCCC3D          & !TAKEISHI added
                      ,NPSACWS3D         & !TAKEISHI added
                      ,NPRA3D            & !TAKEISHI added
                      ,NPRC3D            & !TAKEISHI added
                      ,NPSACWI3D         & !TAKEISHI added
                      ,NPSACWG3D         & !TAKEISHI added
                      ,EFFI             & !TAKEISHI added
                      ,EFFC             & !TAKEISHI added
                      ,EFFR             & !TAKEISHI added
                      ,EFFS             & !TAKEISHI added
                      ,EFFG             & !TAKEISHI added
                      ,scalar,num_scalar                                   &
                      ,kext_ql,kext_qs,kext_qg            &
                      ,kext_qh,kext_qa                         &
                      ,kext_qic,kext_qid,kext_qip         &
                      ,kext_ft_qic,kext_ft_qid,kext_ft_qip         &
                      ,kext_ft_qs,kext_ft_qg            &
                      ,height,tempc &
                      ,TH_OLD                                            &
                      ,QV_OLD                                            &
                      ,xlat,xlong,ivgtyp                                 &
                      ,dact3d, smax3d, fnnuc, fnacc, fncoa, smnuc, smacc, smcoa    & !TAKEISHI added
                      ,hyg1, hyg2, hyg3        )        !TAKEISHI added
! Framework
#if(NMM_CORE==1)
   USE module_state_description, ONLY :                                  &
                     KESSLERSCHEME, LINSCHEME, SBU_YLINSCHEME, WSM3SCHEME, WSM5SCHEME    &
                    ,WSM6SCHEME, ETAMPNEW, ETAMPOLD, etamp_HWRF,THOMPSON, THOMPSONAERO, MORR_TWO_MOMENT     &
                    ,GSFCGCESCHEME, WDM5SCHEME, WDM6SCHEME &
                    ,MILBRANDT2MOM !,MILBRANDT3MOM 
#else
   USE module_state_description, ONLY :                                  &
                     KESSLERSCHEME, LINSCHEME, SBU_YLINSCHEME, WSM3SCHEME, WSM5SCHEME    &
                    ,WSM6SCHEME, ETAMPNEW, ETAMPOLD, THOMPSON, THOMPSONAERO, FAST_KHAIN_LYNN, MORR_TWO_MOMENT     &
                    ,GSFCGCESCHEME, WDM5SCHEME, WDM6SCHEME, NSSL_2MOM, NSSL_2MOMCCN  &
                    ,NSSL_1MOM,NSSL_1MOMLFO & ! ,NSSL_3MOM       &
                    ,MILBRANDT2MOM , CAMMGMPSCHEME,FULL_KHAIN_LYNN  !,MILBRANDT3MOM
#endif

! Model Layer
   USE module_model_constants
   USE module_wrf_error
   USE module_configure, only: grid_config_rec_type
#if ( WRF_CHEM == 1 )   
!mchen   USE module_state_description, only: num_scalar               ! For CAMMGMP scheme Prognostic aerosols
   USE module_state_description, only: num_chem               ! mchen 
   USE modal_aero_data, only:  ntot_amode_cam_mam => ntot_amode ! For CAMMGMP scheme Prognostic aerosols
#endif

! *** add new modules of schemes here

   USE module_mp_kessler
   USE module_mp_lin
   USE module_mp_sbu_ylin
   USE module_mp_wsm3
   USE module_mp_wsm5
   USE module_mp_wsm6
   USE module_mp_etanew
   USE module_mp_etaold
   USE module_mp_thompson
   USE module_mp_full_sbm
   USE module_mp_fast_sbm
   USE module_mp_gsfcgce
   USE module_mp_morr_two_moment
   USE module_mp_wdm5
   USE module_mp_wdm6
   USE module_mp_milbrandt2mom
# if (EM_CORE == 1)
   USE module_mp_cammgmp_driver, ONLY: CAMMGMP ! CAM5's microphysics driver
# endif
!  USE module_mp_milbrandt3mom
#if (EM_CORE==1)
   USE module_mp_nssl_2mom
#endif

   USE module_mp_HWRF
   USE module_mixactivate, only: prescribe_aerosol_mixactivate

! For checking model timestep is history time (for radar reflectivity)
   USE module_utility, ONLY: WRFU_Clock, WRFU_Alarm
   USE module_domain, ONLY : HISTORY_ALARM, Is_alarm_tstep

!----------------------------------------------------------------------
   ! This driver calls subroutines for the microphys.
   !
   ! Schemes
   !
   ! Kessler scheme
   ! Lin et al. (1983), Rutledge and Hobbs (1984)
   ! WRF Single-Moment 3-class, Hong, Dudhia and Chen (2004)
   ! WRF Single-Moment 5-class, Hong, Dudhia and Chen (2004)
   ! WRF Single-Moment 6-class, Lim and Hong (2003 WRF workshop)
   ! Eta Grid-scale Cloud and Precipitation scheme (EGCP01, Ferrier)
   !   * etampnew - what's in the operational 4-km High-Resolution Window Runs
   !   * etampold - what was run in the 12-km operational NAM
   ! Milbrandt and Yau (2005)

!----------------------------------------------------------------------
   IMPLICIT NONE
!======================================================================
! Grid structure in physics part of WRF
!----------------------------------------------------------------------
! The horizontal velocities used in the physics are unstaggered
! relative to temperature/moisture variables. All predicted
! variables are carried at half levels except w, which is at full
! levels. Some arrays with names (*8w) are at w (full) levels.
!
!----------------------------------------------------------------------
! In WRF, kms (smallest number) is the bottom level and kme (largest
! number) is the top level.  In your scheme, if 1 is at the top level,
! then you have to reverse the order in the k direction.
!
!         kme      -   half level (no data at this level)
!         kme    ----- full level
!         kme-1    -   half level
!         kme-1  ----- full level
!         .
!         .
!         .
!         kms+2    -   half level
!         kms+2  ----- full level
!         kms+1    -   half level
!         kms+1  ----- full level
!         kms      -   half level
!         kms    ----- full level
!
!======================================================================
! Definitions
!-----------
! Rho_d      dry density (kg/m^3)
! Theta_m    moist potential temperature (K)
! Qv         water vapor    mixing ratio (kg/kg)
! Qc         cloud water    mixing ratio (kg/kg)
! Qr         rain water     mixing ratio (kg/kg)
! Qi         cloud ice      mixing ratio (kg/kg)
! Qs         snow           mixing ratio (kg/kg)
! Qg         graupel        mixing ratio (kg/kg)
! Qh         hail           mixing ratio (kg/kg)
! Qndrop     droplet number mixing ratio (#/kg)
! Qni        cloud ice number concentration (#/kg)
! Qns        snow      number concentration (#/kg)
! Qnr        rain      number concentration (#/kg)
! Qng        graupel   number concentration (#/kg)
! Qnh        hail      number concentration (#/kg)

! Qzr        rain             reflectivity (m6/kg)
! Qzi        ice              reflectivity (m6/kg)
! Qzs        snow             reflectivity (m6/kg)
! Qzg        graupel          reflectivity (m6/kg)
! Qzh        hail             reflectivity (m6/kg)

! Qvolg        graupel   particle volume (m3/kg)

!
!----------------------------------------------------------------------
!-- th        potential temperature    (K)
!-- moist_new     updated moisture array   (kg/kg)
!-- moist_old     Old moisture array       (kg/kg)
!-- rho           density of air           (kg/m^3)
!-- pi_phy        exner function           (dimensionless)
!-- p             pressure                 (Pa)
!-- RAINNC        grid scale precipitation (mm)
!-- RAINNCV       one time step grid scale precipitation (mm/step)
!-- SNOWNC        grid scale snow and ice (mm)
!-- SNOWNCV       one time step grid scale snow and ice (mm/step)
!-- GRAUPELNC     grid scale graupel (mm)
!-- GRAUPELNCV    one time step grid scale graupel (mm/step)
!-- HAILNC        grid scale hail (mm)
!-- HAILNCV       one time step grid scale hail (mm/step)
!-- SR            one time step mass ratio of snow to total precip
!-- z             Height above sea level   (m)
!-- dt            Time step              (s)
!-- G             acceleration due to gravity  (m/s^2)
!-- CP            heat capacity at constant pressure for dry air (J/kg/K)
!-- R_d           gas constant for dry air (J/kg/K)
!-- R_v           gas constant for water vapor (J/kg/K)
!-- XLS           latent heat of sublimation   (J/kg)
!-- XLV           latent heat of vaporization  (J/kg)
!-- XLF           latent heat of melting       (J/kg)
!-- rhowater      water density                      (kg/m^3)
!-- rhosnow       snow density               (kg/m^3)
!-- F_ICE_PHY     Fraction of ice.
!-- F_RAIN_PHY    Fraction of rain.
!-- F_RIMEF_PHY   Mass ratio of rimed ice (rime factor)
!-- t8w           temperature at layer interfaces
!-- cldfra, cldfra_old, current, previous cloud fraction
!-- exch_h        vertical diffusivity (m2/s)
!-- qlsink        Fractional cloud water sink (/s)
!-- precr         rain precipitation rate at all levels (kg/m2/s)
!-- preci         ice precipitation rate at all levels (kg/m2/s)
!-- precs         snow precipitation rate at all levels (kg/m2/s)
!-- precg         graupel precipitation rate at all levels (kg/m2/s)                             &
!-- P_QV          species index for water vapor
!-- P_QC          species index for cloud water
!-- P_QR          species index for rain water
!-- P_QI          species index for cloud ice
!-- P_QS          species index for snow
!-- P_QG          species index for graupel
!-- P_QH          species index for hail
!-- P_QNDROP      species index for cloud drop mixing ratio
!-- P_QNR         species index for rain number concentration,
!-- P_QNI         species index for cloud ice number concentration
!-- P_QNS         species index for snow number concentration,
!-- P_QNG         species index for graupel number concentration,
!-- P_QNH         species index for hail number concentration,
!-- P_QZR         species index for rain    reflectivity
!-- P_QZI         species index for ice     reflectivity
!-- P_QZS         species index for snow    reflectivity
!-- P_QZG         species index for graupel reflectivity
!-- P_QZH         species index for hail    reflectivity
!-- P_QVOLG       species index for graupel particle volume,
!-- id            grid id number
!-- ids           start index for i in domain
!-- ide           end index for i in domain
!-- jds           start index for j in domain
!-- jde           end index for j in domain
!-- kds           start index for k in domain
!-- kde           end index for k in domain
!-- ims           start index for i in memory
!-- ime           end index for i in memory
!-- jms           start index for j in memory
!-- jme           end index for j in memory
!-- kms           start index for k in memory
!-- kme           end index for k in memory
!-- i_start       start indices for i in tile
!-- i_end         end indices for i in tile
!-- j_start       start indices for j in tile
!-- j_end         end indices for j in tile
!-- its           start index for i in tile
!-- ite           end index for i in tile
!-- jts           start index for j in tile
!-- jte           end index for j in tile
!-- kts           start index for k in tile
!-- kte           end index for k in tile
!-- num_tiles     number of tiles
!-- diagflag      Logical to tell us when to produce diagnostics for history or restart
!
!======================================================================
   TYPE(grid_config_rec_type),  INTENT(IN   ) , OPTIONAL   :: config_flags
   INTEGER,    INTENT(IN   )    :: mp_physics
   LOGICAL,    INTENT(IN   )    :: specified
   INTEGER, OPTIONAL, INTENT(IN   )    :: chem_opt, progn
   INTEGER, OPTIONAL, INTENT(IN   )    :: hail, ice2 !, ccntype
!
   INTEGER,      INTENT(IN   )    ::       ids,ide, jds,jde, kds,kde
   INTEGER,      INTENT(IN   )    ::       ims,ime, jms,jme, kms,kme,num_scalar
   INTEGER, OPTIONAL, INTENT(IN   )    ::       ips,ipe, jps,jpe, kps,kpe
   INTEGER,      INTENT(IN   )    ::                         kts,kte
   INTEGER,      INTENT(IN   )    ::     itimestep,num_tiles,spec_zone
   INTEGER, DIMENSION(num_tiles), INTENT(IN) ::                       &
     &           i_start,i_end,j_start,j_end

   LOGICAL,      INTENT(IN   )    ::   warm_rain
!
   REAL, DIMENSION( ims:ime , kms:kme , jms:jme ),                    &
         INTENT(INOUT) ::                                         th
!

!
   REAL, DIMENSION( ims:ime , kms:kme , jms:jme ),                    &
         INTENT(IN   ) ::                                             &
                                                                 rho, &
                                                                dz8w, &
                                                                 p8w, &
                                                              pi_phy, &
                                                                   p
    REAL, DIMENSION( ims:ime , kms:kme , jms:jme ),INTENT(INOUT), OPTIONAL :: th_old,qv_old
    REAL,DIMENSION(ims:ime,kms:kme,jms:jme,num_scalar),INTENT(INOUT), OPTIONAL   :: scalar
    INTEGER, DIMENSION( ims:ime , jms:jme ), INTENT(IN), OPTIONAL::   IVGTYP
    REAL, DIMENSION( ims:ime, jms:jme ), INTENT(IN), OPTIONAL    :: XLAT, XLONG

!=================
!Data for CAMMGMP scheme
   REAL,INTENT(IN), OPTIONAL ::accum_mode,aitken_mode,coarse_mode  
!1D variables required for CAMMGMP scheme
   REAL , DIMENSION( kms:kme ) ,                                      &
        INTENT(IN   ) , OPTIONAL ::                                        fnm,  & !Factors for interpolation at "w" grid (interfaces)
                                                                fnp     
!2D variables required for CAMMGMP scheme
   REAL, DIMENSION( ims:ime, jms:jme ),                               &
        INTENT(IN), OPTIONAL ::                                                 &
                                                                 qfx, &    !Moisture flux at surface (kg m-2 s-1)
                                                                 rliq      !Vertically-integrated reserved cloud condensate(m/s)
 
 !3D variables required for CAMMGMP scheme
 REAL, DIMENSION( ims:ime, kms:kme, jms:jme ),                        &
      INTENT(IN), OPTIONAL ::                                                   &
                                                                 dlf, &    !Detraining cloud water tendendcy
                                                                dlf2, &    !dq/dt due to export of cloud water into environment by shallow convection(kg/kg/s)
                                                               t_phy, &    !Temprature at the mid points (K)
                                                               p_hyd, &    !Hydrostatic pressure(Pa)
                                                             p8w_hyd, &    !Hydrostatic Pressure at level interface (Pa)
                                                              z_at_w, &    !Height above sea level at layer interfaces (m) 
                                                             tke_pbl, &    !Turbulence kinetic energy
                                                          turbtype3d, &    !Turbulent interface types [ no unit ]
                                                              smaw3d, &    !Normalized Galperin instability function for momentum  ( 0<= <=4.964 and 1 at neutral ) [no units]
                                                                 alt, &    !inverse density(m3/kg)
                                                           icwmrsh3d, &    !Shallow cumulus in-cloud water mixing ratio (kg/m2)
                                                           icwmrdp3d, &    !Deep Convection in-cloud water mixing ratio (kg/m2)
                                                             shfrc3d, &    !Shallow cloud fraction
                                                             cmfmc3d, &    !Deep + Shallow Convective mass flux [ kg /s/m^2 ]
                                                           cmfmc2_3d       !Shallow convective mass flux [ kg/s/m^2 ]
#if ( WRF_CHEM == 1 )
!4D variables required for CAMMGMP scheme
 REAL, OPTIONAL, DIMENSION( ims:ime, kms:kme, jms:jme,ntot_amode_cam_mam ),     &
        INTENT(IN) ::                                                 &
                                                             dgnum4D, &
                                                          dgnumwet4D 
#endif
!In-outs
 REAL, DIMENSION( ims:ime, kms:kme, jms:jme ),                        &
      INTENT(INOUT) , OPTIONAL ::                                                &
                                                       cldfra_old_mp, &    !Old Cloud fraction for CAMMGMP microphysics only
                                                           rh_old_mp, &    !Old RH
                                                          lcd_old_mp       !Old liquid cloud fraction
!In-outs -optional
#if ( WRF_CHEM == 1 )
 REAL, OPTIONAL, DIMENSION( ims:ime, kms:kme, jms:jme, num_chem),     &
      INTENT(INOUT) ::                                                &
                                                                 chem      !Chem array for CAMMGMP scheme Prognostic aerosols      
#endif

!outs
REAL, DIMENSION( ims:ime, kms:kme, jms:jme ),                        &
      INTENT(INOUT) , OPTIONAL::                                                 &
                                                            wsedl3d, &    !Sedimentation velocity of stratiform liquid cloud droplet (m/s) 
                                                          cldfra_mp, &    !Old Cloud fraction for CAMMGMP microphysics only
                                                      cldfra_mp_all, &    !Old Cloud fraction for CAMMGMP microphysics only
                                                            cldfrai, &    !Old Cloud fraction for CAMMGMP microphysics only
                                                            cldfral, &    !Old Cloud fraction for CAMMGMP microphysics only
                                                            lradius, &    !Old Cloud fraction for CAMMGMP microphysics only
                                                            iradius, &    !Old Cloud fraction for CAMMGMP microphysics only                                                            
                                                        cldfra_conv 

#if ( WRF_CHEM == 1 )
REAL, DIMENSION( ims:ime, kms:kme, jms:jme ),                        &
      INTENT(INOUT), OPTIONAL ::                                                 &
                                                              qme3d, &     !Net condensation rate (kg/kg/s)
                                                            prain3d, &     !Rate of conversion of condensate to precipitation (kg/kg/s)
                                                           nevapr3d, &     !Evaporation rate of rain + snow (kg/kg/s)
                                                rate1ord_cw2pr_st3d        !1st order rate for direct conversion of strat. cloud water to precip (1/s)
#endif

   REAL, INTENT(INOUT),  DIMENSION(ims:ime, kms:kme, jms:jme ) ::     &
                                     F_ICE_PHY,F_RAIN_PHY,F_RIMEF_PHY
!!$#if ( WRF_CHEM == 1 )
!  REAL, INTENT(OUT), DIMENSION(ims:ime, kms:kme, jms:jme ) ::     &
   REAL, OPTIONAL, INTENT(OUT), DIMENSION(ims:ime, kms:kme, jms:jme ) ::     &
!!$#else
!!$  REAL, DIMENSION(ims:ime, kms:kme, jms:jme ) ::     &
!!$#endif
         qlsink, & ! cloud water sink (/s)
         precr, & ! rain precipitation rate at all levels (kg/m2/s)
         preci, & ! ice precipitation rate at all levels (kg/m2/s)
         precs, & ! snow precipitation rate at all levels (kg/m2/s)
         precg    ! graupel precipitation rate at all levels (kg/m2/s)

!

   REAL , DIMENSION( ims:ime , jms:jme ) , INTENT(IN)   :: XLAND
   REAL , DIMENSION( ims:ime , jms:jme ) , INTENT(IN), OPTIONAL   :: SNOWH

   REAL , DIMENSION( ims:ime , jms:jme ) , INTENT(OUT)   :: SR

   REAL, INTENT(IN   ) :: dt,dx,dy

   INTEGER, DIMENSION( ims:ime , jms:jme ), INTENT(INOUT) :: LOWLYR

!
! Optional
!
   REAL, OPTIONAL, DIMENSION( ims:ime , kms:kme, jms:jme ) , INTENT(OUT) :: refl_10cm

   LOGICAL,  OPTIONAL,   INTENT(IN   )    :: channel_switch
   REAL, OPTIONAL,  INTENT(INOUT   ) :: naer  ! aerosol number concentration (/kg)
   REAL, DIMENSION( ims:ime, jms:jme ), INTENT(IN) , OPTIONAL :: qnwfa2d      ! Added by G. Thompson
   REAL, DIMENSION( ims:ime, kms:kme, jms:jme ),                  &
         OPTIONAL,                                                &
         INTENT(INOUT ) ::                                        &
                  u,v,w, z, t8w                                       &
                 ,cldfra, cldfra_old, exch_h                      &
                 ,qv_curr,qc_curr,qr_curr,qi_curr,qs_curr,qg_curr &
                 ,qt_curr,qndrop_curr,qni_curr,qh_curr,qnh_curr   &
                 ,qns_curr,qnr_curr,qng_curr,qnn_curr,qnc_curr    &
                 ,qic_curr,qip_curr,qid_curr &
                 ,qnic_curr,qnip_curr,qnid_curr &
                 ,qzr_curr,qzi_curr,qzs_curr,qzg_curr,qzh_curr    &
                 ,effr_curr,ice_effr_curr,tot_effr_curr           &
                 ,qic_effr_curr,qip_effr_curr,qid_effr_curr           &
                  ,kext_ql,kext_qs,kext_qg          &
                 ,kext_qh,kext_qa                       &
                 ,kext_qic,kext_qip,kext_qid,tempc,height      &
                 ,kext_ft_qic,kext_ft_qip,kext_ft_qid &
                 ,kext_ft_qs,kext_ft_qg                           &
                 ,qnwfa_curr,qnifa_curr                           & ! Added by G. Thompson
                 ,qvolg_curr                                      &
                 ,NNUCCC3D, NPSACWS3D, NPRA3D, NPRC3D             &
                 ,NPSACWI3D, NPSACWG3D                            & !TAKEISHI added
                 ,EFFI, EFFC, EFFR, EFFS, EFFG                      !TAKEISHI added

   REAL, DIMENSION( ims:ime, kms:kme, jms:jme ),                  &
         OPTIONAL,                                                &
         INTENT(IN) :: qrcuten, qscuten, qicuten
#if ( WRF_CHEM == 1 )
   REAL, DIMENSION( ims:ime, kms:kme, jms:jme ),                  &
         INTENT(INOUT) :: rainprod, evapprod
   REAL, DIMENSION( ims:ime, kms:kme, jms:jme ),                  &
         INTENT(INOUT) :: qv_b4mp, qc_b4mp, qi_b4mp, qs_b4mp
#endif
   REAL, DIMENSION( ims:ime, jms:jme ),                           &
         OPTIONAL,                                                &
         INTENT(IN) :: mu
! YLIN
! Added RI_CURR similar to microphysics fields above
   REAL, DIMENSION( ims:ime, kms:kme, jms:jme ),                  &
         OPTIONAL,                                                &
         INTENT(INOUT) :: ri_curr


   REAL, DIMENSION(ims:ime, kms:kme, jms:jme ),                   &
         OPTIONAL,                                                &
         INTENT(INOUT ) ::                                        &
                nsource, dact3d, smax3d, hyg1, hyg2, hyg3,        & !TAKEISHI added
                fnnuc, fnacc, fncoa, smnuc, smacc, smcoa        !TAKEISHI added

!
   REAL, DIMENSION( ims:ime , jms:jme ),                          &
         INTENT(INOUT),                                           &
         OPTIONAL   ::                                            &
                                                           RAINNC &
                                                         ,RAINNCV &
                                                          ,SNOWNC &
                                                         ,SNOWNCV &
                                                       ,GRAUPELNC &
                                                      ,GRAUPELNCV &
                                                          ,HAILNC &
                                                         ,HAILNCV
   INTEGER,OPTIONAL,INTENT(IN   )    ::                        id

   REAL , DIMENSION( ims:ime , jms:jme ) , OPTIONAL ,             &
         INTENT(IN)   ::                                       ht

   REAL, DIMENSION (:), OPTIONAL, INTENT(INOUT) :: mp_restart_state &
                                         ,tbpvs_state,tbpvs0_state
!

   LOGICAL, OPTIONAL :: f_qv,f_qc,f_qr,f_qi,f_qs,f_qg,f_qndrop,f_qni,f_qt    &
                       ,f_qns,f_qnr,f_qng,f_qnn,f_qnc,f_qh,f_qnh,f_qzr       &
                      ,f_effr,f_ice_effr,f_tot_effr &
                       ,f_qic_effr,f_qip_effr,f_qid_effr &
                      ,f_qic,f_qip,f_qid &
                      ,f_qnic,f_qnip,f_qnid                                  &
                       ,f_qzi,f_qzs,f_qzg,f_qzh,f_qvolg                      &
                       ,f_qnwfa, f_qnifa                         ! Added by G. Thompson


   LOGICAL, OPTIONAL, INTENT(IN) :: diagflag
   REAL, INTENT(IN) :: ccn_conc ! RAS
   INTEGER, OPTIONAL, INTENT(IN) :: do_radar_ref
   REAL, DIMENSION(ims:ime,kms:kme,jms:jme), INTENT(INOUT) ::  & ! G. Thompson
                 re_cloud, re_ice, re_snow
   INTEGER, INTENT(IN):: has_reqc, has_reqi, has_reqs

! LOCAL  VAR

   INTEGER :: i,j,k,its,ite,jts,jte,ij,sz,n
   LOGICAL :: channel
   REAL    :: z0, z1, z2, w1, w2

!---------------------------------------------------------------------
!  check for microphysics type.  We need a clean way to
!  specify these things!
!---------------------------------------------------------------------

   channel = .FALSE.
   IF ( PRESENT ( channel_switch ) ) channel = channel_switch

   if (mp_physics .eq. 0) return
   IF( specified ) THEN
     sz = spec_zone
   ELSE
     sz = 0
   ENDIF

#ifdef XEON_OPTIMIZED_WSM5
   ! the OpenMP loops are inside the scheme when running on MIC
   IF ( mp_physics .EQ. WSM5SCHEME ) THEN
       IF (channel) THEN
         its = max(ips,ids)
         ite = min(ipe,ide-1)
       ELSE
         its = max(ips,ids+sz)
         ite = min(ipe,ide-1-sz)
       ENDIF
       jts = max(jps,jds+sz)
       jte = min(jpe,jde-1-sz)

       CALL wsm5(                                              &
             TH=th                                             &
            ,Q=qv_curr                                         &
            ,QC=qc_curr                                        &
            ,QR=qr_curr                                        &
            ,QI=qi_curr                                        &
            ,QS=qs_curr                                        &
            ,DEN=rho,PII=pi_phy,P=p,DELZ=dz8w                  &
            ,DELT=dt,G=g,CPD=cp,CPV=cpv                        &
            ,RD=r_d,RV=r_v,T0C=svpt0                           &
            ,EP1=ep_1, EP2=ep_2, QMIN=epsilon                  &
            ,XLS=xls, XLV0=xlv, XLF0=xlf                       &
            ,DEN0=rhoair0, DENR=rhowater                       &
            ,CLIQ=cliq,CICE=cice,PSAT=psat                     &
            ,RAIN=rainnc ,RAINNCV=rainncv                      &
            ,SNOW=snownc ,SNOWNCV=snowncv                      &
            ,SR=sr                                             &
            ,REFL_10CM=refl_10cm                               &
            ,diagflag=diagflag                                 &
            ,do_radar_ref=do_radar_ref                         &
            ,IDS=ids,IDE=ide, JDS=jds,JDE=jde, KDS=kds,KDE=kde &
            ,IMS=ims,IME=ime, JMS=jms,JME=jme, KMS=kms,KME=kme &
            ,ITS=its,ITE=ite, JTS=jts,JTE=jte, KTS=kts,KTE=kte &
            )

   ELSE
#endif

   !$OMP PARALLEL DO   &
   !$OMP PRIVATE ( ij, its, ite, jts, jte, i,j,k,n )

   DO ij = 1 , num_tiles
       IF (channel) THEN
         its = max(i_start(ij),ids)
         ite = min(i_end(ij),ide-1)
       ELSE
         its = max(i_start(ij),ids+sz)
         ite = min(i_end(ij),ide-1-sz)
       ENDIF
       jts = max(j_start(ij),jds+sz)
       jte = min(j_end(ij),jde-1-sz)

! 2009-06009 rce - zero all these for safety
       IF( PRESENT(qlsink) ) qlsink(its:ite,kts:kte,jts:jte) = 0.
       IF( PRESENT(precr ) ) precr(its:ite,kts:kte,jts:jte)  = 0.
       IF( PRESENT(preci ) ) preci(its:ite,kts:kte,jts:jte)  = 0.
       IF( PRESENT(precs ) ) precs(its:ite,kts:kte,jts:jte)  = 0.
       IF( PRESENT(precg ) ) precg(its:ite,kts:kte,jts:jte)  = 0.

!-----------
       IF( PRESENT(chem_opt) .AND. PRESENT(progn) ) THEN
       !Add pass for dust-only wrf-chem option - RAS
       IF( (chem_opt==0 .OR. chem_opt==401) .AND. progn==1 .AND. (mp_physics==LINSCHEME  .OR. mp_physics==MORR_TWO_MOMENT)) THEN
          IF( PRESENT( QNDROP_CURR ) ) THEN
             CALL wrf_debug ( 100 , 'microphysics_driver: calling prescribe_aerosol_mixactivate' )
! 06-nov-2005 rce - id  & itimestep added to arg list
             call prescribe_aerosol_mixactivate (               &
                  id, itimestep, dt, naer,                      &
                  ccn_conc, chem_opt,                           & !RAS13.1
                  rho, th, pi_phy, w, cldfra, cldfra_old,       &
                  z, dz8w, p8w, t8w, exch_h,                    &
                  qv_curr, qc_curr, qi_curr, qndrop_curr,       &
                  nsource, dact3d, smax3d,                      & !TAKEISHI added
                  fnnuc, fnacc, fncoa, smnuc, smacc, smcoa,     & !TAKEISHI added
                  hyg1, hyg2, hyg3,                             & !TAKEISHI added
                  ids,ide, jds,jde, kds,kde,                    &
                  ims,ime, jms,jme, kms,kme,                    &
                  its,ite, jts,jte, kts,kte,                    &
                  F_QC=f_qc, F_QI=f_qi   )
          END IF
       ELSE IF( progn==1 .AND. mp_physics/=LINSCHEME .AND. mp_physics/=MORR_TWO_MOMENT) THEN
             call wrf_error_fatal( &
             "SETTINGS ERROR: Prognostic cloud droplet number can only be used with the mp_physics=LINSCHEME or MORRISON.")
       END IF
       END IF

     micro_select: SELECT CASE(mp_physics)

        CASE (KESSLERSCHEME)
             CALL wrf_debug ( 100 , 'microphysics_driver: calling kessler' )
             IF ( PRESENT( QV_CURR ) .AND. PRESENT( QC_CURR ) .AND.  &
                                           PRESENT( QR_CURR ) .AND.  &
                  PRESENT( RAINNC  ) .AND. PRESENT ( RAINNCV ) .AND.  &
                                           PRESENT( Z       ))  THEN
               CALL kessler(                                        &
                  T=th                                              &
                 ,QV=qv_curr                                        &
                 ,QC=qc_curr                                        &
                 ,QR=qr_curr                                        &
                 ,RHO=rho, PII=pi_phy,DT_IN=dt, Z=z, XLV=xlv, CP=cp &
                 ,EP2=ep_2,SVP1=svp1,SVP2=svp2                      &
                 ,SVP3=svp3,SVPT0=svpt0,RHOWATER=rhowater           &
                 ,DZ8W=dz8w                                         &
                 ,RAINNC=rainnc,RAINNCV=rainncv                     &
                 ,IDS=ids,IDE=ide, JDS=jds,JDE=jde, KDS=kds,KDE=kde &
                 ,IMS=ims,IME=ime, JMS=jms,JME=jme, KMS=kms,KME=kme &
                 ,ITS=its,ITE=ite, JTS=jts,JTE=jte, KTS=kts,KTE=kte &
                                                                    )
             ELSE
                CALL wrf_error_fatal ( 'arguments not present for calling kessler' )
             ENDIF

!
        CASE (THOMPSONAERO)
             CALL wrf_debug ( 100 , 'microphysics_driver: calling thompson' )
             IF ( PRESENT( QV_CURR ) .AND. PRESENT ( QC_CURR )   .AND.  &
                  PRESENT( QR_CURR ) .AND. PRESENT ( QI_CURR )   .AND.  &
                  PRESENT( QS_CURR ) .AND. PRESENT ( QG_CURR )   .AND.  &
                  PRESENT( QNR_CURR) .AND. PRESENT ( QNI_CURR)   .AND.  &
                  PRESENT( QNC_CURR) .AND. PRESENT ( QNWFA_CURR) .AND.  &
                  PRESENT( QNIFA_CURR).AND.PRESENT ( QNWFA2D)    .AND.  &
                  PRESENT( SNOWNC)   .AND. PRESENT ( SNOWNCV)    .AND.  &
                  PRESENT( GRAUPELNC).AND. PRESENT ( GRAUPELNCV) .AND.  &
                  PRESENT( RAINNC  ) .AND. PRESENT ( RAINNCV ) ) THEN
#if ( WRF_CHEM == 1 )
                 qv_b4mp(its:ite,kts:kte,jts:jte) = qv_curr(its:ite,kts:kte,jts:jte)
                 qc_b4mp(its:ite,kts:kte,jts:jte) = qc_curr(its:ite,kts:kte,jts:jte)
                 qi_b4mp(its:ite,kts:kte,jts:jte) = qi_curr(its:ite,kts:kte,jts:jte)
                 qs_b4mp(its:ite,kts:kte,jts:jte) = qs_curr(its:ite,kts:kte,jts:jte)
#endif
             CALL mp_gt_driver(                          &
                     QV=qv_curr,                         &
                     QC=qc_curr,                         &
                     QR=qr_curr,                         &
                     QI=qi_curr,                         &
                     QS=qs_curr,                         &
                     QG=qg_curr,                         &
                     NI=qni_curr,                        &
                     NR=qnr_curr,                        &
                     NC=qnc_curr,                        &
                     NWFA=qnwfa_curr,                    &
                     NIFA=qnifa_curr,                    &
                     NWFA2D=qnwfa2d,                     &
                     TH=th,                              &
                     PII=pi_phy,                         &
                     P=p,                                &
                     W=w,                                &
                     DZ=dz8w,                            &
                     DT_IN=dt,                           &
                     ITIMESTEP=itimestep,                &
                     RAINNC=RAINNC,                      &
                     RAINNCV=RAINNCV,                    &
                     SNOWNC=SNOWNC,                      &
                     SNOWNCV=SNOWNCV,                    &
                     GRAUPELNC=GRAUPELNC,                &
                     GRAUPELNCV=GRAUPELNCV,              &
                     SR=SR,                              &
#if ( WRF_CHEM == 1 )
                     RAINPROD=rainprod,                  &
                     EVAPPROD=evapprod,                  &
#endif
                     REFL_10CM=refl_10cm,                &
                     diagflag=diagflag,                  &
                     do_radar_ref=do_radar_ref,          &
                     re_cloud=re_cloud,                  &
                     re_ice=re_ice,                      &
                     re_snow=re_snow,                    &
                     has_reqc=has_reqc,                  & ! G. Thompson
                     has_reqi=has_reqi,                  & ! G. Thompson
                     has_reqs=has_reqs,                  & ! G. Thompson
                 IDS=ids,IDE=ide, JDS=jds,JDE=jde, KDS=kds,KDE=kde, &
                 IMS=ims,IME=ime, JMS=jms,JME=jme, KMS=kms,KME=kme, &
                 ITS=its,ITE=ite, JTS=jts,JTE=jte, KTS=kts,KTE=kte)
             ELSE
                CALL wrf_error_fatal ( 'arguments not present for calling thompson_et_al' )
             ENDIF
!
        CASE (THOMPSON)
             CALL wrf_debug ( 100 , 'microphysics_driver: calling thompson' )
             IF ( PRESENT( QV_CURR ) .AND. PRESENT ( QC_CURR ) .AND.  &
                  PRESENT( QR_CURR ) .AND. PRESENT ( QI_CURR ) .AND.  &
                  PRESENT( QS_CURR ) .AND. PRESENT ( QG_CURR ) .AND.  &
                  PRESENT( QNR_CURR) .AND. PRESENT ( QNI_CURR) .AND.  &
!                  PRESENT( SNOWNC) .AND. PRESENT ( SNOWNCV) .AND.        &
!                  PRESENT( GRAUPELNC) .AND. PRESENT ( GRAUPELNCV) .AND.  &
                  PRESENT( RAINNC  ) .AND. PRESENT ( RAINNCV ) ) THEN
#if ( WRF_CHEM == 1 )
                 qv_b4mp(its:ite,kts:kte,jts:jte) = qv_curr(its:ite,kts:kte,jts:jte)
                 qc_b4mp(its:ite,kts:kte,jts:jte) = qc_curr(its:ite,kts:kte,jts:jte)
                 qi_b4mp(its:ite,kts:kte,jts:jte) = qi_curr(its:ite,kts:kte,jts:jte)
                 qs_b4mp(its:ite,kts:kte,jts:jte) = qs_curr(its:ite,kts:kte,jts:jte)
#endif
             CALL mp_gt_driver(                          &
                     QV=qv_curr,                         &
                     QC=qc_curr,                         &
                     QR=qr_curr,                         &
                     QI=qi_curr,                         &
                     QS=qs_curr,                         &
                     QG=qg_curr,                         &
                     NI=qni_curr,                        &
                     NR=qnr_curr,                        &
                     TH=th,                              &
                     PII=pi_phy,                         &
                     P=p,                                &
                     W=w,                                &
                     DZ=dz8w,                            &
                     DT_IN=dt,                           &
                     ITIMESTEP=itimestep,                &
                     RAINNC=RAINNC,                      &
                     RAINNCV=RAINNCV,                    &
                     SNOWNC=SNOWNC,                      &
                     SNOWNCV=SNOWNCV,                    &
                     GRAUPELNC=GRAUPELNC,                &
                     GRAUPELNCV=GRAUPELNCV,              &
                     SR=SR,                              &
#if ( WRF_CHEM == 1 )
                     RAINPROD=rainprod,                  &
                     EVAPPROD=evapprod,                  &
#endif
                     REFL_10CM=refl_10cm,                &
                     diagflag=diagflag,                  &
                     do_radar_ref=do_radar_ref,          &
                     re_cloud=re_cloud,                  & ! G. Thompson
                     re_ice=re_ice,                      & ! G. Thompson
                     re_snow=re_snow,                    & ! G. Thompson
                     has_reqc=has_reqc,                  & ! G. Thompson
                     has_reqi=has_reqi,                  & ! G. Thompson
                     has_reqs=has_reqs,                  & ! G. Thompson
                 IDS=ids,IDE=ide, JDS=jds,JDE=jde, KDS=kds,KDE=kde, &
                 IMS=ims,IME=ime, JMS=jms,JME=jme, KMS=kms,KME=kme, &
                 ITS=its,ITE=ite, JTS=jts,JTE=jte, KTS=kts,KTE=kte)
             ELSE
                CALL wrf_error_fatal ( 'arguments not present for calling thompson_et_al' )
             ENDIF
#if (EM_CORE==1)
       CASE (FAST_KHAIN_LYNN)
             CALL wrf_debug ( 100 , 'microphysics_driver: calling sbm' )
               CALL fast_sbm(W=w,U=u,V=v,TH_OLD=th_old          &
                 ,CHEM_new=scalar,N_CHEM=num_scalar                     &
                 ,ITIMESTEP=itimestep,DT=dt,DX=dx,DY=dy             &
                 ,DZ8W=dz8w,RHO_PHY=rho,P_PHY=p,PI_PHY=pi_phy,TH_PHY=th &
                 ,xland=xland                                       &
                 ,ivgtyp=ivgtyp                                      &
                 ,xlat=xlat                                        &
                 ,xlong=xlong                                        &
                 ,QV=qv_curr                                        &
                 ,QC=qc_curr                                        &
                 ,QR=qr_curr                                        &
                 ,QI=qi_curr                                        &
                 ,QS=qs_curr                                        &
                 ,QG=qg_curr                                        &
                 ,QV_OLD=qv_old                                     &
                 ,QNC=qnc_curr                                      &
                 ,QNR=qnr_curr                                      &
                 ,QNS=qns_curr                                      &
                 ,QNG=qng_curr                                      &
                 ,QNA=qnn_curr                                      &
                 ,IDS=ids,IDE=ide, JDS=jds,JDE=jde, KDS=kds,KDE=kde &
                 ,IMS=ims,IME=ime, JMS=jms,JME=jme, KMS=kms,KME=kme &
                 ,ITS=its,ITE=ite, JTS=jts,JTE=jte, KTS=kts,KTE=kte &
                 ,REFL_10CM=refl_10cm                 &  ! added for radar reflectivity
                 ,diagflag=diagflag                   &  ! added for radar reflectivity
                 ,do_radar_ref=do_radar_ref           &  ! added for radar reflectivity
                 ,RAINNC=rainnc)

!
       CASE (FULL_KHAIN_LYNN)
             CALL wrf_debug ( 100 , 'microphysics_driver: calling sbm' )
               CALL sbm(W=w,U=u,V=v,TH_OLD=th_old          &
                 ,CHEM_new=scalar,N_CHEM=num_scalar                     &
                 ,ITIMESTEP=itimestep,DT=dt,DX=dx,DY=dy             &
                 ,DZ8W=dz8w,RHO_PHY=rho,P_PHY=p,PI_PHY=pi_phy,TH_PHY=th &
                 ,xland=xland                                       &
                 ,ivgtyp=ivgtyp                                      &
                 ,xlat=xlat                                        &
                 ,xlong=xlong                                        &
                 ,QV=qv_curr                                        &
                 ,QC=qc_curr                                        &
                 ,QR=qr_curr                                        &
                 ,QIP=qip_curr                                        &
                 ,QIC=qic_curr                                        &
                 ,QID=qid_curr                                        &
                 ,QS=qs_curr                                        &
                 ,QG=qg_curr                                        &
                 ,QH=qh_curr                                        &
                 ,QV_OLD=qv_old                                     &
                 ,QNC=qnc_curr                                      &
                 ,QNR=qnr_curr                                      &
                 ,QNIP=qnip_curr                                      &
                 ,QNIC=qnic_curr                                      &
                 ,QNID=qnid_curr                                      &
                 ,QNS=qns_curr                                      &
                 ,QNG=qng_curr                                      &
                 ,QNH=qng_curr                                      &
                 ,QNA=qnn_curr                                      &
                 ,EFFR=effr_curr                                  &
                 ,ICE_EFFR=ice_effr_curr                                  &
                 ,TOT_EFFR=tot_effr_curr                                  &
                 ,QIC_EFFR=qic_effr_curr                                  &
                 ,QIP_EFFR=qip_effr_curr                                  &
                 ,QID_EFFR=qid_effr_curr                                  &
                 ,height=height                                        &
                 ,tempc=tempc                                         &
                 ,kext_ql=kext_ql                                       &
                 ,kext_qs=kext_qs                                       &
                 ,kext_qg=kext_qg                                       &
                 ,kext_qh=kext_qh                                       &
                 ,kext_qa=kext_qa                                       &
                 ,kext_qic=kext_qic                                       &
                 ,kext_qip=kext_qip                                       &
                 ,kext_qid=kext_qid                                       &
                 ,kext_ft_qic=kext_ft_qic                                       &
                 ,kext_ft_qip=kext_ft_qip                                       &
                 ,kext_ft_qid=kext_ft_qid                                       &
                 ,kext_ft_qs=kext_ft_qs                                       &
                 ,kext_ft_qg=kext_ft_qg                                       &
                 ,IDS=ids,IDE=ide, JDS=jds,JDE=jde, KDS=kds,KDE=kde &
                 ,IMS=ims,IME=ime, JMS=jms,JME=jme, KMS=kms,KME=kme &
                 ,ITS=its,ITE=ite, JTS=jts,JTE=jte, KTS=kts,KTE=kte &
                 ,REFL_10CM=refl_10cm                 &  ! added for radar reflectivity
                 ,diagflag=diagflag                   &  ! added for radar reflectivity
                 ,do_radar_ref=do_radar_ref           &  ! added for radar reflectivity
                 ,RAINNC=rainnc)
#endif

!

    CASE (MORR_TWO_MOMENT)
         CALL wrf_debug(100, 'microphysics_driver: calling morrison two moment')
         IF (PRESENT (QV_CURR) .AND. PRESENT (QC_CURR) .AND. &
             PRESENT (QR_CURR) .AND. PRESENT (QI_CURR) .AND. &
         PRESENT (QS_CURR) .AND. PRESENT (QG_CURR) .AND. &
         PRESENT (QR_CURR) .AND. PRESENT (QI_CURR) .AND. &
         PRESENT (QNS_CURR) .AND. PRESENT (QNI_CURR).AND. &
         PRESENT (QNR_CURR) .AND. PRESENT (QNG_CURR).AND. &
         PRESENT (MU) .AND. PRESENT (QSCUTEN).AND. &
         PRESENT (QRCUTEN) .AND. PRESENT (QICUTEN).AND. &
         PRESENT (RAINNC ) .AND. PRESENT (RAINNCV) .AND. &
         PRESENT (Z      ) .AND.PRESENT ( W      )  ) THEN
         CALL mp_morr_two_moment(                            &
                     ITIMESTEP=itimestep,                &  !*
                     TH=th,                              &  !*
                     QV=qv_curr,                         &  !*
                     QC=qc_curr,                         &  !*
                     QR=qr_curr,                         &  !*
                     QI=qi_curr,                         &  !*
                     QS=qs_curr,                         &  !*
                     QG=qg_curr,                         &  !*
                     NI=qni_curr,                        &  !*
                     NS=qns_curr,                        &  !* ! VVT
                     NR=qnr_curr,                        &  !* ! VVT
                     NG=qng_curr,                        &  !* ! VVT
                     RHO=rho,                            &  !*
                     PII=pi_phy,                         &  !*
                     P=p,                                &  !*
                     DT_IN=dt,                           &  !*
                     DZ=dz8w,                            &  !* !hm
                     HT=ht,                              &  !*
                     W=w                                 &  !*
                    ,RAINNC=RAINNC                       &  !*
                    ,RAINNCV=RAINNCV                     &  !*
                    ,SNOWNC=SNOWNC                       &  !*
                    ,SNOWNCV=SNOWNCV                     &  !*
                    ,GRAUPELNC=GRAUPELNC                 &  !*
                    ,GRAUPELNCV=GRAUPELNCV               &  !*
                    ,SR=SR                               &  !* !hm
                    ,REFL_10CM=refl_10cm                 &  ! added for radar reflectivity
                    ,diagflag=diagflag                   &  ! added for radar reflectivity
                    ,do_radar_ref=do_radar_ref           &  ! added for radar reflectivity
                    ,qrcuten=qrcuten                     &  ! hm
                    ,qscuten=qscuten                     &  ! hm
                    ,qicuten=qicuten                     &  ! hm
                    ,mu=mu                          &  ! hm
                    ,F_QNDROP=f_qndrop                   &  ! hm for wrf-chem
                 ,QNDROP=qndrop_curr                     &  ! hm for wrf-chem
                 ,IDS=ids,IDE=ide, JDS=jds,JDE=jde, KDS=kds,KDE=kde &
                 ,IMS=ims,IME=ime, JMS=jms,JME=jme, KMS=kms,KME=kme &
                 ,ITS=its,ITE=ite, JTS=jts,JTE=jte, KTS=kts,KTE=kte &
                 ,QLSINK=qlsink                                     & ! jdf for wrf-chem
#if ( WRF_CHEM == 1 )
                 ,EVAPPROD=evapprod,RAINPROD=rainprod               &
#endif
                 ,PRECR=precr,PRECI=preci,PRECS=precs,PRECG=precg   & ! jdf for wrf-chem
                 ,NNUCCC3D=NNUCCC3D, NPSACWS3D=NPSACWS3D        &   ! TAKEISHI added
                 ,NPRA3D=NPRA3D, NPRC3D=NPRC3D                  &   ! TAKEISHI added
                 ,NPSACWI3D=NPSACWI3D, NPSACWG3D=NPSACWG3D      &   ! TAKEISHI added
                 ,EFFI=EFFI,EFFC=EFFC, EFFR=EFFR, EFFS=EFFS     &   ! TAKEISHI added
                 ,EFFG=EFFG          )  ! TAKEISHI added
        ELSE
           Call wrf_error_fatal( 'arguments not present for calling morrison two moment')
        ENDIF


    CASE (MILBRANDT2MOM)
         CALL wrf_debug(100, 'microphysics_driver: calling milbrandt2mom')
         IF (PRESENT (QV_CURR) .AND.                           &
             PRESENT (QC_CURR) .AND. PRESENT (QNC_CURR)  .AND. &
             PRESENT (QR_CURR) .AND. PRESENT (QNR_CURR)  .AND. &
             PRESENT (QI_CURR) .AND. PRESENT (QNI_CURR)  .AND. &
             PRESENT (QS_CURR) .AND. PRESENT (QNS_CURR)  .AND. &
             PRESENT (QG_CURR) .AND. PRESENT (QNG_CURR)  .AND. &
             PRESENT (QH_CURR) .AND. PRESENT (QNH_CURR)  .AND. &
             PRESENT (RAINNC ) .AND. PRESENT (RAINNCV)   .AND. &
             PRESENT (SNOWNC ) .AND. PRESENT (SNOWNCV)   .AND. &
             PRESENT (HAILNC ) .AND. PRESENT (HAILNCV)   .AND. &
             PRESENT (GRAUPELNC).AND.PRESENT (GRAUPELNCV).AND. &
             PRESENT (Z      ) .AND. PRESENT ( W      )  ) THEN
!            PRESENT (ccntype)                                 &

         CALL mp_milbrandt2mom_driver(                   &
                     ITIMESTEP=itimestep,                &
                     TH=th,                              &
                     QV=qv_curr,                         &
                     QC=qc_curr,                         &
                     QR=qr_curr,                         &
                     QI=qi_curr,                         &
                     QS=qs_curr,                         &
                     QG=qg_curr,                         &
                     QH=qh_curr,                         &
                     NC=qnc_curr,                        &
                     NR=qnr_curr,                        &
                     NI=qni_curr,                        &
                     NS=qns_curr,                        &
                     NG=qng_curr,                        &
                     NH=qnh_curr,                        &
                     PII=pi_phy,                         &
                     P=p,                                &
                     DT_IN=dt,                           &
                     DZ=dz8w,                            &
                     W=w,                                &
                     RAINNC   = RAINNC,                  &
                     RAINNCV  = RAINNCV,                 &
                     SNOWNC   = SNOWNC,                  &
                     SNOWNCV  = SNOWNCV,                 &
                     HAILNC   = HAILNC,                  &
                     HAILNCV  = HAILNCV,                 &
                     GRPLNC   = GRAUPELNC,               &
                     GRPLNCV  = GRAUPELNCV,              &
                     SR=SR,                              &
!                    ccntype  = ccntype,                 &
                     Zet      = refl_10cm,               & ! HM, 9/22/09 for refl
                  IDS=ids,IDE=ide, JDS=jds,JDE=jde, KDS=kds,KDE=kde, &
                  IMS=ims,IME=ime, JMS=jms,JME=jme, KMS=kms,KME=kme, &
                  ITS=its,ITE=ite, JTS=jts,JTE=jte, KTS=kts,KTE=kte  &
                                                                    )
        ELSE
           Call wrf_error_fatal( 'arguments not present for calling milbrandt2mom')
        ENDIF


!     CASE (MILBRANDT3MOM)
!          CALL wrf_debug(100, 'microphysics_driver: calling milbrandt3mom')
!          IF (PRESENT (QV_CURR) .AND.                          &
!              PRESENT (QC_CURR) .AND. PRESENT (QNC_CURR) .AND. &
!              PRESENT (QR_CURR) .AND. PRESENT (QNR_CURR) .AND. PRESENT (QZR_CURR) .AND.  &
!              PRESENT (QI_CURR) .AND. PRESENT (QNI_CURR) .AND. PRESENT (QZI_CURR) .AND.  &
!              PRESENT (QS_CURR) .AND. PRESENT (QNS_CURR) .AND. PRESENT (QZS_CURR) .AND.  &
!              PRESENT (QG_CURR) .AND. PRESENT (QNG_CURR) .AND. PRESENT (QZG_CURR) .AND.  &
!              PRESENT (QH_CURR) .AND. PRESENT (QNH_CURR) .AND. PRESENT (QZH_CURR) .AND.  &
!              PRESENT (RAINNC ) .AND. PRESENT (RAINNCV)  .AND. &
!              PRESENT (Z      ) .AND. PRESENT ( W      )  ) THEN
!          CALL mp_milbrandt3mom_driver(                   &
!                      ITIMESTEP=itimestep,                &  !*
!                      TH=th,                              &  !*
!                      QV=qv_curr,                         &  !*
!                      QC=qc_curr,                         &  !*
!                      QR=qr_curr,                         &  !*
!                      QI=qi_curr,                         &  !*
!                      QS=qs_curr,                         &  !*
!                      QG=qg_curr,                         &  !*
!                      QH=qh_curr,                         &  !*
!                      NC=qnc_curr,                        &  !*
!                      NR=qnr_curr,                        &  !*
!                      NI=qni_curr,                        &  !*
!                      NS=qns_curr,                        &  !*
!                      NG=qng_curr,                        &  !*
!                      NH=qnh_curr,                        &  !*
!                      ZR=qzr_curr,                        &  !*
!                      ZI=qzi_curr,                        &  !*
!                      ZS=qzs_curr,                        &  !*
!                      ZG=qzg_curr,                        &  !*
!                      ZH=qzh_curr,                        &  !*
!                      PII=pi_phy,                         &  !*
!                      P=p,                                &  !*
!                      DT_IN=dt,                           &  !*
!                      DZ=dz8w,                            &  !* ! h
!                      W=w                                 &  !*
!                     ,RAINNC=RAINNC                       &  !*
!                     ,RAINNCV=RAINNCV                     &  !*
!                     ,SR=SR                               &  !* !hm
!                  ,IDS=ids,IDE=ide, JDS=jds,JDE=jde, KDS=kds,KDE=kde &
!                  ,IMS=ims,IME=ime, JMS=jms,JME=jme, KMS=kms,KME=kme &
!                  ,ITS=its,ITE=ite, JTS=jts,JTE=jte, KTS=kts,KTE=kte &
!                                                                     )
!         ELSE
!            Call wrf_error_fatal( 'arguments not present for calling milbrandt3mom')
!         ENDIF

#if (EM_CORE==1)
    CASE (NSSL_1MOM)
         CALL wrf_debug(100, 'microphysics_driver: calling nssl1mom')
         IF (PRESENT (QV_CURR) .AND.                           &
             PRESENT (QC_CURR) .AND.  &
             PRESENT (QR_CURR) .AND.  &
             PRESENT (QI_CURR) .AND.  &
             PRESENT (QS_CURR) .AND.  &
             PRESENT (QG_CURR) .AND.  &
             PRESENT (QH_CURR) .AND.  &
             PRESENT (RAINNC ) .AND. PRESENT (RAINNCV)   .AND. &
             PRESENT (SNOWNC ) .AND. PRESENT (SNOWNCV)   .AND. &
             PRESENT (HAILNC ) .AND. PRESENT (HAILNCV)   .AND. &
             PRESENT (GRAUPELNC).AND.PRESENT (GRAUPELNCV).AND. &
             PRESENT (Z      ) .AND. PRESENT ( W      )  .AND. &
             PRESENT (QVOLG_CURR) ) THEN
             

         CALL nssl_2mom_driver(                          &
                     ITIMESTEP=itimestep,                &
                     TH=th,                              &
                     QV=qv_curr,                         &
                     QC=qc_curr,                         &
                     QR=qr_curr,                         &
                     QI=qi_curr,                         &
                     QS=qs_curr,                         &
                     QH=qg_curr,                         &
                     QHL=qh_curr,                        &
                     CCW=qnc_curr,                       &
                     CRW=qnr_curr,                       &
                     CCI=qni_curr,                       &
                     CSW=qns_curr,                       &
                     CHW=qng_curr,                       &
                     CHL=qnh_curr,                       &
                     VHW=qvolg_curr,                     &
                     PII=pi_phy,                         &
                     P=p,                                &
                     W=w,                                &
                     DZ=dz8w,                            &
                     DTP=dt,                             &
                     DN=rho,                             &
                     RAINNC   = RAINNC,                  &
                     RAINNCV  = RAINNCV,                 &
                     SNOWNC   = SNOWNC,                  &
                     SNOWNCV  = SNOWNCV,                 &
                     HAILNC   = HAILNC,                  &
                     HAILNCV  = HAILNCV,                 &
                     GRPLNC   = GRAUPELNC,               &
                     GRPLNCV  = GRAUPELNCV,              &
                     SR=SR,                              &
                     dbz      = refl_10cm,               &
                     diagflag = diagflag,                &
                  IDS=ids,IDE=ide, JDS=jds,JDE=jde, KDS=kds,KDE=kde, &
                  IMS=ims,IME=ime, JMS=jms,JME=jme, KMS=kms,KME=kme, &
                  ITS=its,ITE=ite, JTS=jts,JTE=jte, KTS=kts,KTE=kte  &
                                                                    )
        ELSE
           Call wrf_error_fatal( 'arguments not present for calling nssl_2mom')
        ENDIF


    CASE (NSSL_1MOMLFO)
         CALL wrf_debug(100, 'microphysics_driver: calling nssl1mom')
         IF (PRESENT (QV_CURR) .AND.                           &
             PRESENT (QC_CURR) .AND.  &
             PRESENT (QR_CURR) .AND.  &
             PRESENT (QI_CURR) .AND.  &
             PRESENT (QS_CURR) .AND.  &
             PRESENT (QG_CURR) .AND.  &
             PRESENT (RAINNC ) .AND. PRESENT (RAINNCV)   .AND. &
             PRESENT (SNOWNC ) .AND. PRESENT (SNOWNCV)   .AND. &
             PRESENT (GRAUPELNC).AND.PRESENT (GRAUPELNCV).AND. &
             PRESENT (Z      ) .AND. PRESENT ( W      )  ) THEN
             

         CALL nssl_2mom_driver(                          &
                     ITIMESTEP=itimestep,                &
                     TH=th,                              &
                     QV=qv_curr,                         &
                     QC=qc_curr,                         &
                     QR=qr_curr,                         &
                     QI=qi_curr,                         &
                     QS=qs_curr,                         &
                     QH=qg_curr,                         &
                     PII=pi_phy,                         &
                     P=p,                                &
                     W=w,                                &
                     DZ=dz8w,                            &
                     DTP=dt,                             &
                     DN=rho,                             &
                     RAINNC   = RAINNC,                  &
                     RAINNCV  = RAINNCV,                 &
                     SNOWNC   = SNOWNC,                  &
                     SNOWNCV  = SNOWNCV,                 &
                     GRPLNC   = GRAUPELNC,               &
                     GRPLNCV  = GRAUPELNCV,              &
                     SR=SR,                              &
                     dbz      = refl_10cm,               &
                     diagflag = diagflag,                &
                  IDS=ids,IDE=ide, JDS=jds,JDE=jde, KDS=kds,KDE=kde, &
                  IMS=ims,IME=ime, JMS=jms,JME=jme, KMS=kms,KME=kme, &
                  ITS=its,ITE=ite, JTS=jts,JTE=jte, KTS=kts,KTE=kte  &
                                                                    )
        ELSE
           Call wrf_error_fatal( 'arguments not present for calling nssl_2mom')
        ENDIF

    CASE (NSSL_2MOM)
         CALL wrf_debug(100, 'microphysics_driver: calling nssl2mom')
         IF (PRESENT (QV_CURR) .AND.                           &
             PRESENT (QC_CURR) .AND. PRESENT (QNC_CURR)  .AND. &
             PRESENT (QR_CURR) .AND. PRESENT (QNR_CURR)  .AND. &
             PRESENT (QI_CURR) .AND. PRESENT (QNI_CURR)  .AND. &
             PRESENT (QS_CURR) .AND. PRESENT (QNS_CURR)  .AND. &
             PRESENT (QG_CURR) .AND. PRESENT (QNG_CURR)  .AND. &
             PRESENT (QH_CURR) .AND. PRESENT (QNH_CURR)  .AND. &
             PRESENT (RAINNC ) .AND. PRESENT (RAINNCV)   .AND. &
             PRESENT (SNOWNC ) .AND. PRESENT (SNOWNCV)   .AND. &
             PRESENT (HAILNC ) .AND. PRESENT (HAILNCV)   .AND. &
             PRESENT (GRAUPELNC).AND.PRESENT (GRAUPELNCV).AND. &
             PRESENT (Z      ) .AND. PRESENT ( W      )  .AND. &
             PRESENT (QVOLG_CURR) ) THEN
             

         CALL nssl_2mom_driver(                          &
                     ITIMESTEP=itimestep,                &
                     TH=th,                              &
                     QV=qv_curr,                         &
                     QC=qc_curr,                         &
                     QR=qr_curr,                         &
                     QI=qi_curr,                         &
                     QS=qs_curr,                         &
                     QH=qg_curr,                         &
                     QHL=qh_curr,                        &
                     CCW=qnc_curr,                       &
                     CRW=qnr_curr,                       &
                     CCI=qni_curr,                       &
                     CSW=qns_curr,                       &
                     CHW=qng_curr,                       &
                     CHL=qnh_curr,                       &
                     VHW=qvolg_curr,                     &
                     PII=pi_phy,                         &
                     P=p,                                &
                     W=w,                                &
                     DZ=dz8w,                            &
                     DTP=dt,                             &
                     DN=rho,                             &
                     RAINNC   = RAINNC,                  &
                     RAINNCV  = RAINNCV,                 &
                     SNOWNC   = SNOWNC,                  &
                     SNOWNCV  = SNOWNCV,                 &
                     HAILNC   = HAILNC,                  &
                     HAILNCV  = HAILNCV,                 &
                     GRPLNC   = GRAUPELNC,               &
                     GRPLNCV  = GRAUPELNCV,              &
                     SR=SR,                              &
                     dbz      = refl_10cm,               &
                     diagflag = diagflag,                &
                  IDS=ids,IDE=ide, JDS=jds,JDE=jde, KDS=kds,KDE=kde, &
                  IMS=ims,IME=ime, JMS=jms,JME=jme, KMS=kms,KME=kme, &
                  ITS=its,ITE=ite, JTS=jts,JTE=jte, KTS=kts,KTE=kte  &
                                                                    )
        ELSE
           Call wrf_error_fatal( 'arguments not present for calling nssl_2mom')
        ENDIF

    CASE (NSSL_2MOMCCN)
         CALL wrf_debug(100, 'microphysics_driver: calling nssl_2momccn')
         IF (PRESENT (QV_CURR) .AND.                           &
             PRESENT (QC_CURR) .AND. PRESENT (QNC_CURR)  .AND. &
             PRESENT (QR_CURR) .AND. PRESENT (QNR_CURR)  .AND. &
             PRESENT (QI_CURR) .AND. PRESENT (QNI_CURR)  .AND. &
             PRESENT (QS_CURR) .AND. PRESENT (QNS_CURR)  .AND. &
             PRESENT (QG_CURR) .AND. PRESENT (QNG_CURR)  .AND. &
             PRESENT (QH_CURR) .AND. PRESENT (QNH_CURR)  .AND. &
             PRESENT (RAINNC ) .AND. PRESENT (RAINNCV)   .AND. &
             PRESENT (SNOWNC ) .AND. PRESENT (SNOWNCV)   .AND. &
             PRESENT (HAILNC ) .AND. PRESENT (HAILNCV)   .AND. &
             PRESENT (GRAUPELNC).AND.PRESENT (GRAUPELNCV).AND. &
             PRESENT (Z      ) .AND. PRESENT ( W      )  .AND. &
             PRESENT (QVOLG_CURR) .AND. PRESENT( QNN_CURR )  ) THEN
             

         CALL nssl_2mom_driver(                          &
                     ITIMESTEP=itimestep,                &
                     TH=th,                              &
                     QV=qv_curr,                         &
                     QC=qc_curr,                         &
                     QR=qr_curr,                         &
                     QI=qi_curr,                         &
                     QS=qs_curr,                         &
                     QH=qg_curr,                         &
                     QHL=qh_curr,                        &
                     CCW=qnc_curr,                       &
                     CRW=qnr_curr,                       &
                     CCI=qni_curr,                       &
                     CSW=qns_curr,                       &
                     CHW=qng_curr,                       &
                     CHL=qnh_curr,                       &
                     VHW=qvolg_curr,                     &
                     cn=qnn_curr,                        &
                     PII=pi_phy,                         &
                     P=p,                                &
                     W=w,                                &
                     DZ=dz8w,                            &
                     DTP=dt,                             &
                     DN=rho,                             &
                     RAINNC   = RAINNC,                  &
                     RAINNCV  = RAINNCV,                 &
                     SNOWNC   = SNOWNC,                  &
                     SNOWNCV  = SNOWNCV,                 &
                     HAILNC   = HAILNC,                  &
                     HAILNCV  = HAILNCV,                 &
                     GRPLNC   = GRAUPELNC,               &
                     GRPLNCV  = GRAUPELNCV,              &
                     SR=SR,                              &
                     dbz      = refl_10cm,               &
                     diagflag = diagflag,                &
                  IDS=ids,IDE=ide, JDS=jds,JDE=jde, KDS=kds,KDE=kde, &
                  IMS=ims,IME=ime, JMS=jms,JME=jme, KMS=kms,KME=kme, &
                  ITS=its,ITE=ite, JTS=jts,JTE=jte, KTS=kts,KTE=kte  &
                                                                    )
        ELSE
           Call wrf_error_fatal( 'arguments not present for calling nssl_2momccn')
        ENDIF
#endif
!
        CASE (GSFCGCESCHEME)
             CALL wrf_debug ( 100 , 'microphysics_driver: calling GSFCGCE' )
             IF ( PRESENT( QV_CURR ) .AND. PRESENT ( QC_CURR ) .AND.  &
                  PRESENT( QR_CURR ) .AND. PRESENT ( QI_CURR ) .AND.  &
                  PRESENT( QS_CURR )                           .AND.  &
                  PRESENT( RAINNC  ) .AND. PRESENT ( RAINNCV ) .AND.  &
                  PRESENT( HAIL    ) .AND. PRESENT ( ICE2    ) .AND.  &
                  PRESENT( Z       ) .AND. PRESENT ( W       )  ) THEN
               CALL gsfcgce(                                        &
                  TH=th                                             &
                 ,QV=qv_curr                                        &
                 ,QL=qc_curr                                        &
                 ,QR=qr_curr                                        &
                 ,QI=qi_curr                                        &
                 ,QS=qs_curr                                        &
                 ,RHO=rho, PII=pi_phy, P=p, DT_IN=dt, Z=z           &
                 ,HT=ht, DZ8W=dz8w, GRAV=G                          &
                 ,RHOWATER=rhowater, RHOSNOW=rhosnow                &
                 ,ITIMESTEP=itimestep                               &
                 ,IDS=ids,IDE=ide, JDS=jds,JDE=jde, KDS=kds,KDE=kde &
                 ,IMS=ims,IME=ime, JMS=jms,JME=jme, KMS=kms,KME=kme &
                 ,ITS=its,ITE=ite, JTS=jts,JTE=jte, KTS=kts,KTE=kte &
                 ,RAINNC=rainnc, RAINNCV=rainncv                    &
                 ,SNOWNC=snownc, SNOWNCV=snowncv ,SR=sr             &
                 ,GRAUPELNC=graupelnc ,GRAUPELNCV=graupelncv        &
                 ,REFL_10CM=refl_10cm                               &  ! added for radar reflectivity
                 ,diagflag=diagflag                                 &  ! added for radar reflectivity
                 ,do_radar_ref=do_radar_ref                         &  ! added for radar reflectivity
                 ,F_QG=f_qg                                         &
                 ,QG=qg_curr                                        &
                 ,IHAIL=hail, ICE2=ice2                             &
                                                                    )
! HAIL = 1,  run gsfcgce with hail option
!        0,  run gsfcgce with graupel option   <---- default
!        note: no effect if ice2 = 1
! ICE2 = 1,  run gsfcgce with only snow, ice
!        2,  run gsfcgce with only graupel, ice
!        0,  run gsfcgce with snow, ice and hail/graupel   <---- default

             ELSE
                CALL wrf_error_fatal ( 'arguments not present for calling GSFCGCE' )
             ENDIF

        CASE (LINSCHEME)
             CALL wrf_debug ( 100 , 'microphysics_driver: calling lin_et_al' )
             IF ( PRESENT( QV_CURR ) .AND. PRESENT ( QC_CURR ) .AND.  &
                  PRESENT( QR_CURR ) .AND. PRESENT ( QI_CURR ) .AND.  &
                  PRESENT( QS_CURR )                           .AND.  &
                  PRESENT( RAINNC  ) .AND. PRESENT ( RAINNCV ) .AND.  &
                  PRESENT( Z       ) ) THEN
               CALL lin_et_al(                                      &
                  TH=th                                             &
                 ,QV=qv_curr                                        &
                 ,QL=qc_curr                                        &
                 ,QR=qr_curr                                        &
                 ,QI=qi_curr                                        &
                 ,QS=qs_curr                                        &
                 ,QLSINK=qlsink                                     &
                 ,RHO=rho, PII=pi_phy, P=p, DT_IN=dt, Z=z           &
                 ,HT=ht, DZ8W=dz8w, GRAV=G,  CP=cp                  &
                 ,RAIR=r_d, RVAPOR=R_v                              &
                 ,XLS=xls, XLV=xlv, XLF=xlf                         &
                 ,RHOWATER=rhowater, RHOSNOW=rhosnow                &
                 ,EP2=ep_2,SVP1=svp1,SVP2=svp2                      &
                 ,SVP3=svp3,SVPT0=svpt0                             &
                 ,RAINNC=rainnc, RAINNCV=rainncv                    &
                 ,SNOWNC=snownc, SNOWNCV=snowncv                    &
                 ,GRAUPELNC=graupelnc, GRAUPELNCV=graupelncv, SR=sr &
                 ,REFL_10CM=refl_10cm                               &  ! added for radar reflectivity
                 ,diagflag=diagflag                                 &  ! added for radar reflectivity
                 ,do_radar_ref=do_radar_ref                         &  ! added for radar reflectivity
                 ,IDS=ids,IDE=ide, JDS=jds,JDE=jde, KDS=kds,KDE=kde &
                 ,IMS=ims,IME=ime, JMS=jms,JME=jme, KMS=kms,KME=kme &
                 ,ITS=its,ITE=ite, JTS=jts,JTE=jte, KTS=kts,KTE=kte &
                 ,PRECR=precr,PRECI=preci,PRECS=precs,PRECG=precg   &
                 ,F_QG=f_qg, F_QNDROP=f_qndrop                      &
                 ,QG=qg_curr                                        &
                 ,QNDROP=qndrop_curr                                &
                                                                    )
             ELSE
                CALL wrf_error_fatal ( 'arguments not present for calling lin_et_al' )
             ENDIF

       CASE (SBU_YLINSCHEME)
             CALL wrf_debug ( 100 , 'microphysics_driver: calling sbu_ylin' )
             IF ( PRESENT( QV_CURR ) .AND. PRESENT ( QC_CURR ) .AND.  &
                  PRESENT( QR_CURR ) .AND. PRESENT ( QI_CURR ) .AND.  &
                  PRESENT( QS_CURR )                           .AND.  &
                  PRESENT( RI_CURR )                           .AND.  &
                  PRESENT( RAINNC  ) .AND. PRESENT ( RAINNCV ) .AND.  &
                  PRESENT( Z       ) ) THEN
               CALL sbu_ylin(                                       &
                  TH=th                                             &
                 ,QV=qv_curr                                        &
                 ,QL=qc_curr                                        &
                 ,QR=qr_curr                                        &
                 ,QI=qi_curr                                        &
                 ,QS=qs_curr                                        &
                 ,RI3D=ri_curr                                      &
!                 ,QLSINK=qlsink                                     &
                 ,RHO=rho, PII=pi_phy, P=p, DT_IN=dt, Z=z           &
                 ,HT=ht, DZ8W=dz8w                                  &
!                 , GRAV=G,  CP=cp                  &
!                 ,RAIR=r_d, RVAPOR=R_v                              &
!                 ,XLS=xls, XLV=xlv, XLF=xlf                         &
!                 ,RHOWATER=rhowater, RHOSNOW=rhosnow                &
!                 ,EP2=ep_2,SVP1=svp1,SVP2=svp2                      &
!                 ,SVP3=svp3,SVPT0=svpt0                             &
                 ,RAINNC=rainnc, RAINNCV=rainncv                    &
!                 ,SNOWNC=snownc, SNOWNCV=snowncv                    &
!                 ,GRAUPELNC=graupelnc, GRAUPELNCV=graupelncv, SR=sr &
                 ,IDS=ids,IDE=ide, JDS=jds,JDE=jde, KDS=kds,KDE=kde &
                 ,IMS=ims,IME=ime, JMS=jms,JME=jme, KMS=kms,KME=kme &
                 ,ITS=its,ITE=ite, JTS=jts,JTE=jte, KTS=kts,KTE=kte &
!                 ,PRECR=precr,PRECI=preci,PRECS=precs,PRECG=precg   &
!                 ,F_QG=f_qg                                         &
!                 ,F_QNDROP=f_qndrop                      &
!                 ,QG=qg_curr                                        &
!                 ,QNDROP=qndrop_curr                                &
                                                                     )
             ELSE
                CALL wrf_error_fatal ( 'arguments not present for calling sbu_ylin' )
             ENDIF


        CASE (WSM3SCHEME)
             CALL wrf_debug ( 100 , 'microphysics_driver: calling wsm3' )
             IF ( PRESENT( QV_CURR ) .AND. PRESENT ( QC_CURR ) .AND.  &
                  PRESENT( QR_CURR ) .AND.                            &
                  PRESENT( RAINNC  ) .AND. PRESENT ( RAINNCV ) .AND.  &
                  PRESENT( W       )                            ) THEN
             CALL wsm3(                                             &
                  TH=th                                             &
                 ,Q=qv_curr                                         &
                 ,QCI=qc_curr                                       &
                 ,QRS=qr_curr                                       &
                 ,W=w,DEN=rho,PII=pi_phy,P=p,DELZ=dz8w              &
                 ,DELT=dt,G=g,CPD=cp,CPV=cpv                        &
                 ,RD=r_d,RV=r_v,T0C=svpt0                           &
                 ,EP1=ep_1, EP2=ep_2, QMIN=epsilon                  &
                 ,XLS=xls, XLV0=xlv, XLF0=xlf                       &
                 ,DEN0=rhoair0, DENR=rhowater                       &
                 ,CLIQ=cliq,CICE=cice,PSAT=psat                     &
                 ,RAIN=rainnc ,RAINNCV=rainncv                      &
                 ,SNOW=snownc ,SNOWNCV=snowncv                      &
                 ,SR=sr                                             &
                 ,IDS=ids,IDE=ide, JDS=jds,JDE=jde, KDS=kds,KDE=kde &
                 ,IMS=ims,IME=ime, JMS=jms,JME=jme, KMS=kms,KME=kme &
                 ,ITS=its,ITE=ite, JTS=jts,JTE=jte, KTS=kts,KTE=kte &
                                                                    )
             ELSE
                CALL wrf_error_fatal ( 'arguments not present for calling wsm3' )
             ENDIF

#ifndef XEON_OPTIMIZED_WSM5
        CASE (WSM5SCHEME)
             CALL wrf_debug ( 100 , 'microphysics_driver: calling wsm5' )
             IF ( PRESENT( QV_CURR ) .AND. PRESENT ( QC_CURR ) .AND.  &
                  PRESENT( QR_CURR ) .AND. PRESENT ( QI_CURR ) .AND.  &
                  PRESENT( QS_CURR ) .AND.                            &
                  PRESENT( RAINNC  ) .AND. PRESENT ( RAINNCV )  ) THEN
             CALL wsm5(                                             &
                  TH=th                                             &
                 ,Q=qv_curr                                         &
                 ,QC=qc_curr                                        &
                 ,QR=qr_curr                                        &
                 ,QI=qi_curr                                        &
                 ,QS=qs_curr                                        &
                 ,DEN=rho,PII=pi_phy,P=p,DELZ=dz8w                  &
                 ,DELT=dt,G=g,CPD=cp,CPV=cpv                        &
                 ,RD=r_d,RV=r_v,T0C=svpt0                           &
                 ,EP1=ep_1, EP2=ep_2, QMIN=epsilon                  &
                 ,XLS=xls, XLV0=xlv, XLF0=xlf                       &
                 ,DEN0=rhoair0, DENR=rhowater                       &
                 ,CLIQ=cliq,CICE=cice,PSAT=psat                     &
                 ,RAIN=rainnc ,RAINNCV=rainncv                      &
                 ,SNOW=snownc ,SNOWNCV=snowncv                      &
                 ,SR=sr                                             &
#ifndef _ACCEL
                 ,REFL_10CM=refl_10cm                               &  ! added for radar reflectivity
                 ,diagflag=diagflag                                 &  ! added for radar reflectivity
                 ,do_radar_ref=do_radar_ref                         &  ! added for radar reflectivity
#endif
                 ,IDS=ids,IDE=ide, JDS=jds,JDE=jde, KDS=kds,KDE=kde &
                 ,IMS=ims,IME=ime, JMS=jms,JME=jme, KMS=kms,KME=kme &
                 ,ITS=its,ITE=ite, JTS=jts,JTE=jte, KTS=kts,KTE=kte &
                                                                    )
             ELSE
                CALL wrf_error_fatal ( 'arguments not present for calling wsm5' )
             ENDIF
#endif

        CASE (WSM6SCHEME)
             CALL wrf_debug ( 100 , 'microphysics_driver: calling wsm6' )
             IF ( PRESENT( QV_CURR ) .AND. PRESENT ( QC_CURR ) .AND.  &
                  PRESENT( QR_CURR ) .AND. PRESENT ( QI_CURR ) .AND.  &
                  PRESENT( QS_CURR ) .AND. PRESENT ( QG_CURR ) .AND.  &
                  PRESENT( RAINNC  ) .AND. PRESENT ( RAINNCV )  ) THEN
             CALL wsm6(                                             &
                  TH=th                                             &
                 ,Q=qv_curr                                         &
                 ,QC=qc_curr                                        &
                 ,QR=qr_curr                                        &
                 ,QI=qi_curr                                        &
                 ,QS=qs_curr                                        &
                 ,QG=qg_curr                                        &
                 ,DEN=rho,PII=pi_phy,P=p,DELZ=dz8w                  &
                 ,DELT=dt,G=g,CPD=cp,CPV=cpv                        &
                 ,RD=r_d,RV=r_v,T0C=svpt0                           &
                 ,EP1=ep_1, EP2=ep_2, QMIN=epsilon                  &
                 ,XLS=xls, XLV0=xlv, XLF0=xlf                       &
                 ,DEN0=rhoair0, DENR=rhowater                       &
                 ,CLIQ=cliq,CICE=cice,PSAT=psat                     &
                 ,RAIN=rainnc ,RAINNCV=rainncv                      &
                 ,SNOW=snownc ,SNOWNCV=snowncv                      &
                 ,SR=sr                                             &
                 ,REFL_10CM=refl_10cm                               &  ! added for radar reflectivity
                 ,diagflag=diagflag                                 &  ! added for radar reflectivity
                 ,do_radar_ref=do_radar_ref                         &  ! added for radar reflectivity
                 ,GRAUPEL=graupelnc ,GRAUPELNCV=graupelncv          &
                 ,IDS=ids,IDE=ide, JDS=jds,JDE=jde, KDS=kds,KDE=kde &
                 ,IMS=ims,IME=ime, JMS=jms,JME=jme, KMS=kms,KME=kme &
                 ,ITS=its,ITE=ite, JTS=jts,JTE=jte, KTS=kts,KTE=kte &
                                                                    )
             ELSE
                CALL wrf_error_fatal ( 'arguments not present for calling wsm6' )
             ENDIF

        CASE (WDM5SCHEME)
             CALL wrf_debug ( 100 , 'microphysics_driver: calling wdm5' )
             IF ( PRESENT( QV_CURR ) .AND. PRESENT ( QC_CURR ) .AND.  &
                  PRESENT( QR_CURR ) .AND. PRESENT ( QI_CURR ) .AND.  &
                  PRESENT( QS_CURR ) .AND. PRESENT( QNN_CURR ) .AND.  &
                  PRESENT ( QNC_CURR ) .AND. PRESENT( QNR_CURR ).AND.  &
                  PRESENT( RAINNC  ) .AND. PRESENT ( RAINNCV )  ) THEN
             CALL wdm5(                                             &
                  TH=th                                             &
                 ,Q=qv_curr                                         &
                 ,QC=qc_curr                                        &
                 ,QR=qr_curr                                        &
                 ,QI=qi_curr                                        &
                 ,QS=qs_curr                                        &
                 ,NN=qnn_curr                                       &
                 ,NC=qnc_curr                                       &
                 ,NR=qnr_curr                                       &
                 ,DEN=rho,PII=pi_phy,P=p,DELZ=dz8w                  &
                 ,DELT=dt,G=g,CPD=cp,CPV=cpv,CCN0=ccn_conc          & ! RAS
                 ,RD=r_d,RV=r_v,T0C=svpt0                           &
                 ,EP1=ep_1, EP2=ep_2, QMIN=epsilon                  &
                 ,XLS=xls, XLV0=xlv, XLF0=xlf                       &
                 ,DEN0=rhoair0, DENR=rhowater                       &
                 ,CLIQ=cliq,CICE=cice,PSAT=psat                     &
                 ,RAIN=rainnc ,RAINNCV=rainncv                      &
                 ,SNOW=snownc ,SNOWNCV=snowncv                      &
                 ,SR=sr                                             &
                 ,REFL_10CM=refl_10cm                               &  ! added for radar reflectivity
                 ,diagflag=diagflag                                 &  ! added for radar reflectivity
                 ,do_radar_ref=do_radar_ref                         &  ! added for radar reflectivity
                 ,ITIMESTEP=itimestep                               & 
                 ,IDS=ids,IDE=ide, JDS=jds,JDE=jde, KDS=kds,KDE=kde &
                 ,IMS=ims,IME=ime, JMS=jms,JME=jme, KMS=kms,KME=kme &
                 ,ITS=its,ITE=ite, JTS=jts,JTE=jte, KTS=kts,KTE=kte &
                                                                    )
             ELSE
                CALL wrf_error_fatal ( 'arguments not present for calling wdm5')
             ENDIF

       CASE (WDM6SCHEME)
             CALL wrf_debug ( 100 , 'microphysics_driver: calling wdm6' )
             IF ( PRESENT( QV_CURR ) .AND. PRESENT ( QC_CURR ) .AND.  &
                  PRESENT( QR_CURR ) .AND. PRESENT ( QI_CURR ) .AND.  &
                  PRESENT( QS_CURR ) .AND. PRESENT ( QG_CURR ) .AND.  &
                  PRESENT( QNN_CURR ) .AND. PRESENT ( QNC_CURR ) .AND. &
                  PRESENT( QNR_CURR ).AND.                            &
                 PRESENT( RAINNC  ) .AND. PRESENT ( RAINNCV )  ) THEN
             CALL wdm6(                                             &
                  TH=th                                             &
                 ,Q=qv_curr                                         &
                 ,QC=qc_curr                                        &
                 ,QR=qr_curr                                        &
                 ,QI=qi_curr                                        &
                 ,QS=qs_curr                                        &
                 ,QG=qg_curr                                        &
                 ,NN=qnn_curr                                       &
                 ,NC=qnc_curr                                       &
                 ,NR=qnr_curr                                       &
                 ,DEN=rho,PII=pi_phy,P=p,DELZ=dz8w                  &
                 ,DELT=dt,G=g,CPD=cp,CPV=cpv,CCN0=ccn_conc          & ! RAS
                 ,RD=r_d,RV=r_v,T0C=svpt0                           &
                 ,EP1=ep_1, EP2=ep_2, QMIN=epsilon                  &
                 ,XLS=xls, XLV0=xlv, XLF0=xlf                       &
                 ,DEN0=rhoair0, DENR=rhowater                       &
                 ,CLIQ=cliq,CICE=cice,PSAT=psat                     &
                 ,RAIN=rainnc ,RAINNCV=rainncv                      &
                 ,SNOW=snownc ,SNOWNCV=snowncv                      &
                 ,SR=sr                                             &
                 ,REFL_10CM=refl_10cm                               &  ! added for radar reflectivity
                 ,diagflag=diagflag                                 &  ! added for radar reflectivity
                 ,do_radar_ref=do_radar_ref                         &  ! added for radar reflectivity
                 ,GRAUPEL=graupelnc ,GRAUPELNCV=graupelncv          &
                 ,ITIMESTEP=itimestep                               & 
                 ,IDS=ids,IDE=ide, JDS=jds,JDE=jde, KDS=kds,KDE=kde &
                 ,IMS=ims,IME=ime, JMS=jms,JME=jme, KMS=kms,KME=kme &
                 ,ITS=its,ITE=ite, JTS=jts,JTE=jte, KTS=kts,KTE=kte &
                                                                    )
             ELSE
               CALL wrf_error_fatal ( 'arguments not present for calling wdm6')
             ENDIF
#if(NMM_CORE==1)
        CASE (ETAMP_HWRF)
             CALL wrf_debug ( 100 , 'microphysics_driver: calling etampnew_HWRF')

             IF ( PRESENT( qv_curr ) .AND. PRESENT( qt_curr ) .AND. &
                  PRESENT( RAINNC  ) .AND. PRESENT ( RAINNCV ) .AND.  &
                  PRESENT( mp_restart_state )                  .AND. &
                  PRESENT( tbpvs_state )                      .AND. &
                  PRESENT( tbpvs0_state )                       ) THEN

               CALL ETAMP_NEW_HWRF(                                      &
                  ITIMESTEP=itimestep,DT=dt,DX=dx,DY=dy, GID=id &
                 ,RAINNC=rainnc,RAINNCV=rainncv                     &
                 ,DZ8W=dz8w,RHO_PHY=rho,P_PHY=p,PI_PHY=pi_phy,TH_PHY=th &
                 ,QV=qv_curr                                        &
                 ,QT=qt_curr                                        &
                 ,LOWLYR=LOWLYR,SR=SR                               &
                 ,F_ICE_PHY=F_ICE_PHY,F_RAIN_PHY=F_RAIN_PHY         &
                 ,F_RIMEF_PHY=F_RIMEF_PHY                           &
                 ,QC=qc_curr,QR=Qr_curr,QI=Qi_curr                  &
                 ,IDS=ids,IDE=ide, JDS=jds,JDE=jde, KDS=kds,KDE=kde &
                 ,IMS=ims,IME=ime, JMS=jms,JME=jme, KMS=kms,KME=kme &
                 ,ITS=its,ITE=ite, JTS=jts,JTE=jte, KTS=kts,KTE=kte &
                                                                    )
             ELSE
                CALL wrf_error_fatal ( 'arguments not present for calling etampnew' )
             ENDIF
#endif
        CASE (ETAMPNEW)    !-- Operational 4-km High-Resolution Window (HRW) version
             CALL wrf_debug ( 100 , 'microphysics_driver: calling etampnew')

             IF ( PRESENT( qv_curr ) .AND. PRESENT( qt_curr ) .AND. &
                  PRESENT( RAINNC  ) .AND. PRESENT ( RAINNCV ) .AND.  &
                  PRESENT( mp_restart_state )                  .AND. &
                  PRESENT( tbpvs_state )                      .AND. &
                  PRESENT( tbpvs0_state )                       ) THEN
               CALL ETAMP_NEW(                                      &
                  ITIMESTEP=itimestep,DT=dt,DX=dx,DY=dy             &
                 ,DZ8W=dz8w,RHO_PHY=rho,P_PHY=p,PI_PHY=pi_phy,TH_PHY=th &
                 ,QV=qv_curr                                        &
                 ,QC=qc_curr                                        &
                 ,QS=qs_curr                                        &
                 ,QR=qr_curr                                        &
                 ,QT=qt_curr                                        &
                 ,LOWLYR=LOWLYR,SR=SR                               &
                 ,F_ICE_PHY=F_ICE_PHY,F_RAIN_PHY=F_RAIN_PHY         &
                 ,F_RIMEF_PHY=F_RIMEF_PHY                           &
                 ,RAINNC=rainnc,RAINNCV=rainncv                     &
                 ,IDS=ids,IDE=ide, JDS=jds,JDE=jde, KDS=kds,KDE=kde &
                 ,IMS=ims,IME=ime, JMS=jms,JME=jme, KMS=kms,KME=kme &
                 ,ITS=its,ITE=ite, JTS=jts,JTE=jte, KTS=kts,KTE=kte &
                 ,MP_RESTART_STATE=mp_restart_state                 &
                 ,TBPVS_STATE=tbpvs_state,TBPVS0_STATE=tbpvs0_state &
                                                                    )
             ELSE
                CALL wrf_error_fatal ( 'arguments not present for calling etampnew' )
             ENDIF
#if(EM_CORE==1)
          CASE (CAMMGMPSCHEME)
             CALL wrf_debug ( 100 , 'microphysics_driver: calling CAMMGMPSCHEME')
             IF ( PRESENT( z          ) .AND. PRESENT( ht          ) .AND. &
                  PRESENT( qs_curr    ) .AND.                              &
                  PRESENT( qv_curr    ) .AND. PRESENT( qc_curr     ) .AND. &
                  PRESENT( qi_curr    ) .AND. PRESENT( f_qc        ) .AND. &
                  PRESENT( qr_curr    ) .AND. PRESENT( qndrop_curr ) .AND. &                  
                  PRESENT( f_qi       ) .AND. PRESENT( qnc_curr    ) .AND. &
                  PRESENT( RAINNCV    ) .AND. PRESENT( SNOWNCV     ) .AND. &
                  PRESENT( qns_curr   ) .AND. PRESENT( qnr_curr    ) .AND. &
#if ( WRF_CHEM == 1 )
                  PRESENT( chem       ) .AND. PRESENT(dgnum4D      )  .AND. &
                  PRESENT( dgnumwet4D ) .AND.                           &
#endif
                  PRESENT( qni_curr   ) .AND. PRESENT( RAINNC      ) ) THEN
#if ( WRF_CHEM == 1 )
                qv_b4mp(its:ite,kts:kte,jts:jte) = qv_curr(its:ite,kts:kte,jts:jte)
                qc_b4mp(its:ite,kts:kte,jts:jte) = qc_curr(its:ite,kts:kte,jts:jte)
                qi_b4mp(its:ite,kts:kte,jts:jte) = qi_curr(its:ite,kts:kte,jts:jte)
                qs_b4mp(its:ite,kts:kte,jts:jte) = qs_curr(its:ite,kts:kte,jts:jte)
#endif
                  
                CALL CAMMGMP(ITIMESTEP=itimestep,DT=dt,P8W=p8w_hyd,P_HYD=p_hyd    &
                     ,T_PHY=t_phy,PI_PHY=pi_phy,Z_AT_W=z_at_w,QFX=qfx             &
                     ,TKE_PBL=tke_pbl,TURBTYPE3D=turbtype3d,SMAW3D=smaw3d     &
                     ,DLF3D=dlf,DLF2_3D=dlf2,RLIQ2D=rliq,Z_SEA_LEVEL=z            &
                     ,KVH3D=exch_h,HT=ht,ALT=alt,ACCUM_MODE=accum_mode            &
                     ,AITKEN_MODE=aitken_mode,COARSE_MODE=coarse_mode             &
                     ,ICWMRSH3D=icwmrsh3d,ICWMRDP3D=icwmrdp3d,SHFRC3D=shfrc3d     &
                     ,CMFMC3D=cmfmc3d,CMFMC2_3D=cmfmc2_3d                         &
                     ,CONFIG_FLAGS=config_flags,F_ICE_PHY=f_ice_phy               &
                     ,F_RAIN_PHY=f_rain_phy                                       &
#if ( WRF_CHEM == 1 )
                     ,DGNUM4D=dgnum4D,DGNUMWET4D=dgnumwet4D                       &
#endif
                     ,IDS=ids,IDE=ide, JDS=jds,JDE=jde, KDS=kds,KDE=kde           &
                     ,IMS=ims,IME=ime, JMS=jms,JME=jme, KMS=kms,KME=kme           &
                     ,ITS=its,ITE=ite, JTS=jts,JTE=jte, KTS=kts,KTE=kte           &
!Output variables from CAMMGMP
                     ,TH=th,CLDFRA_OLD_MP=cldfra_old_mp,CLDFRA_MP=cldfra_mp       &
                     ,CLDFRA_MP_ALL=cldfra_mp_all,lradius=lradius,iradius=iradius &
                     ,CLDFRAI=cldfrai,CLDFRAL=cldfral                             &
                     ,CLDFRA_CONV=cldfra_conv,WSEDL3D=wsedl3d                     &
                     ,RAINNC=rainnc,RAINNCV=rainncv,SNOWNC=snownc,SNOWNCV=snowncv &
                     ,SR=sr,QV_CURR=qv_curr,QC_CURR=qc_curr,QI_CURR=qi_curr       &
                     ,QS_CURR=qs_curr,QR_CURR=qr_curr,NC3D=qnc_curr               &
                     ,NI3D=qni_curr,NS3D=qns_curr,NR3D=qnr_curr,QNDROP=qndrop_curr&
                     ,RH_OLD_MP=rh_old_mp,LCD_OLD_MP=lcd_old_mp                   &
#if ( WRF_CHEM == 1 )
                     ,CHEM=chem                                                   &
                     ,QME3D=qme3d,PRAIN3D=prain3d,NEVAPR3D=nevapr3d               &
                     ,RATE1ORD_CW2PR_ST3D=rate1ord_cw2pr_st3d                     &
#endif
                     ,XLAND=XLAND,SNOWH=SNOWH                                     &
                     )
             ELSE
                CALL wrf_error_fatal ( 'arguments not present for calling CAMMGMP SCHEME' )
             ENDIF
#endif

        CASE (ETAMPOLD)   !-- What was run in the operational NAM (WRF NMM)
             CALL wrf_debug ( 100 , 'microphysics_driver: calling etampold')

             IF ( PRESENT( qv_curr ) .AND. PRESENT( qt_curr ) .AND. &
                  PRESENT( RAINNC  ) .AND. PRESENT ( RAINNCV ) .AND.  &
                  PRESENT( mp_restart_state )                  .AND. &
                  PRESENT( tbpvs_state )                      .AND. &
                  PRESENT( tbpvs0_state )                       ) THEN
               CALL ETAMP_OLD(                                      &
                  ITIMESTEP=itimestep,DT=dt,DX=dx,DY=dy             &
                 ,DZ8W=dz8w,RHO_PHY=rho,P_PHY=p,PI_PHY=pi_phy,TH_PHY=th &
                 ,QV=qv_curr                                        &
                 ,QC=qc_curr                                        &
                 ,QS=qs_curr                                        &
                 ,QR=qr_curr                                        &
                 ,QT=qt_curr                                        &
                 ,LOWLYR=LOWLYR,SR=SR                               &
                 ,F_ICE_PHY=F_ICE_PHY,F_RAIN_PHY=F_RAIN_PHY         &
                 ,F_RIMEF_PHY=F_RIMEF_PHY                           &
                 ,RAINNC=rainnc,RAINNCV=rainncv                     &
                 ,IDS=ids,IDE=ide, JDS=jds,JDE=jde, KDS=kds,KDE=kde &
                 ,IMS=ims,IME=ime, JMS=jms,JME=jme, KMS=kms,KME=kme &
                 ,ITS=its,ITE=ite, JTS=jts,JTE=jte, KTS=kts,KTE=kte &
                 ,MP_RESTART_STATE=mp_restart_state                 &
                 ,TBPVS_STATE=tbpvs_state,TBPVS0_STATE=tbpvs0_state &
                                                                    )
             ELSE
                CALL wrf_error_fatal ( 'arguments not present for calling etampold' )
             ENDIF

      CASE DEFAULT

         WRITE( wrf_err_message , * ) 'The microphysics option does not exist: mp_physics = ', mp_physics
         CALL wrf_error_fatal ( wrf_err_message )

      END SELECT micro_select

   ENDDO
   !$OMP END PARALLEL DO

#ifdef XEON_OPTIMIZED_WSM5
   ENDIF
#endif

   CALL wrf_debug ( 200 , 'microphysics_driver: returning from' )

   RETURN

   END SUBROUTINE microphysics_driver

END MODULE module_microphysics_driver
