# Supplementary material for: Disentangling the Microphysical Effects of Fire Particles on Convective Clouds Through A Case Study
Source: J Geophys Res Atmos. 2020 Jun 16;125(12):e2019JD031890. doi: 10.1029/2019JD031890 (PMC7379315; doi:10.1029/2019JD031890)
Supplement: Supplementary file 2 — Data Set S1 [file JGRD-125-e2019JD031890-s002.zip › Data_Set_S1/module_mixactivate_wrappers.F]

!**********************************************************************************  
! This computer software was prepared by Battelle Memorial Institute, hereinafter
! the Contractor, under Contract No. DE-AC05-76RL0 1830 with the Department of 
! Energy (DOE). NEITHER THE GOVERNMENT NOR THE CONTRACTOR MAKES ANY WARRANTY,
! EXPRESS OR IMPLIED, OR ASSUMES ANY LIABILITY FOR THE USE OF THIS SOFTWARE.
!
! MOSAIC module: see module_mosaic_driver.F for references and terms of use
!**********************************************************************************  

!----------------------------------------------------------------------
! This module contains interface wrapper routines to couple the aerosol
! modules with mixactivate in the physics directory. Due to compiling
! dependencies, these cannot be placed in module_mixactivate.
!----------------------------------------------------------------------

MODULE module_mixactivate_wrappers

CONTAINS

!----------------------------------------------------------------------
!----------------------------------------------------------------------
      subroutine mosaic_mixactivate (                        &
           id, ktau, dtstep, config_flags, idrydep_onoff,    &
           rho_phy, t_phy, w, cldfra, cldfra_old,            &
           ddvel, z, dz8w, p_at_w, t_at_w, exch_h,           &
           qv, qc, qi, qndrop3d, f_qc, f_qi, chem,           &
	       ccn1, ccn2, ccn3, ccn4, ccn5, ccn6, nsource,  &
	       qsrflx, dact3d, smax3d,                       & !TAKEISHI added
               fnnuc, fnacc, fncoa, smnuc, smacc, smcoa,     & !TAKEISHI added
               hyg1, hyg2, hyg3,                             & !TAKEISHI added
           ids,ide, jds,jde, kds,kde,                        &
           ims,ime, jms,jme, kms,kme,                        &
           its,ite, jts,jte, kts,kte    )

    USE module_configure, only: grid_config_rec_type
	use module_state_description, only:  num_chem
	use module_data_mosaic_asect
	use module_mixactivate, only: mixactivate

! wrapper to call mixactivate for mosaic description of aerosol

	implicit none

!   subr arguments
	integer, intent(in) ::               &
         id, ktau,                       &
         ids, ide, jds, jde, kds, kde,   &
         ims, ime, jms, jme, kms, kme,   &
         its, ite, jts, jte, kts, kte,   &
         idrydep_onoff

	real, intent(in) :: dtstep

	real, intent(in),   &
		dimension( ims:ime, kms:kme, jms:jme ) :: &
		rho_phy, t_phy, w,  & 
		z, dz8w, p_at_w, t_at_w, exch_h

	real, intent(inout),   &
		dimension( ims:ime, kms:kme, jms:jme ) :: cldfra, cldfra_old

	real, intent(in),   &
		dimension( its:ite, jts:jte, num_chem ) :: ddvel

	real, intent(in),   &
		dimension( ims:ime, kms:kme, jms:jme ) :: &
		qv, qc, qi

    LOGICAL, intent(in) :: f_qc, f_qi

	real, intent(inout),   &
		dimension( ims:ime, kms:kme, jms:jme ) :: &
		qndrop3d

	real, intent(inout),   &
		dimension( ims:ime, kms:kme, jms:jme, 1:num_chem ) :: &
		chem

      real, intent(inout), dimension(ims:ime,kms:kme,jms:jme) :: nsource,&
             dact3d, smax3d,    &       !TAKEISHI added
             fnnuc, fnacc, fncoa, smnuc, smacc, smcoa,  & !TAKEISHI added
             hyg1, hyg2, hyg3,  &       !TAKEISHI added
	     ccn1,ccn2,ccn3,ccn4,ccn5,ccn6  ! number conc of aerosols activated at supersat

	type(grid_config_rec_type), intent(in) :: config_flags
 real, intent(out) :: qsrflx(ims:ime, jms:jme, num_chem) ! wet deposition flux of aerosol
! local vars
!	real qsrflx(ims:ime, jms:jme, num_chem) ! wet deposition flux of aerosol
	real sumhygro,sumvol
	integer i,j,k,l,m,n
	real hygro( its:ite, kts:kte, jts:jte, maxd_asize, maxd_atype ) ! bulk

      qsrflx(:,:,:) = 0.0

! calculate volume-weighted bulk hygroscopicity for each type and size
      do 100 j=jts,jte
      do 100 k=kts,kte
      do 100 i=its,ite
       do n=1,ntype_aer
       do m=1,nsize_aer(n)
	       sumhygro=0.
	       sumvol=0.
	       do l=1,ncomp_aer(n)
	          sumhygro = sumhygro+hygro_aer(l,n)*   &
                   chem(i,k,j,massptr_aer(l,m,n,ai_phase))/dens_aer(l,n)
	          sumvol = sumvol+chem(i,k,j,massptr_aer(l,m,n,ai_phase))/dens_aer(l,n)
	       end do ! comp
           hygro(i,k,j,m,n)=sumhygro/sumvol
	end do ! size
	end do ! type
  100 continue

! check arguments of mixactivate for consistency between send, receive
! 06-nov-2005 rce - id & ktau added to arg list
      call mixactivate(  msectional, &
           chem, num_chem, qv, qc, qi, qndrop3d,   &
           t_phy, w, ddvel, idrydep_onoff,  &
           maxd_acomp, maxd_asize, maxd_atype, maxd_aphase,   &
           ncomp_aer, nsize_aer, ntype_aer, nphase_aer,  &
           numptr_aer, massptr_aer, dlo_sect, dhi_sect, sigmag_aer, dcen_sect,  &
           dens_aer, mw_aer,           &
           waterptr_aer, hygro,  ai_phase, cw_phase,                &
           ids,ide, jds,jde, kds,kde,                            &
           ims,ime, jms,jme, kms,kme,                            &
           its,ite, jts,jte, kts,kte,                            &
           rho_phy, z, dz8w, p_at_w, t_at_w, exch_h,      &
           cldfra, cldfra_old, qsrflx, &
	   ccn1, ccn2, ccn3, ccn4, ccn5, ccn6, nsource,       &
	   dact3d, smax3d, fnnuc, fnacc, fncoa, smnuc, smacc, smcoa, & !TAKEISHI added
           hyg1, hyg2, hyg3,           &        !TAKEISHI added
           id, ktau, dtstep, f_qc, f_qi   )

      end subroutine mosaic_mixactivate


!----------------------------------------------------------------------
!----------------------------------------------------------------------

      subroutine mosaic_mixactivate_init(                    &
           config_flags, chem, scalar,                       &
           ims,ime, jms,jme, kms,kme,                        &
           its,ite, jts,jte, kts,kte                         )

      USE module_configure, only: grid_config_rec_type
      use module_state_description, only:  num_chem, num_scalar, p_qndrop
      use module_data_mosaic_asect

	implicit none

! subr arguments
      type(grid_config_rec_type), intent(in) :: config_flags

      integer, intent(in) ::               &
           ims, ime, jms, jme, kms, kme,   &
           its, ite, jts, jte, kts, kte

      real, intent(inout),   &
           dimension( ims:ime, kms:kme, jms:jme, 1:num_chem ) :: &
           chem

      real, intent(inout),   &
           dimension( ims:ime, kms:kme, jms:jme, 1:num_scalar ) :: &
           scalar

      integer :: i, j, k, m, n, l

      do j=jts,jte
         do k=kts,kte
            do i=its,ite
               scalar(i,k,j,p_qndrop) = 0.               
            end do
         end do
      end do

      if( cw_phase > 0 ) then   !sanity check in case using prognostic
                                !drop number without aq. chemistry
         do n=1,ntype_aer
         do m=1,nsize_aer(n)
            chem(its:ite,kts:kte,jts:jte,numptr_aer(m,n,cw_phase)) = 0.
            do l=1,ncomp_aer(n)
               chem(its:ite,kts:kte,jts:jte,massptr_aer(l,m,n,cw_phase)) = 0.
            end do              ! comp
         end do                 ! size
         end do                 ! type
      end if

      end subroutine mosaic_mixactivate_init


!----------------------------------------------------------------------
!----------------------------------------------------------------------


      subroutine sorgam_mixactivate (                        &
           id, ktau, dtstep, config_flags, idrydep_onoff,    &
           rho_phy, t_phy, w, cldfra, cldfra_old,            &
           ddvel, z, dz8w, p_at_w, t_at_w, exch_h,           &
           qv, qc, qi, qndrop3d, f_qc, f_qi, chem,           &
	       ccn1, ccn2, ccn3, ccn4, ccn5, ccn6, nsource,  &
           dact3d, smax3d, fnnuc, fnacc, fncoa, smnuc, smacc, smcoa, & !TAKEISHI added
           hyg1, hyg2, hyg3,                                 & !TAKEISHI added
           ids,ide, jds,jde, kds,kde,                        &
           ims,ime, jms,jme, kms,kme,                        &
           its,ite, jts,jte, kts,kte   )

    USE module_configure, only: grid_config_rec_type
	use module_state_description, only:  num_chem
	use module_data_sorgam
	use module_mixactivate, only: mixactivate

! wrapper to call mixactivate for sorgam description of aerosol

	implicit none

!   subr arguments
	integer, intent(in) ::                  &
		id, ktau,                       &
		ids, ide, jds, jde, kds, kde,   &
		ims, ime, jms, jme, kms, kme,   &
		its, ite, jts, jte, kts, kte,   &
                idrydep_onoff

	real, intent(in) :: dtstep

	real, intent(in),   &
		dimension( ims:ime, kms:kme, jms:jme ) :: &
		rho_phy, t_phy, w,  &
		z, dz8w, p_at_w, t_at_w, exch_h

	real, intent(inout),   &
		dimension( ims:ime, kms:kme, jms:jme ) :: cldfra, cldfra_old

	real, intent(in),   &
		dimension( its:ite, jts:jte, num_chem ) :: ddvel

	real, intent(in),   &
		dimension( ims:ime, kms:kme, jms:jme ) :: &
		qv, qc, qi

    LOGICAL, intent(in) :: f_qc, f_qi

	real, intent(inout),   &
		dimension( ims:ime, kms:kme, jms:jme  ) :: &
		qndrop3d

	real, intent(inout),   &
		dimension( ims:ime, kms:kme, jms:jme, 1:num_chem ) :: &
		chem
      real, intent(inout), dimension(ims:ime,kms:kme,jms:jme) :: nsource, &
             dact3d, smax3d,   &       !TAKEISHI added
             fnnuc, fnacc, fncoa, smnuc, smacc, smcoa,  & !TAKEISHI added
             hyg1, hyg2, hyg3, &        !TAKEISHI added
	     ccn1,ccn2,ccn3,ccn4,ccn5,ccn6  ! number conc of aerosols activated at supersat

	type(grid_config_rec_type), intent(in) :: config_flags

! local vars
	real qsrflx(ims:ime, jms:jme, num_chem) ! dry deposition flux of aerosol
	real sumhygro,sumvol
	integer i,j,k,l,m,n
	real hygro( its:ite, kts:kte, jts:jte,maxd_asize, maxd_atype )

! calculate volume-weighted bulk hygroscopicity for each type and size

      do 100 j=jts,jte
      do 100 k=kts,kte
      do 100 i=its,ite
       do n=1,ntype_aer
       do m=1,nsize_aer(n)
	       sumhygro=0
	       sumvol=0
	       do l=1,ncomp_aer(n)
	          sumhygro = sumhygro+hygro_aer(l,n)*   &
                   chem(i,k,j,massptr_aer(l,m,n,ai_phase))/dens_aer(l,n)
	          sumvol = sumvol+chem(i,k,j,massptr_aer(l,m,n,ai_phase))/dens_aer(l,n)
	       end do ! comp
               hygro(i,k,j,m,n)=sumhygro/sumvol
	end do ! size
	end do ! type
  100 continue


! check arguments of mixactivate for consistency between send, receive
! 06-nov-2005 rce - id & ktau added to arg list
      call mixactivate(  msectional, &
           chem, num_chem, qv, qc, qi, qndrop3d,   &
           t_phy, w, ddvel, idrydep_onoff,  &
           maxd_acomp, maxd_asize, maxd_atype, maxd_aphase,   &
           ncomp_aer, nsize_aer, ntype_aer, nphase_aer,  &
           numptr_aer, massptr_aer, dlo_sect, dhi_sect, sigmag_aer, dcen_sect,  &
           dens_aer, mw_aer,           &
           waterptr_aer, hygro,  ai_phase, cw_phase,             &
           ids,ide, jds,jde, kds,kde,                            &
           ims,ime, jms,jme, kms,kme,                            &
           its,ite, jts,jte, kts,kte,                            &
           rho_phy, z, dz8w, p_at_w, t_at_w, exch_h,             &
           cldfra, cldfra_old, qsrflx,                           &
	   ccn1, ccn2, ccn3, ccn4, ccn5, ccn6, nsource,          &
	   dact3d, smax3d, fnnuc, fnacc, fncoa, smnuc, smacc, smcoa, & !TAKEISHI added
           hyg1, hyg2, hyg3,            &       !TAKEISHI added
           id, ktau, dtstep, f_qc, f_qi     )

      end subroutine sorgam_mixactivate


END MODULE module_mixactivate_wrappers
