# Supplementary material for: Disentangling the Microphysical Effects of Fire Particles on Convective Clouds Through A Case Study
Source: J Geophys Res Atmos. 2020 Jun 16;125(12):e2019JD031890. doi: 10.1029/2019JD031890 (PMC7379315; doi:10.1029/2019JD031890)
Supplement: Supplementary file 2 — Data Set S1 [file JGRD-125-e2019JD031890-s002.zip › Data_Set_S1/namelist.input.FIRE]

 &time_control
 run_days                            = 0,
 run_hours                           = 0,
 run_minutes                         = 0,
 run_seconds                         = 0,
 start_year                          = 2012, 2012,
 start_month                         = 06,   06,
 start_day                           = 21,   21,
 start_hour                          = 18,   18,
 start_minute                        = 00,   00,
 start_second                        = 00,   00,
 end_year                            = 2012, 2012,
 end_month                           = 06,   06,
 end_day                             = 23,   23,
 end_hour                            = 06,   06,
 end_minute                          = 00,   00,
 end_second                          = 00,   00,
 interval_seconds                    = 21600
 input_from_file                     = .true., .true.,
 history_interval                    = 30,   10,
 frames_per_outfile                  =  2,    6,
 restart                             = .false.,
 restart_interval                    = 180,
 io_form_history                     = 2
 io_form_restart                     = 2
 io_form_input                       = 2
 io_form_boundary                    = 2
 write_hist_at_0h_rst                = .true.,
 adjust_output_times                 = .true.,
 auxinput7_inname                    = 'wrffirechemi_d<domain>_<date>',
 auxinput7_interval_m                = 60, 60,
 io_form_auxinput2                   = 2,
 io_form_auxinput5                   = 0,
 io_form_auxinput6                   = 0,
 io_form_auxinput7                   = 2,
 frames_per_auxinput7                = 1, 1,
 io_form_auxinput8                   = 0,
 io_form_auxinput12                  = 0,
 debug_level                         = 0,
 auxinput1_inname                    = "met_em.d<domain>.<date>",
/

 &dfi_control
/

 &domains
 time_step                           = 18,
 use_adaptive_time_step              = .true.,
 step_to_output_time                 = .true.,
 target_cfl                          = 1.2, 0.6,
 target_hcfl                         = 0.8, 0.4,
 max_step_increase_pct               = 5,   51,
 starting_time_step                  = 18,   6,
 max_time_step                       = 36,  12,
 min_time_step                       = -1,  -1,
 max_dom                             = 2,
 s_we                                = 1,     1,
 e_we                                = 400, 601,
 s_sn                                = 1,     1,
 e_sn                                = 199, 301,
 e_vert                              = 101, 101,
 p_top_requested                     = 5000,
 num_metgrid_levels                  = 40,
 num_metgrid_soil_levels             = 4,
 dx                                  = 3000,  1000,
 dy                                  = 3000,  1000,
 grid_id                             = 1,     2,   
 parent_id                           = 1,     1,
 i_parent_start                      = 1,    99,
 j_parent_start                      = 1,    46,
 parent_grid_ratio                   = 1,     3,
 parent_time_step_ratio              = 1,     3,
 feedback                            = 1,
 smooth_option                       = 0,
 zap_close_levels                    = 50,
 interp_type                         = 1,
 t_extrap_type                       = 2,
 force_sfc_in_vinterp                = 0,
 use_levels_below_ground             = .true.,
 use_surface                         = .true.,
 lagrange_order                      = 1,
 sfcp_to_sfcp                        = .true.,
 /

 &physics
 mp_physics                          = 10,   10,
 progn                               = 1,     1,
 ra_lw_physics                       = 4,     4,
 ra_sw_physics                       = 4,     4,
 radt                                = 10,   10,
 sf_sfclay_physics                   = 1,     1,
 sf_surface_physics                  = 2,     2,
 bl_pbl_physics                      = 9,     9,
 bldt                                = 0,     0,
 cu_physics                          = 0,     0,
 cu_diag                             = 0,     0,
 cudt                                = 0,     0,
 isfflx                              = 1,
 ifsnow                              = 1,
 icloud                              = 1,
 num_land_cat                        = 20,
 surface_input_source                = 1,
 num_soil_layers                     = 4,
 sf_urban_physics                    = 0,     0,
 ishallow                            = 0,
 mp_zero_out                         = 2,
 mp_zero_out_thresh                  = 1.e-12
 maxiens                             = 1,
 maxens                              = 3,
 maxens2                             = 3,
 maxens3                             = 16,
 ensdim                              = 144,
 cu_rad_feedback                     = .true.,
 /

 &fdda
 /

 &dynamics
 rk_ord                              = 3,
 w_damping                           = 1,
 diff_opt                            = 1,      1,
 km_opt                              = 4,      4,
 diff_6th_opt                        = 0,      0,
 diff_6th_factor                     = 0.12,   0.12,
 base_temp                           = 290.,
 damp_opt                            = 3,
 zdamp                               = 5000.,  5000.,
 dampcoef                            = 0.2,    0.2,
 khdif                               = 0,      0,
 kvdif                               = 0,      0,
 epssm                               = 0.3,
 non_hydrostatic                     = .true., .true.,
 moist_adv_opt                       = 1,      1,
 scalar_adv_opt                      = 1,      1,
 chem_adv_opt                        = 1,      1,
 tke_adv_opt                         = 1,      1,
 h_mom_adv_order                     = 5,      5,
 v_mom_adv_order                     = 3,      3,
 h_sca_adv_order                     = 5,      5,
 v_sca_adv_order                     = 3,      3,
 /

 &bdy_control
 spec_bdy_width                      = 5,
 spec_zone                           = 1,
 relax_zone                          = 4,
 specified                           = .true., .false.,
 nested                              = .false., .true.,
 /

 &grib2
 /

 &namelist_quilt
 nio_tasks_per_group = 0,
 nio_groups = 1,
 /

 &chem
 chem_opt                            = 11,  11, 
 chemdt                              = 0,
 kemit				     = 1,
 io_style_emissions                  = 0,
 emiss_opt                           = 0,   0,
 emiss_opt_vol                       = 0,   0,
 chem_in_opt                         = 0,   0,
 phot_opt                            = 0,   0,
 gas_drydep_opt                      = 1,   1,
 aer_drydep_opt                      = 1,   1,
 bio_emiss_opt                       = 0,   0,
 ne_area                             = 104,
 depo_fact                           = 0.25,
 emiss_inpt_opt                      = 1,   1,
 dust_opt                            = 0,
 dmsemis_opt                         = 0,
 seas_opt                            = 0,
 gas_bc_opt                          = 1,   1,
 gas_ic_opt                          = 1,   1,
 aer_bc_opt                          = 1,   1,
 aer_ic_opt                          = 1,   1,
 gaschem_onoff                       = 1,   1,
 aerchem_onoff                       = 1,   1,
 wetscav_onoff                       = 1,   1,
 cldchem_onoff                       = 1,   1,
 vertmix_onoff                       = 1,   1,
 chem_conv_tr                        = 0,   0,
 conv_tr_wetscav                     = 0,   0,
 conv_tr_aqchem                      = 0,   0,
 biomass_burn_opt                    = 1,   1,
 plumerisefire_frq                   = 1,   1,
 have_bcs_chem                       = .false., .false.,
 aer_ra_feedback                     = 1, 
 aer_op_opt                          = 1,
 opt_pars_out                        = 1,
 /
