# Supplementary material for: Disentangling the Microphysical Effects of Fire Particles on Convective Clouds Through A Case Study
Source: J Geophys Res Atmos. 2020 Jun 16;125(12):e2019JD031890. doi: 10.1029/2019JD031890 (PMC7379315; doi:10.1029/2019JD031890)
Supplement: Supplementary file 2 — Data Set S1 [file JGRD-125-e2019JD031890-s002.zip › Data_Set_S1/namelist.wps]

&share
 wrf_core = 'ARW',
 max_dom = 2,
 start_date = '2012-06-21_18:00:00','2012-06-21_18:00:00'
 end_date   = '2012-06-23_06:00:00','2012-06-21_18:00:00'
 interval_seconds = 21600,
 io_form_geogrid = 2,
 opt_output_from_geogrid_path = './',
 debug_level = 0,
/

&geogrid
 parent_id         =   1,   1,  
 parent_grid_ratio =   1,   3,   
 i_parent_start    =   1,  99, 
 j_parent_start    =   1,  46, 
 s_we              =   1,   1,
 e_we              = 400, 601,
 s_sn              =   1,   1, 
 e_sn              = 199, 301, 
 geog_data_res     = 'modis_15s+30s','SRTM+modis_15s+30s',
 dx        = 3000,
 dy        = 3000,
 map_proj  = 'mercator',
 ref_lat   =   40.70,
 ref_lon   = -103.00,
 truelat1  =  30.70,
 truelat2  =  50.70,
 stand_lon = -103.00,
 geog_data_path = '/scratch/geo/data/WRF/geog/'
 opt_geogrid_tbl_path = 'geogrid/'
/

&ungrib
 out_format = 'WPS',
 prefix     = 'FILE',
/

&metgrid
 fg_name         = 'FILE'
 io_form_metgrid = 2, 
 opt_output_from_metgrid_path = './',
 opt_metgrid_tbl_path         = 'metgrid/',
/
