# Supplementary material for: Disentangling the Microphysical Effects of Fire Particles on Convective Clouds Through A Case Study
Source: J Geophys Res Atmos. 2020 Jun 16;125(12):e2019JD031890. doi: 10.1029/2019JD031890 (PMC7379315; doi:10.1029/2019JD031890)
Supplement: Supplementary file 2 — Data Set S1 [file JGRD-125-e2019JD031890-s002.zip › Data_Set_S1/registry.chem]

# Chemistry Variables  (all shared at this point)
#-----------------------------------------------------------------------------------------------------------------------------------------------------------------
rconfig   character  auxinput12_inname   namelist,time_control   1  "wrf_chem_input"   -     "name of auxinput12 infile" ""      ""
rconfig   integer    io_form_auxinput12  namelist,time_control   1  2


state    real    erod            ij.    misc        1         -      i012rhdu "EROD"                "fraction of erodible surface in each grid cell (0-1)"       "none"
state    real    CLDFRA2         ikj    misc        1         -      h        "CLDFRA2"             "CLOUD FRACTION"
state    real    RAINPROD        ikj    misc        1         -      h        "RAINPROD"            "TOTAL RAIN PRODUCTION RATE"       "s-1"
state    real    EVAPPROD        ikj    misc        1         -      h        "EVAPPROD"            "RAIN EVAPORATION RATE"            "s-1"
state    real    QV_B4MP         ikj    misc        1         -      -        "QV_B4MP"             "WATER VAPOR BEFORE MICROPHYSICS"  "kg kg-1"
state    real    QC_B4MP         ikj    misc        1         -      -        "QC_B4MP"             "CLOUD WATER BEFORE MICROPHYSICS"  "kg kg-1"
state    real    QI_B4MP         ikj    misc        1         -      -        "QI_B4MP"             "CLOUD ICE BEFORE MICROPHYSICS"    "kg kg-1"
state    real    QS_B4MP         ikj    misc        1         -      -        "QS_B4MP"             "SNOW BEFORE MICROPHYSICS"         "kg kg-1"

state    real    ccn1            ikj    misc        1         -      r        "ccn1"                "CCN concentration at S=0.02%"  "#/cm3"
state    real    ccn2            ikj    misc        1         -      r        "ccn2"                "CCN concentration at S=0.05%"  "#/cm3"
state    real    ccn3            ikj    misc        1         -      r        "ccn3"                "CCN concentration at S=0.1%"   "#/cm3"
state    real    ccn4            ikj    misc        1         -      r        "ccn4"                "CCN concentration at S=0.2%"   "#/cm3"
state    real    ccn5            ikj    misc        1         -      r        "ccn5"                "CCN concentration at S=0.5%"   "#/cm3"
state    real    ccn6            ikj    misc        1         -      r        "ccn6"                "CCN concentration at S=1.0%"   "#/cm3"

# cloud water fractional removal rate needed for wet scavenging
state    real    qlsink          ikj    misc        1         -      rdu      "qlsink"              "CLOUD WATER SINK"               "/S"
state    real    precr           ikj    misc        1         -      rdu      "precr"               "RAIN PRECIPITATION RATE"        "KG/M2/S"
state    real    preci           ikj    misc        1         -      rdu      "preci"               "ICE PRECIPITATION RATE"         "KG/M2/S"
state    real    precs           ikj    misc        1         -      rdu      "precs"               "SNOW PRECIPITATION RATE"        "KG/M2/S"
state    real    precg           ikj    misc        1         -      rdu      "precg"               "GRAUPEL PRECIPITATION RATE"     "KG/M2/S"

#
# Timing variables for chemistry
#
state   integer ktauc                    -  misc    -         -      r       "ktauc"                 "Number of chemistry time steps"               ""
state   integer last_chem_time_year      -  misc    -         -      r       "last_chem_time_year"   "last call to chem mechanism through restarts" "4-digit year"
state   integer last_chem_time_month     -  misc    -         -      r       "last_chem_time_month"  "last call to chem mechanism through restarts" "2-digit month"
state   integer last_chem_time_day       -  misc    -         -      r       "last_chem_time_day"    "last call to chem mechanism through restarts" "2-digit day"
state   integer last_chem_time_hour      -  misc    -         -      r       "last_chem_time_hour"   "last call to chem mechanism through restarts" "2-digit hour"
state   integer last_chem_time_minute    -  misc    -         -      r       "last_chem_time_minute" "last call to chem mechanism through restarts" "2-digit minute"
state   integer last_chem_time_second    -  misc    -         -      r       "last_chem_time_second" "last call to chem mechanism through restarts" "2-digit second"
#
# Emissions variables
#
state   integer emissframes      -          -          -         -      -       "emissframes"           ""         ""
state   integer fireemissframes  -        -          -        -        -      "fireemissframes"       ""         ""
#
# Anthropogenic emissions
#
state   real     -            i+jf     emis_ant     -         -      -       -                     "Anthropogenic Emissions"         ""
state    real  e_iso          i+jf     emis_ant     1         Z      i5r    "E_ISO"               "Isoprene EMISSIONS (Anth. for RADM/RACM, Anth+Bio for CBMZ)"  "mol km^-2 hr^-1"
state    real  e_so2          i+jf     emis_ant     1         Z      i5r    "E_SO2"               "EMISSIONS"          "mol km^-2 hr^-1"
state    real  e_no           i+jf     emis_ant     1         Z      i5r    "E_NO"                "EMISSIONS"          "mol km^-2 hr^-1"
state    real  e_co           i+jf     emis_ant     1         Z      i5r    "E_CO"                "EMISSIONS"          "mol km^-2 hr^-1"
state    real  e_co2          i+jf     emis_ant     1         Z      i5r    "E_CO2"               "EMISSIONS"          "mol km^-2 hr^-1"
state    real  e_eth          i+jf     emis_ant     1         Z      i5r    "E_ETH"               "EMISSIONS"          "mol km^-2 hr^-1"
state    real  e_hc3          i+jf     emis_ant     1         Z      i5r    "E_HC3"               "EMISSIONS"          "mol km^-2 hr^-1"
state    real  e_hc5          i+jf     emis_ant     1         Z      i5r    "E_HC5"               "EMISSIONS"          "mol km^-2 hr^-1"
state    real  e_hc8          i+jf     emis_ant     1         Z      i5r    "E_HC8"               "EMISSIONS"          "mol km^-2 hr^-1"
state    real  e_xyl          i+jf     emis_ant     1         Z      i5r    "E_XYL"               "EMISSIONS"          "mol km^-2 hr^-1"
state    real  e_ol2          i+jf     emis_ant     1         Z      i5r    "E_OL2"               "EMISSIONS"          "mol km^-2 hr^-1"
state    real  e_olt          i+jf     emis_ant     1         Z      i5r    "E_OLT"               "EMISSIONS"          "mol km^-2 hr^-1"
state    real  e_oli          i+jf     emis_ant     1         Z      i5r    "E_OLI"               "EMISSIONS"          "mol km^-2 hr^-1"
state    real  e_tol          i+jf     emis_ant     1         Z      i5r    "E_TOL"               "EMISSIONS"          "mol km^-2 hr^-1"
state    real  e_csl          i+jf     emis_ant     1         Z      i5r    "E_CSL"               "EMISSIONS"          "mol km^-2 hr^-1"
state    real  e_hcho         i+jf     emis_ant     1         Z      i5r    "E_HCHO"              "EMISSIONS"          "mol km^-2 hr^-1"
state    real  e_ald          i+jf     emis_ant     1         Z      i5r    "E_ALD"               "EMISSIONS"          "mol km^-2 hr^-1"
state    real  e_ket          i+jf     emis_ant     1         Z      i5r    "E_KET"               "EMISSIONS"          "mol km^-2 hr^-1"
state    real  e_ora2         i+jf     emis_ant     1         Z      i5r    "E_ORA2"              "EMISSIONS"          "mol km^-2 hr^-1"
state    real  e_nh3          i+jf     emis_ant     1         Z      i5r    "E_NH3"               "EMISSIONS"          "mol km^-2 hr^-1"
state    real  e_pm_25        i+jf     emis_ant     1         Z      i5r    "E_PM_25"             "EMISSIONS"          "mol km^-2 hr^-1"
state    real  e_pm_10        i+jf     emis_ant     1         Z      i5r    "E_PM_10"             "EMISSIONS"          "mol km^-2 hr^-1"
state    real  e_pm25i        i+jf     emis_ant     1         Z      i5r    "E_PM25I"             "EMISSION RATE OF UNIDEN. PM2.5 MASS"  "ug/m3 m/s"
state    real  e_pm25j        i+jf     emis_ant     1         Z      i5r    "E_PM25J"             "EMISSION RATE OF J-MODE UNIDEN. PM2.5 MASS"   "ug/m3 m/s"
state    real  e_eci          i+jf     emis_ant     1         Z      i5r    "E_ECI"               "EMISSION RATE OF I-MODE EC"          "ug/m3 m/s"
state    real  e_ecj          i+jf     emis_ant     1         Z      i5r    "E_ECJ"               "EMISSION RATE OF J-MODE EC"          "ug/m3 m/s"
state    real  e_naai          i+jf     emis_ant     1         Z      i5r   "E_NAAI"               "EMISSION RATE OF I-MODE EC"          "ug/m3 m/s"
state    real  e_naaj          i+jf     emis_ant     1         Z      i5r   "E_NAAJ"               "EMISSION RATE OF J-MODE EC"          "ug/m3 m/s"
state    real  e_orgi         i+jf     emis_ant     1         Z      i5r     "E_ORGI"              "EMISSION RATE OF I-MODE ORG. AER."   "ug/m3 m/s"
state    real  e_orgj         i+jf     emis_ant     1         Z      i5r     "E_ORGJ"              "EMISSION RATE OF J-MODE ORG. AER."   "ug/m3 m/s"
state    real  e_so4i         i+jf     emis_ant     1         Z      i5r     "E_SO4I"              "EMISSION RATE OF I-MODE ORG. AER."   "ug/m3 m/s"
state    real  e_so4j         i+jf     emis_ant     1         Z      i5r     "E_SO4J"              "EMISSION RATE OF J-MODE ORG. AER."   "ug/m3 m/s"
state    real  e_no3i         i+jf     emis_ant     1         Z      i5r     "E_NO3I"              "EMISSION RATE OF I-MODE ORG. AER."   "ug/m3 m/s"
state    real  e_no3j         i+jf     emis_ant     1         Z      i5r     "E_NO3J"              "EMISSION RATE OF J-MODE ORG. AER."   "ug/m3 m/s"
# Additional MOZART emission variables...
state    real  e_nh4i         i+jf     emis_ant     1         Z      i5r     "E_NH4I"              "EMISSION RATE OF I-MODE ORG. AER."   "ug/m3 m/s"
state    real  e_nh4j         i+jf     emis_ant     1         Z      i5r     "E_NH4J"              "EMISSION RATE OF J-MODE ORG. AER."   "ug/m3 m/s"
state    real  e_nai          i+jf     emis_ant     1         Z      i5r     "E_NAI"              "EMISSION RATE OF I-MODE ORG. AER."   "ug/m3 m/s"
state    real  e_naj          i+jf     emis_ant     1         Z      i5r     "E_NAJ"              "EMISSION RATE OF J-MODE ORG. AER."   "ug/m3 m/s"
state    real  e_cli          i+jf     emis_ant     1         Z      i5r     "E_CLI"              "EMISSION RATE OF I-MODE ORG. AER."   "ug/m3 m/s"
state    real  e_clj          i+jf     emis_ant     1         Z      i5r     "E_CLJ"              "EMISSION RATE OF J-MODE ORG. AER."   "ug/m3 m/s"
state    real  e_bigalk       i+jf     emis_ant     1         Z      i5h    "E_BIGALK"     "EMISSIONS BIGALK"            "mol km^-2 hr^-1"
state    real  e_bigene       i+jf     emis_ant     1         Z      i5h    "E_BIGENE"     "EMISSIONS BIGENE"            "mol km^-2 hr^-1"
state    real  e_c2h4         i+jf     emis_ant     1         Z      i5h    "E_C2H4"       "EMISSIONS C2H4"              "mol km^-2 hr^-1"
state    real  e_c2h6         i+jf     emis_ant     1         Z      i5h    "E_C2H6"       "EMISSIONS C2H6"              "mol km^-2 hr^-1"
state    real  e_c3h6         i+jf     emis_ant     1         Z      i5h    "E_C3H6"       "EMISSIONS C3H6"              "mol km^-2 hr^-1"
state    real  e_c3h8         i+jf     emis_ant     1         Z      i5h    "E_C3H8"       "EMISSIONS C3H8"              "mol km^-2 hr^-1"
state    real  e_ch2o         i+jf     emis_ant     1         Z      i5h    "E_CH2O"       "EMISSIONS CH2O"              "mol km^-2 hr^-1"
state    real  e_ch3cho       i+jf     emis_ant     1         Z      i5h    "E_CH3CHO"     "EMISSIONS CH3CHO"            "mol km^-2 hr^-1"
state    real  e_ch3coch3     i+jf     emis_ant     1         Z      i5h    "E_CH3COCH3"   "EMISSIONS CH3COCH3"          "mol km^-2 hr^-1"
state    real  e_mek          i+jf     emis_ant     1         Z      i5h    "E_MEK"        "EMISSIONS MEK"               "mol km^-2 hr^-1"
state    real  e_toluene      i+jf     emis_ant     1         Z      i5h    "E_TOLUENE"    "EMISSIONS TOLUENE"           "mol km^-2 hr^-1"
state    real  e_xylene       i+jf     emis_ant     1         Z      i5h    "E_XYLENE"     "EMISSIONS XYLENE"            "mol km^-2 hr^-1"
state    real  e_isop         i+jf     emis_ant     1         Z      i5h    "E_ISOP"       "EMISSIONS ISOP"              "mol km^-2 hr^-1"
state    real  e_c10h16       i+jf     emis_ant     1         Z      i5h    "E_C10H16"     "EMISSIONS C10H16"            "mol km^-2 hr^-1"
state   real    e_voca          i+jf    emis_ant        1       Z       i5      "E_VOCA"        "VOCA emissions"        "mol km^-2 hr^-1"
state   real    e_vocbb         i+jf    emis_ant        1       Z       i5      "E_VOCBB"       "VOCBB emissions"        "mol km^-2 hr^-1"
state   real    e_macr          i+jf    emis_ant        1       Z       i5      "E_MACR"    "MACR emissions" "mol km^-2 hr^-1"
state   real    e_hono          i+jf    emis_ant        1       Z       i5      "E_HONO"    "HONO emissions" "mol km^-2 hr^-1"

# Additional crimech emission variables...
state    real  e_c5h8         i+jf     emis_ant     1         Z      i5h     "E_C5H8"             "EMISSIONS C5H8"              "mol km^-2 hr^-1"
state    real  e_tm123b       i+jf     emis_ant     1         Z      i5h     "E_TM123B"             "EMISSIONS TM123B"              "mol km^-2 hr^-1"
state    real  e_tm124b       i+jf     emis_ant     1         Z      i5h     "E_TM124B"             "EMISSIONS TM124B"              "mol km^-2 hr^-1"
state    real  e_tm135b       i+jf     emis_ant     1         Z      i5h     "E_TM135B"             "EMISSIONS TM124B"              "mol km^-2 hr^-1"
state    real  e_oethtol      i+jf     emis_ant     1         Z      i5h     "E_OETHTOL"            "EMISSIONS OETHTOL"              "mol km^-2 hr^-1"
state    real  e_methtol      i+jf     emis_ant     1         Z      i5h     "E_METHTOL"            "EMISSIONS METHTOL"              "mol km^-2 hr^-1"
state    real  e_pethtol      i+jf     emis_ant     1         Z      i5h     "E_PETHTOL"            "EMISSIONS PETHTOL"              "mol km^-2 hr^-1"
state    real  e_dime35eb     i+jf     emis_ant     1         Z      i5h     "E_DIME35EB"           "EMISSIONS DIME35EB"              "mol km^-2 hr^-1"
state    real  e_c2h5cho      i+jf     emis_ant     1         Z      i5h     "E_C2H5CHO"            "EMISSIONS C2H5CHO"              "mol km^-2 hr^-1"
state    real  e_benzene      i+jf     emis_ant     1         Z      i5h     "E_BENZENE"            "EMISSIONS BENZENE"              "mol km^-2 hr^-1"
state    real  e_nc4h10       i+jf     emis_ant     1         Z      i5h     "E_NC4H10"             "EMISSIONS NC4H10"              "mol km^-2 hr^-1"
state    real  e_oxyl         i+jf     emis_ant     1         Z      i5h     "E_OXYL"               "EMISSIONS OXYL"              "mol km^-2 hr^-1"
state    real  e_tbut2ene     i+jf     emis_ant     1         Z      i5h     "E_TBUT2ENE"           "EMISSIONS TBUT2ENE"              "mol km^-2 hr^-1"
state    real  e_ch3co2h      i+jf     emis_ant     1         Z      i5h     "E_CH3CO2H"            "EMISSIONS CH3CO2H"              "mol km^-2 hr^-1"

# Additional TNO emission variables for the UK
state    real  e_bc_1         i+jf     emis_ant     1         Z      i5h     "E_BC_1"               "EMISSION RATE OF BLACK CARBON 1UM MODE"  "ug/m3 m/s"
state    real  e_ec_1_25      i+jf     emis_ant     1         Z      i5h     "E_EC_1_25"            "EMISSION RATE OF ELEMENTAL CARBON 1UM-2.5UM MODE"  "ug/m3 m/s"
state    real  e_ec_25_10     i+jf     emis_ant     1         Z      i5h     "E_EC_25_10"           "EMISSION RATE OF ELEMENTAL CARBON 2.5UM-10UM MODE"  "ug/m3 m/s"
state    real  e_oc_dom       i+jf     emis_ant     1         Z      i5h     "E_OC_DOM"             "EMISSION RATE OF ORGANIC CARBON 2.5UM MODE (Domestic combustion)"  "ug/m3 m/s"
state    real  e_oc_tra       i+jf     emis_ant     1         Z      i5h     "E_OC_TRA"             "EMISSION RATE OF ORGANIC CARBON 2.5UM MODE (Traffic and other sources)"  "ug/m3 m/s"
state    real  e_oc_25_10     i+jf     emis_ant     1         Z      i5h     "E_OC_25_10"           "EMISSION RATE OF ORGANIC CARBON 2.5UM-10UM MODE"  "ug/m3 m/s"
state    real  e_pm25         i+jf     emis_ant     1         Z      i5h     "E_PM25"               "EMISSION RATE OF PARTICULATE MATTER 2.5UM MODE"  "ug/m3 m/s"
state    real  e_pm10         i+jf     emis_ant     1         Z      i5h     "E_PM10"               "EMISSION RATE OF PARTICULATE MATTER 10UM MODE"  "ug/m3 m/s"
state    real  e_oin_25       i+jf     emis_ant     1         Z      i5h     "E_OIN_25"               "EMISSION RATE OF PARTICULATE MATTER OTHER INORGANICS 2.5UM MODE"  "ug/m3 m/s"
state    real  e_oin_10       i+jf     emis_ant     1         Z      i5h     "E_OIN_10"               "EMISSION RATE OF PARTICULATE MATTER OTHER INORGANICS 10UM MODE"  "ug/m3 m/s"


# Additional CBMZ and MOSAIC emission variables...
state    real  e_no2          i+jf     emis_ant     1         Z      i5     "E_NO2"                "EMISSIONS NO2"                 "mol km^-2 hr^-1"
state    real  e_ch3oh        i+jf     emis_ant     1         Z      i5     "E_CH3OH"              "EMISSIONS CH3OH"               "mol km^-2 hr^-1"
state    real  e_c2h5oh       i+jf     emis_ant     1         Z      i5     "E_C2H5OH"             "EMISSIONS C2H5OH"              "mol km^-2 hr^-1"
state    real  e_so4c         i+jf     emis_ant     1         Z      i5     "E_SO4C"               "EMISSIONS COARSE SO4 AER"      "ug/m3 m/s"
state    real  e_no3c         i+jf     emis_ant     1         Z      i5     "E_NO3C"               "EMISSIONS COARSE NO3 AER"      "ug/m3 m/s"
state    real  e_nh4c         i+jf     emis_ant     1         Z      i5     "E_NH4C"               "EMISSIONS COARSE NH4 AER"      "ug/m3 m/s"
state    real  e_nac          i+jf     emis_ant     1         Z      i5     "E_NAC"                "EMISSIONS COARSE NA AER"      "ug/m3 m/s"
state    real  e_clc          i+jf     emis_ant     1         Z      i5     "E_CLC"                "EMISSIONS COARSE CL AER"      "ug/m3 m/s"
state    real  e_orgc         i+jf     emis_ant     1         Z      i5     "E_ORGC"               "EMISSIONS COARSE ORG AER"      "ug/m3 m/s"
state    real  e_ecc          i+jf     emis_ant     1         Z      i5     "E_ECC"                "EMISSIONS COARSE EC AER"       "ug/m3 m/s"
state    real  e_orgi_a          i+jf     emis_ant     1         Z      i5     "E_ORGI_A"                "EMISSIONS ORGI_A AER"       "ug/m3 m/s"
state    real  e_orgj_a          i+jf     emis_ant     1         Z      i5     "E_ORGJ_A"                "EMISSIONS ORGJ_A AER"       "ug/m3 m/s"
state    real  e_orgi_bb          i+jf     emis_ant     1         Z      i5     "E_ORGI_BB"                "EMISSIONS ORGI_BB AER"       "ug/m3 m/s"
state    real  e_orgj_bb          i+jf     emis_ant     1         Z      i5     "E_ORGJ_BB"                "EMISSIONS ORGJ_BB AER"       "ug/m3 m/s"
state    real  e_co_a          i+jf     emis_ant     1         Z      i5     "E_CO_A"                "EMISSIONS CO_A AER"       "ug/m3 m/s"
state    real  e_co_bb          i+jf     emis_ant     1         Z      i5     "E_CO_BB"                "EMISSIONS CO_BB AER"       "ug/m3 m/s"

# GOCART
state    real  e_bc          i+jf     emis_ant     1         Z      i5     "E_BC"                "EMISSIONS BC AER"       "ug/m3 m/s"
state    real  e_oc          i+jf     emis_ant     1         Z      i5     "E_OC"                "EMISSIONS BC AER"       "ug/m3 m/s"
state    real  e_sulf        i+jf     emis_ant     1         Z      i5     "E_sulf"              "EMISSIONS SO4"          "mol km^-2 hr^-1"
# MAM
state    real  e_soag_bigalk   i+jf     emis_ant     1         Z      i5      "E_SOAG_BIGALK"       "EMISSIONS"               "ug/m2/s"
state    real  e_soag_bigene   i+jf     emis_ant     1         Z      i5      "E_SOAG_BIGENE"       "EMISSIONS"               "ug/m2/s"
state    real  e_soag_isoprene i+jf     emis_ant     1         Z      i5      "E_SOAG_ISOPRENE"     "EMISSIONS"               "ug/m2/s"
state    real  e_soag_terpene  i+jf     emis_ant     1         Z      i5      "E_SOAG_TERPENE"      "EMISSIONS"               "ug/m2/s"
state    real  e_soag_toluene  i+jf     emis_ant     1         Z      i5      "E_SOAG_TOLUENE"      "EMISSIONS"               "ug/m2/s"
state    real  e_dust_a1       i+jf     emis_ant     1         Z      i5      "E_DUST_A1"           "J-MODE DUST"             "ug/m2/s"
state    real  e_dust_a3       i+jf     emis_ant     1         Z      i5      "E_DUST_A3"           "J-MODE DUST"             "ug/m2/s"
state    real  e_ncl_a1        i+jf     emis_ant     1         Z      i5      "E_NCL_A1"            "J-MODE SEA-SALT"         "ug/m2/s"
state    real  e_ncl_a2        i+jf     emis_ant     1         Z      i5      "E_NCL_A2"            "I-MODE SEA-SALT"         "ug/m2/s"
state    real  e_ncl_a3        i+jf     emis_ant     1         Z      i5      "E_NCL_A3"            "COARSE-MODE SEA-SALT"    "ug/m2/s"
state    real  e_orgj_num      i+jf     emis_ant     1         Z      i5      "E_ORGJ_NUM"          "J-MODE ORGANIC NUMBER"   "particle/m2/s"
state    real  e_ecj_num       i+jf     emis_ant     1         Z      i5      "E_ECJ_NUM"           "J-MODE BC NUMBER"        "particle/m2/s"
state    real  e_so4j_num      i+jf     emis_ant     1         Z      i5      "E_SO4J_NUM"          "J-MODE SO4 NUMBER"       "particle/m2/s"
state    real  e_so4i_num      i+jf     emis_ant     1         Z      i5      "E_SO4I_NUM"          "I-MODE SO4 NUMBER"       "particle/m2/s"
state    real  e_num_a3        i+jf     emis_ant     1         Z      i5      "E_NUM_A3"            "COARSE MODE NUMBER"      "particle/m2/s"
state    real  e_dms           i+jf     emis_ant     1         Z      i5r     "E_DMS"               "EMISSIONS"               "mol km^-2 hr^-1"


# soiltexturef is texture category fraction for each grid cell
state    real  ust_t         ij       misc         1         -      i012rh "UST_T"               "Threshold Friction Velocity"          "m s-1"
state    real  rough_cor     ij       misc         1         -      rh      "Rough_cor"     "roughness elements correction"        ""
state    real  smois_cor     ij       misc         1         -      rh      "Smois_cor"     "soil moisture correction"             ""
state    real  dustload_1    ij       misc         1         -      rh      "dustload_1"     "dust loading for size 1"        "ug/m2"
state    real  dustload_2    ij       misc         1         -      rh      "dustload_2"     "dust loading for size 2"        "ug/m2"
state    real  dustload_3    ij       misc         1         -      rh      "dustload_3"     "dust loading for size 3"        "ug/m2"
state    real  dustload_4    ij       misc         1         -      rh      "dustload_4"     "dust loading for size 4"        "ug/m2"
state    real  dustload_5    ij       misc         1         -      rh      "dustload_5"     "total dust loading"             "ug/m2"
state    real  depvelocity   ij       misc         1         -      rh      "drydepvel"    "dust dry deposition velocity "         "m/s"
state    real  setvel_1      ij       misc         1         -      rh      "setvel_1"     "dust gravitational settling velocity for size 1"    "m/s"
state    real  setvel_2      ij       misc         1         -      rh      "setvel_2"     "dust gravitational settling velocity for size 2"    "m/s"
state    real  setvel_3      ij       misc         1         -      rh      "setvel_3"     "dust gravitational settling velocity for size 3"    "m/s"
state    real  setvel_4      ij       misc         1         -      rh      "setvel_4"     "dust gravitational settling velocity for size 4"    "m/s"
state    real  setvel_5      ij       misc         1         -      rh      "setvel_5"     "effective gravitational settling velocity for total"    "m/s"
state    real  dustgraset_1  ij       misc         1         -      rh      "graset_1"     "dust gravitational settling  for size 1"        "ug/m2/s"
state    real  dustgraset_2  ij       misc         1         -      rh      "graset_2"     "dust gravitational settling  for size 2"        "ug/m2/s"
state    real  dustgraset_3  ij       misc         1         -      rh      "graset_3"     "dust gravitational settling  for size 3"        "ug/m2/s"
state    real  dustgraset_4  ij       misc         1         -      rh      "graset_4"     "dust gravitational settling  for size 4"        "ug/m2/s"
state    real  dustgraset_5  ij       misc         1         -      rh      "graset_5"     "dust gravitational settling  for size 5"        "ug/m2/s"
state    real  dustdrydep_1   ij      misc        1         -      rh      "drydep_1"     "dust dry deposition for size 1"        "ug/m2/s"
state    real  dustdrydep_2   ij      misc        1         -      rh      "drydep_2"     "dust dry deposition for size 2"        "ug/m2/s"
state    real  dustdrydep_3   ij      misc        1         -      rh      "drydep_3"     "dust dry deposition for size 3"        "ug/m2/s"
state    real  dustdrydep_4   ij      misc        1         -      rh      "drydep_4"     "dust dry deposition for size 4"        "ug/m2/s"
state    real  dustdrydep_5   ij      misc        1         -      rh      "drydep_5"     "dust dry deposition for size 5"        "ug/m2/s"

#SAPRCNOV additional emissions, automatically created using diff_mechEmiss_wrfRegistry.m script (pablo-saide@uiowa.edu)
state   real    e_c2h2          i+jf    emis_ant        1       Z       i5      "E_C2H2"        "C2H2 emissions"        "mol km^-2 hr^-1"
state   real    e_alk3          i+jf    emis_ant        1       Z       i5      "E_ALK3"        "ALK3 emissions"        "mol km^-2 hr^-1"
state   real    e_alk4          i+jf    emis_ant        1       Z       i5      "E_ALK4"        "ALK4 emissions"        "mol km^-2 hr^-1"
state   real    e_alk5          i+jf    emis_ant        1       Z       i5      "E_ALK5"        "ALK5 emissions"        "mol km^-2 hr^-1"
state   real    e_ethene        i+jf    emis_ant        1       Z       i5      "E_ETHENE"      "ETHENE emissions"      "mol km^-2 hr^-1"
state   real    e_ole1          i+jf    emis_ant        1       Z       i5      "E_OLE1"        "OLE1 emissions"        "mol km^-2 hr^-1"
state   real    e_ole2          i+jf    emis_ant        1       Z       i5      "E_OLE2"        "OLE2 emissions"        "mol km^-2 hr^-1"
state   real    e_aro1          i+jf    emis_ant        1       Z       i5      "E_ARO1"        "ARO1 emissions"        "mol km^-2 hr^-1"
state   real    e_aro2          i+jf    emis_ant        1       Z       i5      "E_ARO2"        "ARO2 emissions"        "mol km^-2 hr^-1"
state   real    e_ccho          i+jf    emis_ant        1       Z       i5      "E_CCHO"        "CCHO emissions"        "mol km^-2 hr^-1"
state   real    e_rcho          i+jf    emis_ant        1       Z       i5      "E_RCHO"        "RCHO emissions"        "mol km^-2 hr^-1"
state   real    e_acet          i+jf    emis_ant        1       Z       i5      "E_ACET"        "ACET emissions"        "mol km^-2 hr^-1"
state   real    e_isoprene      i+jf    emis_ant        1       Z       i5      "E_ISOPRENE"    "ISOPRENE emissions"    "mol km^-2 hr^-1"
state   real    e_terp          i+jf    emis_ant        1       Z       i5      "E_TERP"        "TERP emissions"        "mol km^-2 hr^-1"
state   real    e_sesq          i+jf    emis_ant        1       Z       i5      "E_SESQ"        "SESQUITERPENE emissions"        "mol km^-2 hr^-1"
state   real    e_phen          i+jf    emis_ant        1       Z       i5      "E_PHEN"        "PHEN emissions"        "mol km^-2 hr^-1"
state   real    e_cres          i+jf    emis_ant        1       Z       i5      "E_CRES"        "CRES emissions"        "mol km^-2 hr^-1"
state   real    e_meoh          i+jf    emis_ant        1       Z       i5      "E_MEOH"        "MEOH emissions"        "mol km^-2 hr^-1"
state   real    e_gly           i+jf    emis_ant        1       Z       i5      "E_GLY" "GLY emissions" "mol km^-2 hr^-1"
state   real    e_mgly          i+jf    emis_ant        1       Z       i5      "E_MGLY"        "MGLY emissions"        "mol km^-2 hr^-1"
state   real    e_bacl          i+jf    emis_ant        1       Z       i5      "E_BACL"        "BACL emissions"        "mol km^-2 hr^-1"
state   real    e_isoprod       i+jf    emis_ant        1       Z       i5      "E_ISOPROD"     "ISOPROD emissions"     "mol km^-2 hr^-1"
state   real    e_methacro      i+jf    emis_ant        1       Z       i5      "E_METHACRO"    "METHACRO emissions"    "mol km^-2 hr^-1"
state   real    e_mvk           i+jf    emis_ant        1       Z       i5      "E_MVK" "MVK emissions" "mol km^-2 hr^-1"
state   real    e_prod2         i+jf    emis_ant        1       Z       i5      "E_PROD2"       "PROD2 emissions"       "mol km^-2 hr^-1"
state   real    e_ch4           i+jf    emis_ant        1       Z       i5      "E_CH4" "CH4 emissions" "mol km^-2 hr^-1"
state   real    e_bald          i+jf    emis_ant        1       Z       i5      "E_BALD"        "BALD emissions"        "mol km^-2 hr^-1"
state   real    e_hcooh         i+jf    emis_ant        1       Z       i5      "E_HCOOH"       "HCOOH emissions"       "mol km^-2 hr^-1"
state   real    e_cco_oh        i+jf    emis_ant        1       Z       i5      "E_CCO_OH"      "CCO_OH emissions"      "mol km^-2 hr^-1"
state   real    e_rco_oh        i+jf    emis_ant        1       Z       i5      "E_RCO_OH"      "RCO_OH emissions"      "mol km^-2 hr^-1"

# GHG anthropogenic emissions
state   real    e_co2tst        i+jf    emis_ant        1       Z       i5h      "E_CO2TST"      "Anthropogenic CO2 test fluxes"     "mol km^-2 hr^-1"
state   real    e_cotst         i+jf    emis_ant        1       Z       i5h      "E_COTST"       "Anthropogenic CO test fluxes"      "mol km^-2 hr^-1"
state   real    e_ch4tst        i+jf    emis_ant        1       Z       i5h      "E_CH4TST"      "Anthropogenic CH4 test fluxes"     "mol km^-2 hr^-1"

# GHG emission variables
state   real     -              ivjf     eghg_bio       -        -       -         -             "All biospheric GHG fluxes "                 ""
state   real    ebio_gee        ivjf     eghg_bio       1        Z       h       "EBIO_GEE"      "biospheric VPRM CO2 uptake"                 "mol km^-2 hr^-1"
state   real    ebio_res        ivjf     eghg_bio       1        Z       h       "EBIO_RES"      "biospheric VPRM CO2 release"                "mol km^-2 hr^-1"
state   real    ebio_ch4wet     ivjf     eghg_bio       1        Z       h       "EBIO_CH4WET"   "Biogenic CH4 wetland emissions"             "mol km^-2 hr^-1"
state   real    ebio_ch4soil    ivjf     eghg_bio       1        Z       h       "EBIO_CH4SOIL"  "CH4 soil uptake fluxes"                     "mol km^-2 hr^-1"
state   real    ebio_ch4term    ivjf     eghg_bio       1        Z       h       "EBIO_CH4TERM"  "CH4 termite emissions"                      "mol km^-2 hr^-1"

# dust and seas emission arrays
state   real     -          i{dust}jf      emis_dust      -        -        -         -                    "Dust Emissions"         ""
state    real  edust1       i{dust}jf      emis_dust      1         Z      -     "EDUST1"         "DUST emissions bin1"  ""
state    real  edust2       i{dust}jf      emis_dust      1         Z      -     "EDUST2"         "DUST emissions bin2"  ""
state    real  edust3       i{dust}jf      emis_dust      1         Z      -     "EDUST3"         "DUST emissions bin3"  ""
state    real  edust4       i{dust}jf      emis_dust      1         Z      -     "EDUST4"         "DUST emissions bin4"  ""
state    real  edust5       i{dust}jf      emis_dust      1         Z      -     "EDUST5"         "DUST emissions bin5"  ""
state   real     -          i{dust}jf      emis_seas      -        -        -         -                    "Sea-Salt Emissions"         ""
state    real  eseas1       i{dust}jf      emis_seas      1         Z      -     "ESEAS1"         "Sea-Salt emissions bin1 "  ""
state    real  eseas2       i{dust}jf      emis_seas      1         Z      -     "ESEAS2"         "Sea-Salt emissions bin2 "  ""
state    real  eseas3       i{dust}jf      emis_seas      1         Z      -     "ESEAS3"         "Sea-Salt emissions bin3 "  ""
state    real  eseas4       i{dust}jf      emis_seas      1         Z      -     "ESEAS4"         "Sea-Salt emissions bin4 "  ""
#
# volcanic ash emissions
#
state   real     -              ikjf     emis_vol     -         -      -       -                      "Volcanic Emissions"         ""
state    real  e_vash1          ikjf     emis_vol     1         Z      i{13}hr    "E_VASH1"               "Volcanic Emissions, bin1"   "ug/m2/s"
state    real  e_vash2          ikjf     emis_vol     1         Z      i{13}hr    "E_VASH2"               "Volcanic Emissions, bin2"   "ug/m2/s"
state    real  e_vash3          ikjf     emis_vol     1         Z      i{13}r    "E_VASH3"               "Volcanic Emissions, bin3"   "ug/m2/s"
state    real  e_vash4          ikjf     emis_vol     1         Z      i{13}r    "E_VASH4"               "Volcanic Emissions, bin4"   "ug/m2/s"
state    real  e_vash5          ikjf     emis_vol     1         Z      i{13}r    "E_VASH5"               "Volcanic Emissions, bin5"   "ug/m2/s"
state    real  e_vash6          ikjf     emis_vol     1         Z      i{13}r    "E_VASH6"               "Volcanic Emissions, bin6"   "ug/m2/s"
state    real  e_vash7          ikjf     emis_vol     1         Z      i{13}r    "E_VASH7"               "Volcanic Emissions, bin7"   "ug/m2/s"
state    real  e_vash8          ikjf     emis_vol     1         Z      i{13}r    "E_VASH8"               "Volcanic Emissions, bin8"   "ug/m2/s"
state    real  e_vash9          ikjf     emis_vol     1         Z      i{13}r    "E_VASH9"               "Volcanic Emissions, bin9"   "ug/m2/s"
state    real  e_vash10         ikjf     emis_vol     1         Z      i{13}r    "E_VASH10"              "Volcanic Emissions, bin10"  "ug/m2/s"
state    real  e_vso2           ikjf     emis_vol     1         Z      i{13}r    "E_VSO2"                "Volcanic Emissions, SO2"    "mol/m2/h"
#
# biomassburning emission arrays (used by fire plume rise)
state   real     -          ikjf    ebu      -        -        -         -                    "Biomass burnung Emissions"         ""
state    real  ebu_no       ikjf     ebu           1         Z        -      "ebu_no"        "biomass burning emiss"  "mol km^-2 hr^-1"
state    real  ebu_no2      ikjf     ebu           1         Z        -      "ebu_no2"       "biomass burning emiss"  "mol km^-2 hr^-1"
state    real  ebu_co       ikjf     ebu           1         Z        -      "ebu_co"        "biomass burning emiss"  "mol km^-2 hr^-1"
state    real  ebu_co2      ikjf     ebu           1         Z        -      "ebu_co2"       "biomass burning emiss"  "mol km^-2 hr^-1"
state    real  ebu_eth      ikjf     ebu           1         Z        -      "ebu_eth"       "biomass burning emiss"  "mol km^-2 hr^-1"
state    real  ebu_hc3      ikjf     ebu           1         Z        -      "ebu_hc3"       "biomass burning emiss"  "mol km^-2 hr^-1"
state    real  ebu_hc5      ikjf     ebu           1         Z        -      "ebu_hc5"       "biomass burning emiss"  "mol km^-2 hr^-1"
state    real  ebu_hc8      ikjf     ebu           1         Z        -      "ebu_hc8"       "biomass burning emiss"  "mol km^-2 hr^-1"
state    real  ebu_ete      ikjf     ebu           1         Z        -      "ebu_ete"       "biomass burning emiss"  "mol km^-2 hr^-1"
state    real  ebu_olt      ikjf     ebu           1         Z        -      "ebu_olt"       "biomass burning emiss"  "mol km^-2 hr^-1"
state    real  ebu_oli      ikjf     ebu           1         Z        -      "ebu_oli"       "biomass burning emiss"  "mol km^-2 hr^-1"
state    real  ebu_pm25     ikjf     ebu           1         Z        -      "ebu_pm25"      "biomass burning emiss"  "ug/m2/s"        
state    real  ebu_pm10     ikjf     ebu           1         Z        -      "ebu_pm10"      "biomass burning emiss"  "ug/m2/s"        
state    real  ebu_dien     ikjf     ebu           1         Z        -      "ebu_dien"      "biomass burning emiss"  "mol km^-2 hr^-1"
state    real  ebu_iso      ikjf     ebu           1         Z        -      "ebu_iso"       "biomass burning emiss"  "mol km^-2 hr^-1"
state    real  ebu_api      ikjf     ebu           1         Z        -      "ebu_api"       "biomass burning emiss"  "mol km^-2 hr^-1"
state    real  ebu_lim      ikjf     ebu           1         Z        -      "ebu_lim"       "biomass burning emiss"  "mol km^-2 hr^-1"
state    real  ebu_tol      ikjf     ebu           1         Z        -      "ebu_tol"       "biomass burning emiss"  "mol km^-2 hr^-1"
state    real  ebu_xyl      ikjf     ebu           1         Z        -      "ebu_xyl"       "biomass burning emiss"  "mol km^-2 hr^-1"
state    real  ebu_csl      ikjf     ebu           1         Z        -      "ebu_csl"       "biomass burning emiss"  "mol km^-2 hr^-1"
state    real  ebu_hcho     ikjf     ebu           1         Z        -      "ebu_hcho"      "biomass burning emiss"  "mol km^-2 hr^-1"
state    real  ebu_ald      ikjf     ebu           1         Z        -      "ebu_ald"       "biomass burning emiss"  "mol km^-2 hr^-1"
state    real  ebu_ket      ikjf     ebu           1         Z        -      "ebu_ket"       "biomass burning emiss"  "mol km^-2 hr^-1"
state    real  ebu_macr     ikjf     ebu           1         Z        -      "ebu_macr"      "biomass burning emiss"  "mol km^-2 hr^-1"
state    real  ebu_ora1     ikjf     ebu           1         Z        -      "ebu_ora1"      "biomass burning emiss"  "mol km^-2 hr^-1"
state    real  ebu_ora2     ikjf     ebu           1         Z        -      "ebu_ora2"      "biomass burning emiss"  "mol km^-2 hr^-1"
state    real  ebu_nh3      ikjf     ebu           1         Z        -      "ebu_nh3"       "biomass burning emiss"  "mol km^-2 hr^-1"
state    real  ebu_so2      ikjf     ebu           1         Z        -      "ebu_so2"       "biomass burning emiss"  "mol km^-2 hr^-1"
state    real  ebu_dms      ikjf     ebu           1         Z        -      "ebu_dms"       "biomass burning emiss"  "mol km^-2 hr^-1"
state    real  ebu_oc       ikjf     ebu           1         Z        h      "ebu_oc"        "biomass burning emiss"  "ug/m2/s"        
state    real  ebu_bc       ikjf     ebu           1         Z        -      "ebu_bc"        "biomass burning emiss"  "ug/m2/s"        
state    real  ebu_sulf     ikjf     ebu           1         Z        -      "ebu_sulf"      "biomass burning emiss"  "mol km^-2 hr^-1"
# additional arrays for mozcart biomass burning
state    real  ebu_bigalk   ikjf     ebu           1         Z        h      "ebu_bigalk"    "biomass burning emiss"  "mol km^-2 hr^-1"
state    real  ebu_bigene   ikjf     ebu           1         Z        h      "ebu_bigene"    "biomass burning emiss"  "mol km^-2 hr^-1"
state    real  ebu_c2h4     ikjf     ebu           1         Z        h      "ebu_c2h4"      "biomass burning emiss"  "mol km^-2 hr^-1"
state    real  ebu_c2h5oh   ikjf     ebu           1         Z        h      "ebu_c2h5oh"    "biomass burning emiss"  "mol km^-2 hr^-1"
state    real  ebu_c2h6     ikjf     ebu           1         Z        h      "ebu_c2h6"      "biomass burning emiss"  "mol km^-2 hr^-1"
state    real  ebu_c3h6     ikjf     ebu           1         Z        h      "ebu_c3h6"      "biomass burning emiss"  "mol km^-2 hr^-1"
state    real  ebu_c3h8     ikjf     ebu           1         Z        h      "ebu_c3h8"      "biomass burning emiss"  "mol km^-2 hr^-1"
state    real  ebu_ch2o     ikjf     ebu           1         Z        h      "ebu_ch2o"      "biomass burning emiss"  "mol km^-2 hr^-1"
state    real  ebu_ch3cho   ikjf     ebu           1         Z        h      "ebu_ch3cho"    "biomass burning emiss"  "mol km^-2 hr^-1"
state    real  ebu_ch3coch3 ikjf     ebu           1         Z        h      "ebu_ch3coch3"  "biomass burning emiss"  "mol km^-2 hr^-1"
state    real  ebu_ch3oh    ikjf     ebu           1         Z        h      "ebu_ch3oh"     "biomass burning emiss"  "mol km^-2 hr^-1"
state    real  ebu_mek      ikjf     ebu           1         Z        h      "ebu_mek"       "biomass burning emiss"  "mol km^-2 hr^-1"
state    real  ebu_toluene  ikjf     ebu           1         Z        h      "ebu_toluene"   "biomass burning emiss"  "mol km^-2 hr^-1"
state    real  ebu_open     ikjf     ebu           1         Z        h      "ebu_open"      "biomass burning emiss"  "mol km^-2 hr^-1"
state    real  ebu_c10h16   ikjf     ebu           1         Z        h      "ebu_c10h16"    "biomass burning emiss"  "mol km^-2 hr^-1"
state    real  ebu_mgly     ikjf     ebu           1         Z        h      "ebu_mgly"      "biomass burning emiss"  "mol km^-2 hr^-1"
state    real  ebu_ch3cooh  ikjf     ebu           1         Z        h      "ebu_ch3cooh"   "biomass burning emiss"  "mol km^-2 hr^-1"
state    real  ebu_cres     ikjf     ebu           1         Z        h      "ebu_cres"      "biomass burning emiss"  "mol km^-2 hr^-1"
state    real  ebu_glyald   ikjf     ebu           1         Z        h      "ebu_glyald"    "biomass burning emiss"  "mol km^-2 hr^-1"
state    real  ebu_gly      ikjf     ebu           1         Z        h      "ebu_gly"       "biomass burning emiss"  "mol km^-2 hr^-1"
state    real  ebu_acetol   ikjf     ebu           1         Z        h      "ebu_acetol"    "biomass burning emiss"  "mol km^-2 hr^-1"
state    real  ebu_isop     ikjf     ebu           1         Z        h      "ebu_isop"      "biomass burning emiss"  "mol km^-2 hr^-1"
state    real  ebu_mvk      ikjf     ebu           1         Z        h      "ebu_mvk"       "biomass burning emiss"  "mol km^-2 hr^-1"

# CH4 biomass burning emissions
state    real  ebu_ch4      ikjf     ebu           1         Z        h      "ebu_ch4"       "biomass burning emiss"  "mol km^-2 hr^-1"

# additional arrays needed for biomass burning emissions input
state    real     -               i]jf      ebu_in      -         -        -         -                    "Biomass burnung input "         ""
state    real  ebu_in_no          i]jf      ebu_in      1         -        i07        "ebu_in_no"             "EMISSIONS"          "mol km^-2 hr^-1"
state    real  ebu_in_no2         i]jf      ebu_in      1         -        i07        "ebu_in_no2"            "EMISSIONS"          "mol km^-2 hr^-1"
state    real  ebu_in_co          i]jf      ebu_in      1         -        i07        "ebu_in_co"             "EMISSIONS"          "mol km^-2 hr^-1"
state    real  ebu_in_co2         i]jf      ebu_in      1         -        i07        "ebu_in_co2"            "EMISSIONS"          "mol km^-2 hr^-1"
state    real  ebu_in_eth         i]jf      ebu_in      1         -        i07        "ebu_in_eth"            "EMISSIONS"          "mol km^-2 hr^-1"
state    real  ebu_in_hc3         i]jf      ebu_in      1         -        i07        "ebu_in_hc3"            "EMISSIONS"          "mol km^-2 hr^-1"
state    real  ebu_in_hc5         i]jf      ebu_in      1         -        i07        "ebu_in_hc5"            "EMISSIONS"          "mol km^-2 hr^-1"
state    real  ebu_in_hc8         i]jf      ebu_in      1         -        i07        "ebu_in_hc8"            "EMISSIONS"          "mol km^-2 hr^-1"
state    real  ebu_in_ete         i]jf      ebu_in      1         -        i07        "ebu_in_ete"            "EMISSIONS"          "mol km^-2 hr^-1"
state    real  ebu_in_olt         i]jf      ebu_in      1         -        i07        "ebu_in_olt"            "EMISSIONS"          "mol km^-2 hr^-1"
state    real  ebu_in_oli         i]jf      ebu_in      1         -        i07        "ebu_in_oli"            "EMISSIONS"          "mol km^-2 hr^-1"
state    real  ebu_in_pm25        i]jf      ebu_in      1         -        i07        "ebu_in_pm25"           "EMISSIONS"          "ug/m2/s"        
state    real  ebu_in_pm10        i]jf      ebu_in      1         -        i07        "ebu_in_pm10"           "EMISSIONS"          "ug/m2/s"        
state    real  ebu_in_dien        i]jf      ebu_in      1         -        i07        "ebu_in_dien"           "EMISSIONS"          "mol km^-2 hr^-1"
state    real  ebu_in_iso         i]jf      ebu_in      1         -        i07        "ebu_in_iso"            "EMISSIONS"          "mol km^-2 hr^-1"
state    real  ebu_in_api         i]jf      ebu_in      1         -        i07        "ebu_in_api"            "EMISSIONS"          "mol km^-2 hr^-1"
state    real  ebu_in_lim         i]jf      ebu_in      1         -        i07        "ebu_in_lim"            "EMISSIONS"          "mol km^-2 hr^-1"
state    real  ebu_in_tol         i]jf      ebu_in      1         -        i07        "ebu_in_tol"            "EMISSIONS"          "mol km^-2 hr^-1"
state    real  ebu_in_xyl         i]jf      ebu_in      1         -        i07        "ebu_in_xyl"            "EMISSIONS"          "mol km^-2 hr^-1"
state    real  ebu_in_csl         i]jf      ebu_in      1         -        i07        "ebu_in_csl"            "EMISSIONS"          "mol km^-2 hr^-1"
state    real  ebu_in_hcho        i]jf      ebu_in      1         -        i07        "ebu_in_hcho"           "EMISSIONS"          "mol km^-2 hr^-1"
state    real  ebu_in_ald         i]jf      ebu_in      1         -        i07        "ebu_in_ald"            "EMISSIONS"          "mol km^-2 hr^-1"
state    real  ebu_in_ket         i]jf      ebu_in      1         -        i07        "ebu_in_ket"            "EMISSIONS"          "mol km^-2 hr^-1"
state    real  ebu_in_macr        i]jf      ebu_in      1         -        i07        "ebu_in_macr"           "EMISSIONS"          "mol km^-2 hr^-1"
state    real  ebu_in_ora1        i]jf      ebu_in      1         -        i07        "ebu_in_ora1"           "EMISSIONS"          "mol km^-2 hr^-1"
state    real  ebu_in_ora2        i]jf      ebu_in      1         -        i07        "ebu_in_ora2"           "EMISSIONS"          "mol km^-2 hr^-1"
state    real  ebu_in_nh3         i]jf      ebu_in      1         -        i07        "ebu_in_nh3"            "EMISSIONS"          "mol km^-2 hr^-1"
state    real  ebu_in_so2         i]jf      ebu_in      1         -        i07        "ebu_in_so2"            "EMISSIONS"          "mol km^-2 hr^-1"
state    real  ebu_in_dms         i]jf      ebu_in      1         -        i07        "ebu_in_dms"            "EMISSIONS"          "mol km^-2 hr^-1"
state    real  ebu_in_oc          i]jf      ebu_in      1         -        i07        "ebu_in_oc"             "EMISSIONS"          "ug/m2/s"        
state    real  ebu_in_bc          i]jf      ebu_in      1         -        i07        "ebu_in_bc"             "EMISSIONS"          "ug/m2/s"        
state    real  ebu_in_sulf        i]jf      ebu_in      1         -        i07        "ebu_in_sulf"           "EMISSIONS"          "mol km^-2 hr^-1"
state    real  ebu_in_ash         i]jf      ebu_in      1         -        i07        "ebu_in_ash"            "EMISSIONS"          "ug/m2/s"        
# additional arrays for mozcart biomass burning
state    real  ebu_in_bigalk      i]jf      ebu_in      1         -        i07        "ebu_in_bigalk"     "EMISSIONS"          "mol km^-2 hr^-1"
state    real  ebu_in_bigene      i]jf      ebu_in      1         -        i07        "ebu_in_bigene"     "EMISSIONS"          "mol km^-2 hr^-1"
state    real  ebu_in_c2h4        i]jf      ebu_in      1         -        i07        "ebu_in_c2h4"       "EMISSIONS"          "mol km^-2 hr^-1"
state    real  ebu_in_c2h5oh      i]jf      ebu_in      1         -        i07        "ebu_in_c2h5oh"     "EMISSIONS"          "mol km^-2 hr^-1"
state    real  ebu_in_c2h6        i]jf      ebu_in      1         -        i07        "ebu_in_c2h6"       "EMISSIONS"          "mol km^-2 hr^-1"
state    real  ebu_in_c3h6        i]jf      ebu_in      1         -        i07        "ebu_in_c3h6"       "EMISSIONS"          "mol km^-2 hr^-1"
state    real  ebu_in_c3h8        i]jf      ebu_in      1         -        i07        "ebu_in_c3h8"       "EMISSIONS"          "mol km^-2 hr^-1"
state    real  ebu_in_ch2o        i]jf      ebu_in      1         -        i07        "ebu_in_ch2o"       "EMISSIONS"          "mol km^-2 hr^-1"
state    real  ebu_in_ch3cho      i]jf      ebu_in      1         -        i07        "ebu_in_ch3cho"     "EMISSIONS"          "mol km^-2 hr^-1"
state    real  ebu_in_ch3coch3    i]jf      ebu_in      1         -        i07        "ebu_in_ch3coch3"   "EMISSIONS"          "mol km^-2 hr^-1"
state    real  ebu_in_ch3oh       i]jf      ebu_in      1         -        i07        "ebu_in_ch3oh"      "EMISSIONS"          "mol km^-2 hr^-1"
state    real  ebu_in_mek         i]jf      ebu_in      1         -        i07        "ebu_in_mek"        "EMISSIONS"          "mol km^-2 hr^-1"
state    real  ebu_in_toluene     i]jf      ebu_in      1         -        i07        "ebu_in_toluene"    "EMISSIONS"          "mol km^-2 hr^-1"
state    real  ebu_in_open        i]jf      ebu_in      1         -        i07        "ebu_in_open"       "EMISSIONS"          "mol km^-2 hr^-1"
state    real  ebu_in_c10h16      i]jf      ebu_in      1         -        i07        "ebu_in_c10h16"     "EMISSIONS"          "mol km^-2 hr^-1"
state    real  ebu_in_mgly        i]jf      ebu_in      1         -        i07        "ebu_in_mgly"       "EMISSIONS"          "mol km^-2 hr^-1"
state    real  ebu_in_ch3cooh     i]jf      ebu_in      1         -        i07        "ebu_in_ch3cooh"    "EMISSIONS"          "mol km^-2 hr^-1"
state    real  ebu_in_cres        i]jf      ebu_in      1         -        i07        "ebu_in_cres"       "EMISSIONS"          "mol km^-2 hr^-1"
state    real  ebu_in_glyald      i]jf      ebu_in      1         -        i07        "ebu_in_glyald"     "EMISSIONS"          "mol km^-2 hr^-1"
state    real  ebu_in_gly         i]jf      ebu_in      1         -        i07        "ebu_in_gly"        "EMISSIONS"          "mol km^-2 hr^-1"
state    real  ebu_in_acetol      i]jf      ebu_in      1         -        i07        "ebu_in_acetol"     "EMISSIONS"          "mol km^-2 hr^-1"
state    real  ebu_in_isop        i]jf      ebu_in      1         -        i07        "ebu_in_isop"       "EMISSIONS"          "mol km^-2 hr^-1"
state    real  ebu_in_mvk         i]jf      ebu_in      1         -        i07        "ebu_in_mvk"        "EMISSIONS"          "mol km^-2 hr^-1"

# additional array for ch4 bbm emission
state    real  ebu_in_ch4         i]jf      ebu_in      1         -        i07        "ebu_in_ch4"        "EMISSIONS"          "mol km^-2 hr^-1"
#
state    real  mean_fct_agtf      ij      misc      1         -        i07h       "mean_fct_agtf"         "mean fraction of tropical forest"  "?"
state    real  mean_fct_agef      ij      misc      1         -        i07h       "mean_fct_agef"         "mean fraction of extra tropical forest"  "?"
state    real  mean_fct_agsv      ij      misc      1         -        i07h       "mean_fct_agsv"         "mean fraction of savanna"  "?"
state    real  mean_fct_aggr      ij      misc      1         -        i07h       "mean_fct_aggr"         "mean fraction of grassland"  "?"
state    real  firesize_agtf      ij      misc      1         -        i07h       "firesize_agtf"         "mean firesize for tropical forest"  "?"
state    real  firesize_agef      ij      misc      1         -        i07h       "firesize_agef"         "mean firesize for extratropical forest"  "?"
state    real  firesize_agsv      ij      misc      1         -        i07h       "firesize_agsv"         "mean firesize for savanna"  "?"
state    real  firesize_aggr      ij      misc      1         -        i07h       "firesize_aggr"         "mean firesize for grassland"  "?"

# track state filed
state    real  radfld        i{tz}j{tr}   misc     1        -      -       "radfld"             "radfld"                     ""
state    real  adjcoe        i{tz}j{tt}   misc     1        -      -       "adjcoe"             "adjcoe"                     ""
state    real  phrate        i{tz}j{tt}   misc     1        -      -       "phrate"             "phrate"                     ""

# track output  
state    real  track_chem     {tc}{tl}k   misc     1        -      -       "track_chem"         "chem concentration"         "ppmv"
state    real  track_o31d      {tl}k      misc     1        -      -       "photor_o31d"        "O31D Photolysis Rate"       "min{-1}"
state    real  track_o33p      {tl}k      misc     1        -      -       "photor_o33p"        "O33P Photolysis Rate"       "min{-1}"
state    real  track_no2       {tl}k      misc     1        -      -       "photor_no2"         "NO2 Photolysis Rate"        "min{-1}"
state    real  track_hno2      {tl}k      misc     1        -      -       "photor_hno2"        "HNO2 Photolysis Rate"       "min{-1}"
state    real  track_hno3      {tl}k      misc     1        -      -       "photor_hno3"        "HNO3 Photolysis Rate"       "min{-1}"
state    real  track_h2o2      {tl}k      misc     1        -      -       "photor_h2o2"        "H2O2 Photolysis Rate"       "min{-1}"
state    real  track_ch3o2h    {tl}k      misc     1        -      -       "photor_ch3o2h"      "CH3O2H Photolysis Rate"     "min{-1}"
state    real  track_radfld  {tl}{tr}{tz} misc     1        -      -       "radfld"             "radfld"                     ""
state    real  track_adjcoe  {tl}{tt}{tz} misc     1        -      -       "adjcoe"             "adjcoe"                     ""
state    real  track_phrate  {tl}{tt}{tz} misc     1        -      -       "phrate"             "phrate"                     ""
state    real  track_wc        {tr}       misc     1        -      -       "wc"                 "wavelength"                 ""
state    real  track_zref      {tz}       misc     1        -      -       "zref"               "reference height"           "km"

# Tropopause
state    real  tropo_p        ij      misc        1         -      r       "tropo_p"               "Tropopause pressure"                 "Pa"
state    real  tropo_z        ij      misc        1         -      r       "tropo_z"               "Tropopause height"                   "meters"
state integer  tropo_lev      ij      misc        1         -      r       "tropo_lev"             "Tropopause level"                    ""
# wetdep diagnostics
state    real  hno3_col_mdel  ij      misc        1         -       -      "HNO3_COL_MDEL"         "hno3 column mass change"             "kg"
#
# aircraft emissions
state   integer aircraftemissframes -        -           -         -      -     "aircraftemissframes"   ""                   ""
state    real     -             i{airc}jf    emis_aircraft    -         -      -     -                       "Aircraft Emissions" ""
state    real  eac_so2          i{airc}jf    emis_aircraft    1         Z      i{14}    "EAC_SO2"               "EMISSIONS"          "mol km^-2 hr^-1"
state    real  eac_no           i{airc}jf    emis_aircraft    1         Z      i{14}    "EAC_NO"                "EMISSIONS"          "mol km^-2 hr^-1"
state    real  eac_co           i{airc}jf    emis_aircraft    1         Z      i{14}    "EAC_CO"                "EMISSIONS"          "mol km^-2 hr^-1"
state    real  eac_ch4          i{airc}jf    emis_aircraft    1         Z      i{14}    "EAC_CH4"               "EMISSIONS"          "mol km^-2 hr^-1"

#
state   real     -            ikjf     ext_coef     -         -      -       -                       "Extinction coefficients"         ""
state   real  extcof3         ikjf     ext_coef     1         Z      -     "EXTCOF3"                 "Extinction coefficients for .3um"  "km^-1"
state   real  extcof55        ikjf     ext_coef     1         Z      h     "EXTCOF55"                "Extinction coefficients for .55um"  "km^-1"
state   real  extcof106       ikjf     ext_coef     1         Z      -     "EXTCOF106"               "Extinction coefficients for 1.06um"  "km^-1"
state   real  extcof3_5       ikjf     ext_coef     1         Z      -     "EXTCOF3_5"               "Band averaged extinction coefficients for 3-5um"  "km^-1"
state   real  extcof8_12      ikjf     ext_coef     1         Z      -     "EXTCOF8_12"              "Band averaged extinction coefficients for 8-12um"  "km^-1"
state   real     -            ikjf     bscat_coef   -         -      -       -                       "Scatter coefficients"         ""
state   real  bscof3          ikjf     bscat_coef   1         Z      -     "BSCOF3"                  "Scatter coefficients for .3um"  "km^-1"
state   real  bscof55         ikjf     bscat_coef   1         Z      -     "BSCOF5"                  "Scatter coefficients for .5um"  "km^-1"
state   real  bscof106        ikjf     bscat_coef   1         Z      -     "BSCOF106"                "Scatter coefficients for 1.06um"  "km^-1"
state   real     -            ikjf     asym_par     -         -      -       -                       "assymetry parameter"         ""
state   real  asympar3        ikjf     asym_par     1         Z      -     "ASYMPAR3"                "assymetry parameter for .3um"  "?"
state   real  asympar55       ikjf     asym_par     1         Z      -     "ASYMPAR55"               "assymetry parameter for .55um"  "?"
state   real  asympar106      ikjf     asym_par     1         Z      -     "ASYMPAR106"              "assymetry parameter for 1.06um"  "?"
#
state    real  e_bio          ijo     misc        1         Z      r        "E_BIO"             "EMISSIONS"             "ppm m/min"
state    real  sebio_iso      ij      misc        1         -      i06r     "sebio_iso"         "Reference biog emiss"  "mol km^-2 hr^-1"
state    real  sebio_oli      ij      misc        1         -      i06r     "sebio_oli"         "Reference biog emiss"  "mol km^-2 hr^-1"
state    real  sebio_api      ij      misc        1         -      i06r     "sebio_api"         "Reference biog emiss"  "mol km^-2 hr^-1"
state    real  sebio_lim      ij      misc        1         -      i06r     "sebio_lim"         "Reference biog emiss"  "mol km^-2 hr^-1"
state    real  sebio_xyl      ij      misc        1         -      i06r     "sebio_xyl"         "Reference biog emiss"  "mol km^-2 hr^-1"
state    real  sebio_hc3      ij      misc        1         -      i06r     "sebio_hc3"         "Reference biog emiss"  "mol km^-2 hr^-1"
state    real  sebio_ete      ij      misc        1         -      i06r     "sebio_ete"         "Reference biog emiss"  "mol km^-2 hr^-1"
state    real  sebio_olt      ij      misc        1         -      i06r     "sebio_olt"         "Reference biog emiss"  "mol km^-2 hr^-1"
state    real  sebio_ket      ij      misc        1         -      i06r     "sebio_ket"         "Reference biog emiss"  "mol km^-2 hr^-1"
state    real  sebio_ald      ij      misc        1         -      i06r     "sebio_ald"         "Reference biog emiss"  "mol km^-2 hr^-1"
state    real  sebio_hcho     ij      misc        1         -      i06r     "sebio_hcho"        "Reference biog emiss"  "mol km^-2 hr^-1"
state    real  sebio_eth      ij      misc        1         -      i06r     "sebio_eth"         "Reference biog emiss"  "mol km^-2 hr^-1"
state    real  sebio_ora2     ij      misc        1         -      i06r     "sebio_ora2"        "Reference biog emiss"  "mol km^-2 hr^-1"
state    real  sebio_co       ij      misc        1         -      i06r     "sebio_co"          "Reference biog emiss"  "mol km^-2 hr^-1"
state    real  sebio_nr       ij      misc        1         -      i06r     "sebio_nr"          "Reference biog emiss"  "mol km^-2 hr^-1"
state    real  noag_grow      ij      misc        1         -      i06r     "noag_grow"         "Reference biog emiss"  "mol km^-2 hr^-1"
state    real  noag_nongrow   ij      misc        1         -      i06r     "noag_nongrow"      "Reference biog emiss"  "mol km^-2 hr^-1"
state    real  nononag        ij      misc        1         -      i06r     "nononag"           "Reference biog emiss"  "mol km^-2 hr^-1"
state    real  slai           ij      misc        1         -      i06r     "slai"              "Leaf area index isop"  ""
state    real  ebio_iso       ij      misc        1         -      -        "EBIO_ISO"         "Actual biog emiss"  "mol km^-2 hr^-1"
state    real  ebio_oli       ij      misc        1         -      -        "ebio_oli"         "Actual biog emiss"  "mol km^-2 hr^-1"
state    real  ebio_api       ij      misc        1         -      -        "ebio_api"         "Actual biog emiss"  "mol km^-2 hr^-1"
state    real  ebio_lim       ij      misc        1         -      -        "ebio_lim"         "Actual biog emiss"  "mol km^-2 hr^-1"
state    real  ebio_xyl       ij      misc        1         -      -        "ebio_xyl"         "Actual biog emiss"  "mol km^-2 hr^-1"
state    real  ebio_hc3       ij      misc        1         -      -        "ebio_hc3"         "Actual biog emiss"  "mol km^-2 hr^-1"
state    real  ebio_ete       ij      misc        1         -      -        "ebio_ete"         "Actual biog emiss"  "mol km^-2 hr^-1"
state    real  ebio_olt       ij      misc        1         -      -        "ebio_olt"         "Actual biog emiss"  "mol km^-2 hr^-1"
state    real  ebio_ket       ij      misc        1         -      -        "ebio_ket"         "Actual biog emiss"  "mol km^-2 hr^-1"
state    real  ebio_ald       ij      misc        1         -      -        "ebio_ald"         "Actual biog emiss"  "mol km^-2 hr^-1"
state    real  ebio_hcho      ij      misc        1         -      -        "ebio_hcho"        "Actual biog emiss"  "mol km^-2 hr^-1"
state    real  ebio_eth       ij      misc        1         -      -        "ebio_eth"         "Actual biog emiss"  "mol km^-2 hr^-1"
state    real  ebio_ora2      ij      misc        1         -      -        "ebio_ora2"        "Actual biog emiss"  "mol km^-2 hr^-1"
state    real  ebio_co        ij      misc        1         -      -        "ebio_co"          "Actual biog emiss"  "mol km^-2 hr^-1"
state    real  ebio_nr        ij      misc        1         -      -        "ebio_nr"          "Actual biog emiss"  "mol km^-2 hr^-1"
state    real  ebio_no        ij      misc        1         -      -        "ebio_no"          "Actual biog emiss"  "mol km^-2 hr^-1"
# saprc 
state    real  ebio_alk3      ij      misc        1         -      -        "ebio_alk3"        "Actual biog emiss"  "mol km^-2 hr^-1"
state    real  ebio_alk4      ij      misc        1         -      -        "ebio_alk4"        "Actual biog emiss"  "mol km^-2 hr^-1"
state    real  ebio_alk5      ij      misc        1         -      -        "ebio_alk5"        "Actual biog emiss"  "mol km^-2 hr^-1"
state    real  ebio_ole1      ij      misc        1         -      -        "ebio_ole1"        "Actual biog emiss"  "mol km^-2 hr^-1"
state    real  ebio_ole2      ij      misc        1         -      -        "ebio_ole2"        "Actual biog emiss"  "mol km^-2 hr^-1"
state    real  ebio_aro1      ij      misc        1         -      -        "ebio_aro1"        "Actual biog emiss"  "mol km^-2 hr^-1"
state    real  ebio_aro2      ij      misc        1         -      -        "ebio_aro2"        "Actual biog emiss"  "mol km^-2 hr^-1"
state    real  ebio_ccho      ij      misc        1         -      -        "ebio_ccho"        "Actual biog emiss"  "mol km^-2 hr^-1"
state    real  ebio_meoh      ij      misc        1         -      -        "ebio_meoh"        "Actual biog emiss"  "mol km^-2 hr^-1"
state    real  ebio_ethene    ij      misc        1         -      -        "ebio_ethene"      "Actual biog emiss"  "mol km^-2 hr^-1"
state    real  ebio_hcooh     ij      misc        1         -      -        "ebio_hcooh"       "Actual biog emiss"  "mol km^-2 hr^-1"
state    real  ebio_terp      ij      misc        1         -      -        "ebio_terp"        "Actual biog emiss"  "mol km^-2 hr^-1"
state    real  ebio_bald      ij      misc        1         -      -        "ebio_bald"        "Actual biog emiss"  "mol km^-2 hr^-1"
state    real  ebio_cco_oh    ij      misc        1         -      -        "ebio_cco_oh"      "Actual biog emiss"  "mol km^-2 hr^-1"
state    real  ebio_rco_oh    ij      misc        1         -      -        "ebio_rco_oh"      "Actual biog emiss"  "mol km^-2 hr^-1"
# mozcart megan2 bio emission species 
state    real  ebio_c10h16    ij      misc        1         -      -        "ebio_c10h16"      "Actual biog emiss"  "mol km^-2 hr^-1"
state    real  ebio_tol       ij      misc        1         -      -        "ebio_tol"         "Actual biog emiss"  "mol km^-2 hr^-1"
state    real  ebio_bigalk    ij      misc        1         -      -        "ebio_bigalk"      "Actual biog emiss"  "mol km^-2 hr^-1"
state    real  ebio_bigene    ij      misc        1         -      -        "ebio_bigene"      "Actual biog emiss"  "mol km^-2 hr^-1"
state    real  ebio_ch3oh     ij      misc        1         -      -        "ebio_ch3oh"       "Actual biog emiss"  "mol km^-2 hr^-1"
state    real  ebio_acet      ij      misc        1         -      -        "ebio_acet"        "Actual biog emiss"  "mol km^-2 hr^-1"
state    real  ebio_nh3       ij      misc        1         -      -        "ebio_nh3"         "Actual biog emiss"  "mol km^-2 hr^-1"
state    real  ebio_no2       ij      misc        1         -      -        "ebio_no2"         "Actual biog emiss"  "mol km^-2 hr^-1"
state    real  ebio_c2h5oh    ij      misc        1         -      -        "ebio_c2h5oh"      "Actual biog emiss"  "mol km^-2 hr^-1"
state    real  ebio_ch3cooh   ij      misc        1         -      -        "ebio_ch3cooh"     "Actual biog emiss"  "mol km^-2 hr^-1"
state    real  ebio_mek       ij      misc        1         -      -        "ebio_mek"         "Actual biog emiss"  "mol km^-2 hr^-1"
state    real  ebio_c2h6      ij      misc        1         -      -        "ebio_c2h6"        "Actual biog emiss"  "mol km^-2 hr^-1"
state    real  ebio_c2h4      ij      misc        1         -      -        "ebio_c2h4"        "Actual biog emiss"  "mol km^-2 hr^-1"
state    real  ebio_c3h6      ij      misc        1         -      -        "ebio_c3h6"        "Actual biog emiss"  "mol km^-2 hr^-1"
state    real  ebio_c3h8      ij      misc        1         -      -        "ebio_c3h8"        "Actual biog emiss"  "mol km^-2 hr^-1"
state    real  ebio_so2       ij      misc        1         -      -        "ebio_so2"         "Actual biog emiss"  "mol km^-2 hr^-1"
state    real  ebio_dms       ij      misc        1         -      -        "ebio_dms"         "Actual biog emiss"  "mol km^-2 hr^-1"
state    real  ebio_myrc      ij      misc        1         -      -        "ebio_myrc"         "Actual biog emiss"  "mol km^-2 hr^-1"
state    real  ebio_bpi       ij      misc        1         -      -        "ebio_bpi"         "Actual biog emiss"  "mol km^-2 hr^-1"
# crimech megan2 bio emission species
state    real  ebio_c5h8      ij      misc        1         -      -        "ebio_c5h8"        "Actual biog emiss"  "mol km^-2 hr^-1"
state    real  ebio_apinene   ij      misc        1         -      -        "ebio_apinene"     "Actual biog emiss"  "mol km^-2 hr^-1"
state    real  ebio_bpinene   ij      misc        1         -      -        "ebio_bpinene"     "Actual biog emiss"  "mol km^-2 hr^-1"
state    real  ebio_toluene   ij      misc        1         -      -        "ebio_toluene"     "Actual biog emiss"  "mol km^-2 hr^-1"
state    real  ebio_ch3cho    ij      misc        1         -      -        "ebio_ch3cho"      "Actual biog emiss"  "mol km^-2 hr^-1"
state    real  ebio_ch3co2h   ij      misc        1         -      -        "ebio_ch3co2h"     "Actual biog emiss"  "mol km^-2 hr^-1"
state    real  ebio_tbut2ene  ij      misc        1         -      -        "ebio_tbut2ene"    "Actual biog emiss"  "mol km^-2 hr^-1"
state    real  ebio_c2h5cho   ij      misc        1         -      -        "ebio_c2h5cho"     "Actual biog emiss"  "mol km^-2 hr^-1"
state    real  ebio_nc4h10    ij      misc        1         -      -        "ebio_nc4h10"      "Actual biog emiss"  "mol km^-2 hr^-1"

# Ocean CO2 fluxes for the GHG options
state    real  ebio_co2oce    ij      misc        1         -      i06rh    "ebio_co2oce"      "Ocean  CO2 fluxes"  "mol km^-2 hr^-1"

state    real  dust_flux      ij      misc        1         -      rdu      "dust_flux"        "Dust flux from soil" "ug m^-2 s^-1"
state    real  seas_flux      ij      misc        1         -      rdu      "seas_flux"        "Sea salt flux"       "ug m^-2 s^-1"

# SESQ and MBO fluxes for the new SOA_VBS mechanism
state    real  sebio_sesq     ij      misc        1         -      i06r     "sebio_sesq"       "Reference biog emiss"  "mol km^-2 hr^-1"
state    real  ebio_sesq      ij      misc        1         -      r        "ebio_sesq"        "Actual biog emiss"  "mol km^-2 hr^-1"
state    real  sebio_mbo      ij      misc        1         -      i06r     "sebio_mbo"        "Reference biog emiss"  "mol km^-2 hr^-1"
state    real  ebio_mbo       ij      misc        1         -      r        "ebio_mbo"         "Actual biog emiss"  "mol km^-2 hr^-1"

# Output of selected biogenic emissions from model MEGAN v2
state    real  mebio_isop     ij      misc        1         -      -        "MEBIO_ISOP"       "MEGAN2 isoprene emiss" "mol km^-2 hr^-1"
state    real  mebio_apin     ij      misc        1         -      -        "MEBIO_APIN"       "MEGAN2 a-pinene emiss" "mol km^-2 hr^-1"
state    real  mebio_bpin     ij      misc        1         -      -        "MEBIO_BPIN"       "MEGAN2 b-pinene emiss" "mol km^-2 hr^-1"
state    real  mebio_bcar     ij      misc        1         -      -        "MEBIO_BCAR"       "MEGAN2 b-caryop emiss" "mol km^-2 hr^-2"
state    real  mebio_acet     ij      misc        1         -      -        "MEBIO_ACET"       "MEGAN2 acetone emiss"  "mol km^-2 hr^-2"
state    real  mebio_mbo      ij      misc        1         -      -        "MEBIO_MBO"        "MEGAN2 MBO emiss"      "mol km^-2 hr^-2"
state    real  mebio_no       ij      misc        1         -      -        "MEBIO_NO"         "MEGAN2 NO emiss"       "mol km^-2 hr^-2"
# Input for biogenic emissions model MEGAN v2
state    real  msebio_isop    ij      misc        1         -      i06r     "msebio_isop"      "MEGAN2 isoprone emis fac"  "mol km^-2 hr^-1"
state    real  mlai           ijm     misc        1         Z      i06r     "mlai"             "Monthly Leaf area index for MEGAN2"  ""
state    real  pftp_bt        ij      misc        1         -      i06r     "pftp_bt"          "MEGAN2 PFT Broadleaf %"  "%"
state    real  pftp_nt        ij      misc        1         -      i06r     "pftp_nt"          "MEGAN2 PFT Needleleaf %"  "%"
state    real  pftp_sb        ij      misc        1         -      i06r     "pftp_sb"          "MEGAN2 PFT Shrub and Bush %"  "%"
state    real  pftp_hb        ij      misc        1         -      i06r     "pftp_hb"          "MEGAN2 PFT Herbs %"  "%"
state    real  mtsa           ijm     misc        1         Z      i06r     "mtsa"             "Monthly surface air temp"  "K"
state    real  mswdown        ijm     misc        1         Z      i06r     "mswdown"          "Monthly SWdown"  "W/m2"
state    real  EFmegan        ij{nm}     misc        1         -      -        "EFmegan"          "MEGAN2 Emis Factor"       "ug m^-2 hr^-1"
# Input for GOCART: Background chemistry, erodible surface emissions map
state    real  backg_oh       ikj     misc        1         -      i08r    "BACKG_OH"       "Background OH for Aerosol-GOcart option"       "volume mixing ratio"
state    real  backg_h2o2     ikj     misc        1         -      i08r    "BACKG_H2O2"     "Background H2O2 for Aerosol-GOcart option"     "volume mixing ratio"
state    real  backg_no3      ikj     misc        1         -      i08r    "BACKG_NO3"      "Background NO3 for Aerosol-GOcart option"      "volume mixing ratio"

# AFWA GOCART Dust
state    real  erod_dri        ij.    misc        1         -      i012rdu "EROD_DRI"            "frac. of erodible surface in each grid cell (0-1); DRI"                    "none"
state    real  lai_vegmask     ij     misc        0         -      i012rh  "LAI_VEGMASK"         "MODIS LAI vegetation mask for this date; 0=no dust produced (vegetation)"  "none"
state    real  lai_veg_8day   i^j     dyn_em      1         Z      i1      "LAI_VEG_8DAY"        "eight-day MODIS LAI veg; 0=no dust produced (vegetation)" "0 - 1 fraction"
state    real  clayfrac       ij      misc        1         -      i01r    "CLAYFRAC"            "Clay fraction in each grid cell (0-1)"                                     "none"
state    real  sandfrac       ij      misc        1         -      i01r    "SANDFRAC"            "Sand fraction in each grid cell (0-1)"                                     "none"
state    real  clayfrac_nga   ij      misc        1         -      i01r    "CLAYFRAC_NGA"        "Clay fraction in each grid cell (0-1)"                                     "none"
state    real  sandfrac_nga   ij      misc        1         -      i01r    "SANDFRAC_NGA"        "Sand fraction in each grid cell (0-1)"                                     "none"
state    real  afwa_dustloft  ij      misc        1         -      h02     "AFWA_DUSTLOFT"       "AFWA Diagnostic dust lofting potential (U10-U10t)"                         "m s^-1"
state    real  tot_dust       ikj     misc        1         -      h02     "TOT_DUST"            "Total dust concentration (0.1-20 um)"                                      "ug m^-3"
state    real  tot_edust      ij      misc        1         -      h02     "TOT_EDUST"           "Total dust emission flux (0.1-20 um)"                                      "g m^-2 s^-1"
state    real  vis_dust       ikj     misc        1         -      h02     "VIS_DUST"            "Visibility due to dust only"                                               "m"

# These 3D arrays are output from the SOA module for different purposes
state    real  br_rto         ikj     misc        1         -      r        "BRNCH_RTO"      "branching ratio to determine NOx condition"  ""            "ug m^-3"

#
# following used for volcanic eruptions only
#
state    real  ash_fall     ij      misc        1         -      r        "ASH_FALL"               "VOLCANIC ASH FALL"                 "kg/m2"
state    real  erup_beg     ij      misc        1         -      i{13}    "ERUP_BEG"               "START TIME OF ERUPTION"        "?"
state    real  erup_end     ij      misc        1         -      i{13}    "ERUP_END"               "END TIME OF ERUPTION"        "?"
#
# following used for output to look at all kinds of stuff
state    real  dep_vel_o3     ij      misc        1         -      -        "DEP_VEL"               "deposition velocities for o3"        "?"
state    real  cu_co_ten      ikj     misc        1         -      -        "CU_CO_TEN"             "CONV. TRANSPORT FOR CO"              "?"

# Tendency diagnostics for chemistry (chemdiag)
#
# Currently index references to chem array is done within the code and requires
# code-level modification to add or remove diagnostics. Rearranging is OK, but
# order among conv_ct,chem_ct,vmix_ct and advh_ct,advz_ct must be consistent within
# the two groups. The two files need to be modified are:
# Search for "modify tendncy list here"
#-------------------------------------------------------------------------------
state  real  -          ikjf    conv_ct    1    -   -     - 
state  real  conv_co    ikjf    conv_ct    1    -   rh   "conv_co"      "ACCUMULATED CONV TRANSPORT FOR CO"    "ppmv"
state  real  conv_o3    ikjf    conv_ct    1    -   rh   "conv_o3"      "ACCUMULATED CONV TRANSPORT FOR O3"    "ppmv"
state  real  conv_no    ikjf    conv_ct    1    -   rh   "conv_no"      "ACCUMULATED CONV TRANSPORT FOR NO"    "ppmv"
state  real  conv_no2   ikjf    conv_ct    1    -   rh   "conv_no2"     "ACCUMULATED CONV TRANSPORT FOR NO2"   "ppmv"
state  real  conv_hno3  ikjf    conv_ct    1    -   rh   "conv_hno3"    "ACCUMULATED CONV TRANSPORT FOR HNO3"  "ppmv"
state  real  conv_iso   ikjf    conv_ct    1    -   rh   "conv_iso"     "ACCUMULATED CONV TRANSPORT FOR ISO"   "ppmv"
state  real  conv_ho    ikjf    conv_ct    1    -   rh   "conv_ho"      "ACCUMULATED CONV TRANSPORT FOR HO"    "ppmv"
state  real  conv_ho2   ikjf    conv_ct    1    -   rh   "conv_ho2"     "ACCUMULATED CONV TRANSPORT FOR HO2"   "ppmv"

state  real  -          ikjf    chem_ct    1    -   -    -
state  real  chem_co    ikjf    chem_ct    1    -   rh   "chem_co"    "ACCUMULATED CHEM TENDENCY FOR CO"     "ppmv"
state  real  chem_o3    ikjf    chem_ct    1    -   rh   "chem_o3"    "ACCUMULATED CHEM TENDENCY FOR O3"     "ppmv"
state  real  chem_no    ikjf    chem_ct    1    -   rh   "chem_no"    "ACCUMULATED CHEM TENDENCY FOR NO"     "ppmv"
state  real  chem_no2   ikjf    chem_ct    1    -   rh   "chem_no2"   "ACCUMULATED CHEM TENDENCY FOR NO2"    "ppmv"
state  real  chem_hno3  ikjf    chem_ct    1    -   rh   "chem_hno3"  "ACCUMULATED CHEM TENDENCY FOR HNO3"   "ppmv"
state  real  chem_iso   ikjf    chem_ct    1    -   rh   "chem_iso"   "ACCUMULATED CHEM TENDENCY FOR ISO"    "ppmv"
state  real  chem_ho    ikjf    chem_ct    1    -   rh   "chem_ho"    "ACCUMULATED CHEM TENDENCY FOR HO"     "ppmv"
state  real  chem_ho2   ikjf    chem_ct    1    -   rh   "chem_ho2"   "ACCUMULATED CHEM TENDENCY FOR HO2"    "ppmv"

state  real  -          ikjf    vmix_ct    1    -   -    -
state  real  vmix_co    ikjf    vmix_ct    1    -   rh   "vmix_co"    "ACCUMULATED TENDENCY FOR CO BY VERTICAL MIXING"               "ppmv"
state  real  vmix_o3    ikjf    vmix_ct    1    -   rh   "vmix_o3"    "ACCUMULATED TENDENCY FOR O3 BY VERTICAL MIXING"               "ppmv"
state  real  vmix_no    ikjf    vmix_ct    1    -   rh   "vmix_no"    "ACCUMULATED TENDENCY FOR NO BY VERTICAL MIXING"               "ppmv"
state  real  vmix_no2   ikjf    vmix_ct    1    -   rh   "vmix_no2"   "ACCUMULATED TENDENCY FOR NO2 BY VERTICAL MIXING"              "ppmv"
state  real  vmix_hno3  ikjf    vmix_ct    1    -   rh   "vmix_hno3"  "ACCUMULATED TENDENCY FOR HNO3 BY VERTICAL MIXING"             "ppmv"
state  real  vmix_iso   ikjf    vmix_ct    1    -   rh   "vmix_iso"   "ACCUMULATED TENDENCY FOR ISO BY VERTICAL MIXING"              "ppmv"
state  real  vmix_ho    ikjf    vmix_ct    1    -   rh   "vmix_ho"    "ACCUMULATED TENDENCY FOR HO BY VERTICAL MIXING"               "ppmv"
state  real  vmix_ho2   ikjf    vmix_ct    1    -   rh   "vmix_ho2"   "ACCUMULATED TENDENCY FOR HO2 BY VERTICAL MIXING"              "ppmv"

state  real  -          ikjf    advh_ct    1    -   -    -
state  real  advh_co    ikjf    advh_ct    1    -   rh   "advh_co"    "ACCUMULATED TENDENCY FOR CO BY HORIZONTAL ADVECTION"          "ppmv"
state  real  advh_o3    ikjf    advh_ct    1    -   rh   "advh_o3"    "ACCUMULATED TENDENCY FOR O3 BY HORIZONTAL ADVECTION"          "ppmv"
state  real  advh_no    ikjf    advh_ct    1    -   rh   "advh_no"    "ACCUMULATED TENDENCY FOR NO BY HORIZONTAL ADVECTION"          "ppmv"
state  real  advh_no2   ikjf    advh_ct    1    -   rh   "advh_no2"   "ACCUMULATED TENDENCY FOR NO2 BY HORIZONTAL ADVECTION"         "ppmv"
state  real  advh_hno3  ikjf    advh_ct    1    -   rh   "advh_hno3"  "ACCUMULATED TENDENCY FOR HNO3 BY HORIZONTAL ADVECTION"        "ppmv"
state  real  advh_iso   ikjf    advh_ct    1    -   rh   "advh_iso"   "ACCUMULATED TENDENCY FOR ISO BY HORIZONTAL ADVECTION"         "ppmv"
state  real  advh_ho    ikjf    advh_ct    1    -   rh   "advh_ho"    "ACCUMULATED TENDENCY FOR HO BY HORIZONTAL ADVECTION"          "ppmv"
state  real  advh_ho2   ikjf    advh_ct    1    -   rh   "advh_ho2"   "ACCUMULATED TENDENCY FOR HO2 BY HORIZONTAL ADVECTION"         "ppmv"

state  real  -          ikjf    advz_ct    1    -   -    -
state  real  advz_co    ikjf    advz_ct    1    -   rh   "advz_co"    "ACCUMULATED TENDENCY FOR CO BY VERTICAL ADVECTION"            "ppmv"
state  real  advz_o3    ikjf    advz_ct    1    -   rh   "advz_o3"    "ACCUMULATED TENDENCY FOR O3 BY VERTICAL ADVECTION"            "ppmv"
state  real  advz_no    ikjf    advz_ct    1    -   rh   "advz_no"    "ACCUMULATED TENDENCY FOR NO BY VERTICAL ADVECTION"            "ppmv"
state  real  advz_no2   ikjf    advz_ct    1    -   rh   "advz_no2"   "ACCUMULATED TENDENCY FOR NO2 BY VERTICAL ADVECTION"           "ppmv"
state  real  advz_hno3  ikjf    advz_ct    1    -   rh   "advz_hno3"  "ACCUMULATED TENDENCY FOR HNO3 BY VERTICAL ADVECTION"          "ppmv"
state  real  advz_iso   ikjf    advz_ct    1    -   rh   "advz_iso"   "ACCUMULATED TENDENCY FOR ISO BY VERTICAL ADVECTION"           "ppmv"
state  real  advz_ho    ikjf    advz_ct    1    -   rh   "advz_ho"    "ACCUMULATED TENDENCY FOR HO BY VERTICAL ADVECTION"            "ppmv"
state  real  advz_ho2   ikjf    advz_ct    1    -   rh   "advz_ho2"   "ACCUMULATED TENDENCY FOR HO2 BY VERTICAL ADVECTION"           "ppmv"

# deposition velocities for diagnostic package, feel free to add if you like!
#
state    real    -           i%jf      dvel           -         -     -    -      "deposition velocities"           ""                                       
state    real  dvel_o3       i%jf      dvel           1         -      -      "dvel_o3"        "O3 deposition velocity  "  "cm/s"
state    real  dvel_no       i%jf      dvel           1         -      -      "dvel_no"        "NO deposition velocity  "  "cm/s"
state    real  dvel_no2      i%jf      dvel           1         -      -      "dvel_no2"       "NO2 deposition velocity "  "cm/s"
state    real  dvel_nh3      i%jf      dvel           1         -      -      "dvel_nh3"       "NH3 deposition velocity "  "cm/s"
state    real  dvel_hno3     i%jf      dvel           1         -      -      "dvel_hno3"      "HNO3 deposition velocity "  "cm/s"
state    real  dvel_hno4     i%jf      dvel           1         -      -      "dvel_hno4"      "HNO4 deposition velocity "  "cm/s"
state    real  dvel_h2o2     i%jf      dvel           1         -      -      "dvel_h2o2"      "H2O2 deposition velocity "  "cm/s"
state    real  dvel_co       i%jf      dvel           1         -      -      "dvel_co"        "CO deposition velocity  "  "cm/s"
state    real  dvel_ch3ooh   i%jf      dvel           1         -      -      "dvel_ch3ooh"    "CH3OOH deposition velocity  "  "cm/s"
state    real  dvel_hcho     i%jf      dvel           1         -      -      "dvel_hcho"      "HCHO deposition velocity "  "cm/s"
state    real  dvel_ch3oh    i%jf      dvel           1         -      -      "dvel_ch3oh"     "CH3OH deposition velocity  "  "cm/s"
state    real  dvel_eo2      i%jf      dvel           1         -      -      "dvel_eo2"       "EO2 deposition velocity "  "cm/s"
state    real  dvel_ald      i%jf      dvel           1         -      -      "dvel_ald"       "ALD deposition velocity "  "cm/s"
state    real  dvel_ch3cooh  i%jf      dvel           1         -      -      "dvel_ch3cooh"   "CH3COOH deposition velocity  "  "cm/s"
state    real  dvel_acet     i%jf      dvel           1         -      -      "dvel_acet"      "ACET deposition velocity "  "cm/s"
state    real  dvel_mgly     i%jf      dvel           1         -      -      "dvel_mgly"      "MGLY deposition velocity "  "cm/s"
state    real  dvel_gly      i%jf      dvel           1         -      -      "dvel_gly"       "GLY deposition velocity "  "cm/s"
state    real  dvel_paa      i%jf      dvel           1         -      -      "dvel_paa"       "PAA deposition velocity "  "cm/s"
state    real  dvel_pooh     i%jf      dvel           1         -      -      "dvel_pooh"      "POOH deposition velocity "  "cm/s"
state    real  dvel_pan      i%jf      dvel           1         -      -      "dvel_pan"       "PAN deposition velocity "  "cm/s"
state    real  dvel_mpan     i%jf      dvel           1         -      -      "dvel_mpan"      "MPAN deposition velocity "  "cm/s"
state    real  dvel_mco3     i%jf      dvel           1         -      -      "dvel_mco3"      "MCO3 deposition velocity "  "cm/s"
state    real  dvel_mvkooh   i%jf      dvel           1         -      -      "dvel_mvkooh"    "MVKOOH deposition velocity  "  "cm/s"
state    real  dvel_c2h5oh   i%jf      dvel           1         -      -      "dvel_c2h5oh"    "C2H5OH deposition velocity  "  "cm/s"
state    real  dvel_etooh    i%jf      dvel           1         -      -      "dvel_etooh"     "ETOOH deposition velocity  "  "cm/s"
state    real  dvel_prooh    i%jf      dvel           1         -      -      "dvel_prooh"     "PROOH deposition velocity  "  "cm/s"
state    real  dvel_acetp    i%jf      dvel           1         -      -      "dvel_acetp"     "ACETP deposition velocity  "  "cm/s"
state    real  dvel_onit     i%jf      dvel           1         -      -      "dvel_onit"      "ONIT deposition velocity "  "cm/s"
state    real  dvel_onitr    i%jf      dvel           1         -      -      "dvel_onitr"     "ONITR deposition velocity  "  "cm/s"
state    real  dvel_isooh    i%jf      dvel           1         -      -      "dvel_isooh"     "ISOOH deposition velocity  "  "cm/s"
state    real  dvel_acetol   i%jf      dvel           1         -      -      "dvel_acetol"    "ACETOL deposition velocity  "  "cm/s"
state    real  dvel_glyald   i%jf      dvel           1         -      -      "dvel_glyald"    "GLYALD deposition velocity  "  "cm/s"
state    real  dvel_hydrald  i%jf      dvel           1         -      -      "dvel_hydrald"   "HYDRALD deposition velocity  "  "cm/s"
state    real  dvel_alkooh   i%jf      dvel           1         -      -      "dvel_alkooh"    "ALKOOH deposition velocity  "  "cm/s"
state    real  dvel_mekooh   i%jf      dvel           1         -      -      "dvel_mekooh"    "MEKOOH deposition velocity  "  "cm/s"
state    real  dvel_tolooh   i%jf      dvel           1         -      -      "dvel_tolooh"    "TOLOOH deposition velocity  "  "cm/s"
state    real  dvel_xooh     i%jf      dvel           1         -      -      "dvel_xooh"      "XOOH deposition velocity "  "cm/s"
state    real  dvel_so2      i%jf      dvel           1         -      -      "dvel_so2"       "SO2 deposition velocity "  "cm/s"
state    real  dvel_so4      i%jf      dvel           1         -      -      "dvel_so4"       "SO4 deposition velocity "  "cm/s"
state    real  dvel_terpooh  i%jf      dvel           1         -      -      "dvel_terpooh"    "TERPOOH deposition velocity "  "cm/s"
state    real  dvel_cvasoaX  i%jf      dvel           1         -      -      "dvel_cvasoaX"    "CVASOAX deposition velocity "  "cm/s"
state    real  dvel_cvasoa1  i%jf      dvel           1         -      -      "dvel_cvasoa1"    "CVASOA1 deposition velocity "  "cm/s"
state    real  dvel_cvasoa2  i%jf      dvel           1         -      -      "dvel_cvasoa2"    "CVASOA2 deposition velocity "  "cm/s"
state    real  dvel_cvasoa3  i%jf      dvel           1         -      -      "dvel_cvasoa3"    "CVASOA3 deposition velocity "  "cm/s"
state    real  dvel_cvasoa4  i%jf      dvel           1         -      -      "dvel_cvasoa4"    "CVASOA4 deposition velocity "  "cm/s"
state    real  dvel_cvbsoaX  i%jf      dvel           1         -      -      "dvel_cvbsoaX"    "CVBSOAX deposition velocity "  "cm/s"
state    real  dvel_cvbsoa1  i%jf      dvel           1         -      -      "dvel_cvbsoa1"    "CVBSOA1 deposition velocity "  "cm/s"
state    real  dvel_cvbsoa2  i%jf      dvel           1         -      -      "dvel_cvbsoa2"    "CVBSOA2 deposition velocity "  "cm/s"
state    real  dvel_cvbsoa3  i%jf      dvel           1         -      -      "dvel_cvbsoa3"    "CVBSOA3 deposition velocity "  "cm/s"
state    real  dvel_cvbsoa4  i%jf      dvel           1         -      -      "dvel_cvbsoa4"    "CVBSOA4 deposition velocity "  "cm/s"

# accumulated dry deposition
state    real  ddmass_o3       i%jf      dvel          1         -      rdu    "ddmass_o3"        "O3 dry deposition, accumulated "  "mol/m2"
state    real  ddmass_no       i%jf      dvel          1         -      rdu    "ddmass_no"        "NO dry deposition, accumulated "  "mol/m2"
state    real  ddmass_no2      i%jf      dvel          1         -      rdu    "ddmass_no2"       "NO2 dry deposition, accumulated"  "mol/m2"
state    real  ddmass_nh3      i%jf      dvel          1         -      rdu    "ddmass_nh3"       "NH3 dry deposition, accumulated"  "mol/m2"
state    real  ddmass_hno3     i%jf      dvel          1         -      rdu    "ddmass_hno3"      "HNO3 dry deposition, accumulated"  "mol/m2"
state    real  ddmass_hno4     i%jf      dvel          1         -      rdu    "ddmass_hno4"      "HNO4 dry deposition, accumulated"  "mol/m2"
state    real  ddmass_h2o2     i%jf      dvel          1         -      rdu    "ddmass_h2o2"      "H2O2 dry deposition, accumulated"  "mol/m2"
state    real  ddmass_co       i%jf      dvel          1         -      rdu    "ddmass_co"        "CO dry deposition, accumulated "  "mol/m2"
state    real  ddmass_ch3ooh   i%jf      dvel          1         -      rdu    "ddmass_ch3ooh"    "CH3OOH dry deposition, accumulated "  "mol/m2"
state    real  ddmass_hcho     i%jf      dvel          1         -      rdu    "ddmass_hcho"      "HCHO dry deposition, accumulated"  "mol/m2"
state    real  ddmass_ch3oh    i%jf      dvel          1         -      rdu    "ddmass_ch3oh"     "CH3OH dry deposition, accumulated "  "mol/m2"
state    real  ddmass_eo2      i%jf      dvel          1         -      rdu    "ddmass_eo2"       "EO2 dry deposition, accumulated"  "mol/m2"
state    real  ddmass_ald      i%jf      dvel          1         -      rdu    "ddmass_ald"       "ALD dry deposition, accumulated"  "mol/m2"
state    real  ddmass_ch3cooh  i%jf      dvel          1         -      rdu    "ddmass_ch3cooh"   "CH3COOH dry deposition, accumulated "  "mol/m2"
state    real  ddmass_acet     i%jf      dvel          1         -      rdu    "ddmass_acet"      "ACET dry deposition, accumulated"  "mol/m2"
state    real  ddmass_mgly     i%jf      dvel          1         -      rdu    "ddmass_mgly"      "MGLY dry deposition, accumulated"  "mol/m2"
state    real  ddmass_gly      i%jf      dvel          1         -      rdu    "ddmass_gly"       "GLY dry deposition, accumulated"  "mol/m2"
state    real  ddmass_paa      i%jf      dvel          1         -      rdu    "ddmass_paa"       "PAA dry deposition, accumulated"  "mol/m2"
state    real  ddmass_pooh     i%jf      dvel          1         -      rdu    "ddmass_pooh"      "POOH dry deposition, accumulated"  "mol/m2"
state    real  ddmass_pan      i%jf      dvel          1         -      rdu    "ddmass_pan"       "PAN dry deposition, accumulated"  "mol/m2"
state    real  ddmass_mpan     i%jf      dvel          1         -      rdu    "ddmass_mpan"      "MPAN dry deposition, accumulated"  "mol/m2"
state    real  ddmass_mco3     i%jf      dvel          1         -      rdu    "ddmass_mco3"      "MCO3 dry deposition, accumulated"  "mol/m2"
state    real  ddmass_mvkooh   i%jf      dvel          1         -      rdu    "ddmass_mvkooh"    "MVKOOH dry deposition, accumulated "  "mol/m2"
state    real  ddmass_c2h5oh   i%jf      dvel          1         -      rdu    "ddmass_c2h5oh"    "C2H5OH dry deposition, accumulated "  "mol/m2"
state    real  ddmass_etooh    i%jf      dvel          1         -      rdu    "ddmass_etooh"     "ETOOH dry deposition, accumulated "  "mol/m2"
state    real  ddmass_prooh    i%jf      dvel          1         -      rdu    "ddmass_prooh"     "PROOH dry deposition, accumulated "  "mol/m2"
state    real  ddmass_acetp    i%jf      dvel          1         -      rdu    "ddmass_acetp"     "ACETP dry deposition, accumulated "  "mol/m2"
state    real  ddmass_onit     i%jf      dvel          1         -      rdu    "ddmass_onit"      "ONIT dry deposition, accumulated"  "mol/m2"
state    real  ddmass_onitr    i%jf      dvel          1         -      rdu    "ddmass_onitr"     "ONITR dry deposition, accumulated "  "mol/m2"
state    real  ddmass_isooh    i%jf      dvel          1         -      rdu    "ddmass_isooh"     "ISOOH dry deposition, accumulated "  "mol/m2"
state    real  ddmass_acetol   i%jf      dvel          1         -      rdu    "ddmass_acetol"    "ACETOL dry deposition, accumulated "  "mol/m2"
state    real  ddmass_glyald   i%jf      dvel          1         -      rdu    "ddmass_glyald"    "GLYALD dry deposition, accumulated "  "mol/m2"
state    real  ddmass_hydrald  i%jf      dvel          1         -      rdu    "ddmass_hydrald"   "HYDRALD dry deposition, accumulated "  "mol/m2"
state    real  ddmass_alkooh   i%jf      dvel          1         -      rdu    "ddmass_alkooh"    "ALKOOH dry deposition, accumulated "  "mol/m2"
state    real  ddmass_mekooh   i%jf      dvel          1         -      rdu    "ddmass_mekooh"    "MEKOOH dry deposition, accumulated "  "mol/m2"
state    real  ddmass_tolooh   i%jf      dvel          1         -      rdu    "ddmass_tolooh"    "TOLOOH dry deposition, accumulated "  "mol/m2"
state    real  ddmass_xooh     i%jf      dvel          1         -      rdu    "ddmass_xooh"      "XOOH dry deposition, accumulated"  "mol/m2"
state    real  ddmass_so2      i%jf      dvel          1         -      rdu    "ddmass_so2"       "SO2 dry deposition, accumulated"  "mol/m2"
state    real  ddmass_so4      i%jf      dvel          1         -      rdu    "ddmass_so4"       "SO4 dry deposition, accumulated"  "mol/m2"
state    real  ddmass_terpooh  i%jf      dvel          1         -      rdu    "ddmass_terpooh"    "TERPOOH dry deposition, accumulated"  "mol/m2"
state    real  ddmass_cvasoaX  i%jf      dvel          1         -      rdu    "ddmass_cvasoaX"    "CVASOAX dry deposition, accumulated"  "mol/m2"
state    real  ddmass_cvasoa1  i%jf      dvel          1         -      rdu    "ddmass_cvasoa1"    "CVASOA1 dry deposition, accumulated"  "mol/m2"
state    real  ddmass_cvasoa2  i%jf      dvel          1         -      rdu    "ddmass_cvasoa2"    "CVASOA2 dry deposition, accumulated"  "mol/m2"
state    real  ddmass_cvasoa3  i%jf      dvel          1         -      rdu    "ddmass_cvasoa3"    "CVASOA3 dry deposition, accumulated"  "mol/m2"
state    real  ddmass_cvasoa4  i%jf      dvel          1         -      rdu    "ddmass_cvasoa4"    "CVASOA4 dry deposition, accumulated"  "mol/m2"
state    real  ddmass_cvbsoaX  i%jf      dvel          1         -      rdu    "ddmass_cvbsoaX"    "CVBSOAX dry deposition, accumulated"  "mol/m2"
state    real  ddmass_cvbsoa1  i%jf      dvel          1         -      rdu    "ddmass_cvbsoa1"    "CVBSOA1 dry deposition, accumulated"  "mol/m2"
state    real  ddmass_cvbsoa2  i%jf      dvel          1         -      rdu    "ddmass_cvbsoa2"    "CVBSOA2 dry deposition, accumulated"  "mol/m2"
state    real  ddmass_cvbsoa3  i%jf      dvel          1         -      rdu    "ddmass_cvbsoa3"    "CVBSOA3 dry deposition, accumulated"  "mol/m2"
state    real  ddmass_cvbsoa4  i%jf      dvel          1         -      rdu    "ddmass_cvbsoa4"    "CVBSOA4 dry deposition, accumulated"  "mol/m2"

state    real  ddmass_so4_a01      i%jf      dvel          1         -      rdu    "ddmass_so4_a01"    "so4_a01 dry deposition, accumulated"  "ug/m2"
state    real  ddmass_no3_a01      i%jf      dvel          1         -      rdu    "ddmass_no3_a01"    "no3_a01 dry deposition, accumulated"  "ug/m2"
state    real  ddmass_cl_a01       i%jf      dvel          1         -      rdu    "ddmass_cl_a01"    "cl_a01 dry deposition, accumulated"  "ug/m2"
state    real  ddmass_nh4_a01      i%jf      dvel          1         -      rdu    "ddmass_nh4_a01"    "nh4_a01 dry deposition, accumulated"  "ug/m2"
state    real  ddmass_na_a01       i%jf      dvel          1         -      rdu    "ddmass_na_a01"    "na_a01 dry deposition, accumulated"  "ug/m2"
state    real  ddmass_oin_a01      i%jf      dvel          1         -      rdu    "ddmass_oin_a01"    "oin_a01 dry deposition, accumulated"  "ug/m2"
state    real  ddmass_oc_a01       i%jf      dvel          1         -      rdu    "ddmass_oc_a01"    "oc_a01 dry deposition, accumulated"  "ug/m2"
state    real  ddmass_bc_a01       i%jf      dvel          1         -      rdu    "ddmass_bc_a01"    "bc_a01 dry deposition, accumulated"  "ug/m2"
state    real  ddmass_smpa_a01     i%jf      dvel          1         -      rdu    "ddmass_smpa_a01"    "smpa_a01 dry deposition, accumulated"  "ug/m2"
state    real  ddmass_smpbb_a01    i%jf      dvel          1         -      rdu    "ddmass_smpbb_a01"    "smpbb_a01 dry deposition, accumulated"  "ug/m2"
state    real  ddmass_glysoa_a01   i%jf      dvel          1         -      rdu    "ddmass_glysoa_a01"    "glysoa_a01 dry deposition, accumulated"  "ug/m2"
state    real  ddmass_biog1_c_a01  i%jf      dvel          1         -      rdu    "ddmass_biog1_c_a01"    "biog1_c_a01 dry deposition, accumulated"  "ug/m2"
state    real  ddmass_biog1_o_a01  i%jf      dvel          1         -      rdu    "ddmass_biog1_o_a01"    "biog1_o_a01 dry deposition, accumulated"  "ug/m2"
state    real  ddmass_asoaX_a01    i%jf      dvel          1         -      rdu    "ddmass_asoaX_a01"    "asoaX_a01 dry deposition, accumulated"  "ug/m2"
state    real  ddmass_asoa1_a01    i%jf      dvel          1         -      rdu    "ddmass_asoa1_a01"    "asoa1_a01 dry deposition, accumulated"  "ug/m2"
state    real  ddmass_asoa2_a01    i%jf      dvel          1         -      rdu    "ddmass_asoa2_a01"    "asoa2_a01 dry deposition, accumulated"  "ug/m2"
state    real  ddmass_asoa3_a01    i%jf      dvel          1         -      rdu    "ddmass_asoa3_a01"    "asoa3_a01 dry deposition, accumulated"  "ug/m2"
state    real  ddmass_asoa4_a01    i%jf      dvel          1         -      rdu    "ddmass_asoa4_a01"    "asoa4_a01 dry deposition, accumulated"  "ug/m2"
state    real  ddmass_bsoaX_a01    i%jf      dvel          1         -      rdu    "ddmass_bsoaX_a01"    "bsoaX_a01 dry deposition, accumulated"  "ug/m2"
state    real  ddmass_bsoa1_a01    i%jf      dvel          1         -      rdu    "ddmass_bsoa1_a01"    "bsoa1_a01 dry deposition, accumulated"  "ug/m2"
state    real  ddmass_bsoa2_a01    i%jf      dvel          1         -      rdu    "ddmass_bsoa2_a01"    "bsoa2_a01 dry deposition, accumulated"  "ug/m2"
state    real  ddmass_bsoa3_a01    i%jf      dvel          1         -      rdu    "ddmass_bsoa3_a01"    "bsoa3_a01 dry deposition, accumulated"  "ug/m2"
state    real  ddmass_bsoa4_a01    i%jf      dvel          1         -      rdu    "ddmass_bsoa4_a01"    "bsoa4_a01 dry deposition, accumulated"  "ug/m2"
state    real  ddmass_so4_a02      i%jf      dvel          1         -      rdu    "ddmass_so4_a02"    "so4_a02 dry deposition, accumulated"  "ug/m2"
state    real  ddmass_no3_a02      i%jf      dvel          1         -      rdu    "ddmass_no3_a02"    "no3_a02 dry deposition, accumulated"  "ug/m2"
state    real  ddmass_cl_a02       i%jf      dvel          1         -      rdu    "ddmass_cl_a02"    "cl_a02 dry deposition, accumulated"  "ug/m2"
state    real  ddmass_nh4_a02      i%jf      dvel          1         -      rdu    "ddmass_nh4_a02"    "nh4_a02 dry deposition, accumulated"  "ug/m2"
state    real  ddmass_na_a02       i%jf      dvel          1         -      rdu    "ddmass_na_a02"    "na_a02 dry deposition, accumulated"  "ug/m2"
state    real  ddmass_oin_a02      i%jf      dvel          1         -      rdu    "ddmass_oin_a02"    "oin_a02 dry deposition, accumulated"  "ug/m2"
state    real  ddmass_oc_a02       i%jf      dvel          1         -      rdu    "ddmass_oc_a02"    "oc_a02 dry deposition, accumulated"  "ug/m2"
state    real  ddmass_bc_a02       i%jf      dvel          1         -      rdu    "ddmass_bc_a02"    "bc_a02 dry deposition, accumulated"  "ug/m2"
state    real  ddmass_smpa_a02     i%jf      dvel          1         -      rdu    "ddmass_smpa_a02"    "smpa_a02 dry deposition, accumulated"  "ug/m2"
state    real  ddmass_smpbb_a02    i%jf      dvel          1         -      rdu    "ddmass_smpbb_a02"    "smpbb_a02 dry deposition, accumulated"  "ug/m2"
state    real  ddmass_glysoa_a02   i%jf      dvel          1         -      rdu    "ddmass_glysoa_a02"    "glysoa_a02 dry deposition, accumulated"  "ug/m2"
state    real  ddmass_biog1_c_a02  i%jf      dvel          1         -      rdu    "ddmass_biog1_c_a02"    "biog1_c_a02 dry deposition, accumulated"  "ug/m2"
state    real  ddmass_biog1_o_a02  i%jf      dvel          1         -      rdu    "ddmass_biog1_o_a02"    "biog1_o_a02 dry deposition, accumulated"  "ug/m2"
state    real  ddmass_asoaX_a02    i%jf      dvel          1         -      rdu    "ddmass_asoaX_a02"    "asoaX_a02 dry deposition, accumulated"  "ug/m2"
state    real  ddmass_asoa1_a02    i%jf      dvel          1         -      rdu    "ddmass_asoa1_a02"    "asoa1_a02 dry deposition, accumulated"  "ug/m2"
state    real  ddmass_asoa2_a02    i%jf      dvel          1         -      rdu    "ddmass_asoa2_a02"    "asoa2_a02 dry deposition, accumulated"  "ug/m2"
state    real  ddmass_asoa3_a02    i%jf      dvel          1         -      rdu    "ddmass_asoa3_a02"    "asoa3_a02 dry deposition, accumulated"  "ug/m2"
state    real  ddmass_asoa4_a02    i%jf      dvel          1         -      rdu    "ddmass_asoa4_a02"    "asoa4_a02 dry deposition, accumulated"  "ug/m2"
state    real  ddmass_bsoaX_a02    i%jf      dvel          1         -      rdu    "ddmass_bsoaX_a02"    "bsoaX_a02 dry deposition, accumulated"  "ug/m2"
state    real  ddmass_bsoa1_a02    i%jf      dvel          1         -      rdu    "ddmass_bsoa1_a02"    "bsoa1_a02 dry deposition, accumulated"  "ug/m2"
state    real  ddmass_bsoa2_a02    i%jf      dvel          1         -      rdu    "ddmass_bsoa2_a02"    "bsoa2_a02 dry deposition, accumulated"  "ug/m2"
state    real  ddmass_bsoa3_a02    i%jf      dvel          1         -      rdu    "ddmass_bsoa3_a02"    "bsoa3_a02 dry deposition, accumulated"  "ug/m2"
state    real  ddmass_bsoa4_a02    i%jf      dvel          1         -      rdu    "ddmass_bsoa4_a02"    "bsoa4_a02 dry deposition, accumulated"  "ug/m2"
state    real  ddmass_so4_a03      i%jf      dvel          1         -      rdu    "ddmass_so4_a03"    "so4_a03 dry deposition, accumulated"  "ug/m2"
state    real  ddmass_no3_a03      i%jf      dvel          1         -      rdu    "ddmass_no3_a03"    "no3_a03 dry deposition, accumulated"  "ug/m2"
state    real  ddmass_cl_a03       i%jf      dvel          1         -      rdu    "ddmass_cl_a03"    "cl_a03 dry deposition, accumulated"  "ug/m2"
state    real  ddmass_nh4_a03      i%jf      dvel          1         -      rdu    "ddmass_nh4_a03"    "nh4_a03 dry deposition, accumulated"  "ug/m2"
state    real  ddmass_na_a03       i%jf      dvel          1         -      rdu    "ddmass_na_a03"    "na_a03 dry deposition, accumulated"  "ug/m2"
state    real  ddmass_oin_a03      i%jf      dvel          1         -      rdu    "ddmass_oin_a03"    "oin_a03 dry deposition, accumulated"  "ug/m2"
state    real  ddmass_oc_a03       i%jf      dvel          1         -      rdu    "ddmass_oc_a03"    "oc_a03 dry deposition, accumulated"  "ug/m2"
state    real  ddmass_bc_a03       i%jf      dvel          1         -      rdu    "ddmass_bc_a03"    "bc_a03 dry deposition, accumulated"  "ug/m2"
state    real  ddmass_smpa_a03     i%jf      dvel          1         -      rdu    "ddmass_smpa_a03"    "smpa_a03 dry deposition, accumulated"  "ug/m2"
state    real  ddmass_smpbb_a03    i%jf      dvel          1         -      rdu    "ddmass_smpbb_a03"    "smpbb_a03 dry deposition, accumulated"  "ug/m2"
state    real  ddmass_glysoa_a03   i%jf      dvel          1         -      rdu    "ddmass_glysoa_a03"    "glysoa_a03 dry deposition, accumulated"  "ug/m2"
state    real  ddmass_biog1_c_a03  i%jf      dvel          1         -      rdu    "ddmass_biog1_c_a03"    "biog1_c_a03 dry deposition, accumulated"  "ug/m2"
state    real  ddmass_biog1_o_a03  i%jf      dvel          1         -      rdu    "ddmass_biog1_o_a03"    "biog1_o_a03 dry deposition, accumulated"  "ug/m2"
state    real  ddmass_asoaX_a03    i%jf      dvel          1         -      rdu    "ddmass_asoaX_a03"    "asoaX_a03 dry deposition, accumulated"  "ug/m2"
state    real  ddmass_asoa1_a03    i%jf      dvel          1         -      rdu    "ddmass_asoa1_a03"    "asoa1_a03 dry deposition, accumulated"  "ug/m2"
state    real  ddmass_asoa2_a03    i%jf      dvel          1         -      rdu    "ddmass_asoa2_a03"    "asoa2_a03 dry deposition, accumulated"  "ug/m2"
state    real  ddmass_asoa3_a03    i%jf      dvel          1         -      rdu    "ddmass_asoa3_a03"    "asoa3_a03 dry deposition, accumulated"  "ug/m2"
state    real  ddmass_asoa4_a03    i%jf      dvel          1         -      rdu    "ddmass_asoa4_a03"    "asoa4_a03 dry deposition, accumulated"  "ug/m2"
state    real  ddmass_bsoaX_a03    i%jf      dvel          1         -      rdu    "ddmass_bsoaX_a03"    "bsoaX_a03 dry deposition, accumulated"  "ug/m2"
state    real  ddmass_bsoa1_a03    i%jf      dvel          1         -      rdu    "ddmass_bsoa1_a03"    "bsoa1_a03 dry deposition, accumulated"  "ug/m2"
state    real  ddmass_bsoa2_a03    i%jf      dvel          1         -      rdu    "ddmass_bsoa2_a03"    "bsoa2_a03 dry deposition, accumulated"  "ug/m2"
state    real  ddmass_bsoa3_a03    i%jf      dvel          1         -      rdu    "ddmass_bsoa3_a03"    "bsoa3_a03 dry deposition, accumulated"  "ug/m2"
state    real  ddmass_bsoa4_a03    i%jf      dvel          1         -      rdu    "ddmass_bsoa4_a03"    "bsoa4_a03 dry deposition, accumulated"  "ug/m2"
state    real  ddmass_so4_a04      i%jf      dvel          1         -      rdu    "ddmass_so4_a04"    "so4_a04 dry deposition, accumulated"  "ug/m2"
state    real  ddmass_no3_a04      i%jf      dvel          1         -      rdu    "ddmass_no3_a04"    "no3_a04 dry deposition, accumulated"  "ug/m2"
state    real  ddmass_cl_a04       i%jf      dvel          1         -      rdu    "ddmass_cl_a04"    "cl_a04 dry deposition, accumulated"  "ug/m2"
state    real  ddmass_nh4_a04      i%jf      dvel          1         -      rdu    "ddmass_nh4_a04"    "nh4_a04 dry deposition, accumulated"  "ug/m2"
state    real  ddmass_na_a04       i%jf      dvel          1         -      rdu    "ddmass_na_a04"    "na_a04 dry deposition, accumulated"  "ug/m2"
state    real  ddmass_oin_a04      i%jf      dvel          1         -      rdu    "ddmass_oin_a04"    "oin_a04 dry deposition, accumulated"  "ug/m2"
state    real  ddmass_oc_a04       i%jf      dvel          1         -      rdu    "ddmass_oc_a04"    "oc_a04 dry deposition, accumulated"  "ug/m2"
state    real  ddmass_bc_a04       i%jf      dvel          1         -      rdu    "ddmass_bc_a04"    "bc_a04 dry deposition, accumulated"  "ug/m2"
state    real  ddmass_smpa_a04     i%jf      dvel          1         -      rdu    "ddmass_smpa_a04"    "smpa_a04 dry deposition, accumulated"  "ug/m2"
state    real  ddmass_smpbb_a04    i%jf      dvel          1         -      rdu    "ddmass_smpbb_a04"    "smpbb_a04 dry deposition, accumulated"  "ug/m2"
state    real  ddmass_glysoa_a04   i%jf      dvel          1         -      rdu    "ddmass_glysoa_a04"    "glysoa_a04 dry deposition, accumulated"  "ug/m2"
state    real  ddmass_biog1_c_a04  i%jf      dvel          1         -      rdu    "ddmass_biog1_c_a04"    "biog1_c_a04 dry deposition, accumulated"  "ug/m2"
state    real  ddmass_biog1_o_a04  i%jf      dvel          1         -      rdu    "ddmass_biog1_o_a04"    "biog1_o_a04 dry deposition, accumulated"  "ug/m2"
state    real  ddmass_asoaX_a04    i%jf      dvel          1         -      rdu    "ddmass_asoaX_a04"    "asoaX_a04 dry deposition, accumulated"  "ug/m2"
state    real  ddmass_asoa1_a04    i%jf      dvel          1         -      rdu    "ddmass_asoa1_a04"    "asoa1_a04 dry deposition, accumulated"  "ug/m2"
state    real  ddmass_asoa2_a04    i%jf      dvel          1         -      rdu    "ddmass_asoa2_a04"    "asoa2_a04 dry deposition, accumulated"  "ug/m2"
state    real  ddmass_asoa3_a04    i%jf      dvel          1         -      rdu    "ddmass_asoa3_a04"    "asoa3_a04 dry deposition, accumulated"  "ug/m2"
state    real  ddmass_asoa4_a04    i%jf      dvel          1         -      rdu    "ddmass_asoa4_a04"    "asoa4_a04 dry deposition, accumulated"  "ug/m2"
state    real  ddmass_bsoaX_a04    i%jf      dvel          1         -      rdu    "ddmass_bsoaX_a04"    "bsoaX_a04 dry deposition, accumulated"  "ug/m2"
state    real  ddmass_bsoa1_a04    i%jf      dvel          1         -      rdu    "ddmass_bsoa1_a04"    "bsoa1_a04 dry deposition, accumulated"  "ug/m2"
state    real  ddmass_bsoa2_a04    i%jf      dvel          1         -      rdu    "ddmass_bsoa2_a04"    "bsoa2_a04 dry deposition, accumulated"  "ug/m2"
state    real  ddmass_bsoa3_a04    i%jf      dvel          1         -      rdu    "ddmass_bsoa3_a04"    "bsoa3_a04 dry deposition, accumulated"  "ug/m2"
state    real  ddmass_bsoa4_a04    i%jf      dvel          1         -      rdu    "ddmass_bsoa4_a04"    "bsoa4_a04 dry deposition, accumulated"  "ug/m2"
state    real  ddmass_ca_a01       i%jf      dvel          1         -      rdu    "ddmass_ca_a01"    "ca_a01 dry deposition, accumulated"  "ug/m2"
state    real  ddmass_ca_a02       i%jf      dvel          1         -      rdu    "ddmass_ca_a02"    "ca_a02 dry deposition, accumulated"  "ug/m2"
state    real  ddmass_ca_a03       i%jf      dvel          1         -      rdu    "ddmass_ca_a03"    "ca_a03 dry deposition, accumulated"  "ug/m2"
state    real  ddmass_ca_a04       i%jf      dvel          1         -      rdu    "ddmass_ca_a04"    "ca_a04 dry deposition, accumulated"  "ug/m2"
state    real  ddmass_co3_a01      i%jf      dvel          1         -      rdu    "ddmass_co3_a01"    "co3_a01 dry deposition, accumulated"  "ug/m2"
state    real  ddmass_co3_a02      i%jf      dvel          1         -      rdu    "ddmass_co3_a02"    "co3_a02 dry deposition, accumulated"  "ug/m2"
state    real  ddmass_co3_a03      i%jf      dvel          1         -      rdu    "ddmass_co3_a03"    "co3_a03 dry deposition, accumulated"  "ug/m2"
state    real  ddmass_co3_a04      i%jf      dvel          1         -      rdu    "ddmass_co3_a04"    "co3_a04 dry deposition, accumulated"  "ug/m2"

state    real  ddmass_so4_cw01      i%jf      dvel          1         -      rdu    "ddmass_so4_cw01"    "so4_cw01 dry deposition, accumulated"  "ug/m2"
state    real  ddmass_no3_cw01      i%jf      dvel          1         -      rdu    "ddmass_no3_cw01"    "no3_cw01 dry deposition, accumulated"  "ug/m2"
state    real  ddmass_cl_cw01       i%jf      dvel          1         -      rdu    "ddmass_cl_cw01"    "cl_cw01 dry deposition, accumulated"  "ug/m2"
state    real  ddmass_nh4_cw01      i%jf      dvel          1         -      rdu    "ddmass_nh4_cw01"    "nh4_cw01 dry deposition, accumulated"  "ug/m2"
state    real  ddmass_na_cw01       i%jf      dvel          1         -      rdu    "ddmass_na_cw01"    "na_cw01 dry deposition, accumulated"  "ug/m2"
state    real  ddmass_oin_cw01      i%jf      dvel          1         -      rdu    "ddmass_oin_cw01"    "oin_cw01 dry deposition, accumulated"  "ug/m2"
state    real  ddmass_oc_cw01       i%jf      dvel          1         -      rdu    "ddmass_oc_cw01"    "oc_cw01 dry deposition, accumulated"  "ug/m2"
state    real  ddmass_bc_cw01       i%jf      dvel          1         -      rdu    "ddmass_bc_cw01"    "bc_cw01 dry deposition, accumulated"  "ug/m2"
state    real  ddmass_smpa_cw01     i%jf      dvel          1         -      rdu    "ddmass_smpa_cw01"    "smpa_cw01 dry deposition, accumulated"  "ug/m2"
state    real  ddmass_smpbb_cw01    i%jf      dvel          1         -      rdu    "ddmass_smpbb_cw01"    "smpbb_cw01 dry deposition, accumulated"  "ug/m2"
state    real  ddmass_glysoa_cw01   i%jf      dvel          1         -      rdu    "ddmass_glysoa_cw01"    "glysoa_cw01 dry deposition, accumulated"  "ug/m2"
state    real  ddmass_biog1_c_cw01  i%jf      dvel          1         -      rdu    "ddmass_biog1_c_cw01"    "biog1_c_cw01 dry deposition, accumulated"  "ug/m2"
state    real  ddmass_biog1_o_cw01  i%jf      dvel          1         -      rdu    "ddmass_biog1_o_cw01"    "biog1_o_cw01 dry deposition, accumulated"  "ug/m2"
state    real  ddmass_asoaX_cw01    i%jf      dvel          1         -      rdu    "ddmass_asoaX_cw01"    "asoaX_cw01 dry deposition, accumulated"  "ug/m2"
state    real  ddmass_asoa1_cw01    i%jf      dvel          1         -      rdu    "ddmass_asoa1_cw01"    "asoa1_cw01 dry deposition, accumulated"  "ug/m2"
state    real  ddmass_asoa2_cw01    i%jf      dvel          1         -      rdu    "ddmass_asoa2_cw01"    "asoa2_cw01 dry deposition, accumulated"  "ug/m2"
state    real  ddmass_asoa3_cw01    i%jf      dvel          1         -      rdu    "ddmass_asoa3_cw01"    "asoa3_cw01 dry deposition, accumulated"  "ug/m2"
state    real  ddmass_asoa4_cw01    i%jf      dvel          1         -      rdu    "ddmass_asoa4_cw01"    "asoa4_cw01 dry deposition, accumulated"  "ug/m2"
state    real  ddmass_bsoaX_cw01    i%jf      dvel          1         -      rdu    "ddmass_bsoaX_cw01"    "bsoaX_cw01 dry deposition, accumulated"  "ug/m2"
state    real  ddmass_bsoa1_cw01    i%jf      dvel          1         -      rdu    "ddmass_bsoa1_cw01"    "bsoa1_cw01 dry deposition, accumulated"  "ug/m2"
state    real  ddmass_bsoa2_cw01    i%jf      dvel          1         -      rdu    "ddmass_bsoa2_cw01"    "bsoa2_cw01 dry deposition, accumulated"  "ug/m2"
state    real  ddmass_bsoa3_cw01    i%jf      dvel          1         -      rdu    "ddmass_bsoa3_cw01"    "bsoa3_cw01 dry deposition, accumulated"  "ug/m2"
state    real  ddmass_bsoa4_cw01    i%jf      dvel          1         -      rdu    "ddmass_bsoa4_cw01"    "bsoa4_cw01 dry deposition, accumulated"  "ug/m2"
state    real  ddmass_so4_cw02      i%jf      dvel          1         -      rdu    "ddmass_so4_cw02"    "so4_cw02 dry deposition, accumulated"  "ug/m2"
state    real  ddmass_no3_cw02      i%jf      dvel          1         -      rdu    "ddmass_no3_cw02"    "no3_cw02 dry deposition, accumulated"  "ug/m2"
state    real  ddmass_cl_cw02       i%jf      dvel          1         -      rdu    "ddmass_cl_cw02"    "cl_cw02 dry deposition, accumulated"  "ug/m2"
state    real  ddmass_nh4_cw02      i%jf      dvel          1         -      rdu    "ddmass_nh4_cw02"    "nh4_cw02 dry deposition, accumulated"  "ug/m2"
state    real  ddmass_na_cw02       i%jf      dvel          1         -      rdu    "ddmass_na_cw02"    "na_cw02 dry deposition, accumulated"  "ug/m2"
state    real  ddmass_oin_cw02      i%jf      dvel          1         -      rdu    "ddmass_oin_cw02"    "oin_cw02 dry deposition, accumulated"  "ug/m2"
state    real  ddmass_oc_cw02       i%jf      dvel          1         -      rdu    "ddmass_oc_cw02"    "oc_cw02 dry deposition, accumulated"  "ug/m2"
state    real  ddmass_bc_cw02       i%jf      dvel          1         -      rdu    "ddmass_bc_cw02"    "bc_cw02 dry deposition, accumulated"  "ug/m2"
state    real  ddmass_smpa_cw02     i%jf      dvel          1         -      rdu    "ddmass_smpa_cw02"    "smpa_cw02 dry deposition, accumulated"  "ug/m2"
state    real  ddmass_smpbb_cw02    i%jf      dvel          1         -      rdu    "ddmass_smpbb_cw02"    "smpbb_cw02 dry deposition, accumulated"  "ug/m2"
state    real  ddmass_glysoa_cw02   i%jf      dvel          1         -      rdu    "ddmass_glysoa_cw02"    "glysoa_cw02 dry deposition, accumulated"  "ug/m2"
state    real  ddmass_biog1_c_cw02  i%jf      dvel          1         -      rdu    "ddmass_biog1_c_cw02"    "biog1_c_cw02 dry deposition, accumulated"  "ug/m2"
state    real  ddmass_biog1_o_cw02  i%jf      dvel          1         -      rdu    "ddmass_biog1_o_cw02"    "biog1_o_cw02 dry deposition, accumulated"  "ug/m2"
state    real  ddmass_asoaX_cw02    i%jf      dvel          1         -      rdu    "ddmass_asoaX_cw02"    "asoaX_cw02 dry deposition, accumulated"  "ug/m2"
state    real  ddmass_asoa1_cw02    i%jf      dvel          1         -      rdu    "ddmass_asoa1_cw02"    "asoa1_cw02 dry deposition, accumulated"  "ug/m2"
state    real  ddmass_asoa2_cw02    i%jf      dvel          1         -      rdu    "ddmass_asoa2_cw02"    "asoa2_cw02 dry deposition, accumulated"  "ug/m2"
state    real  ddmass_asoa3_cw02    i%jf      dvel          1         -      rdu    "ddmass_asoa3_cw02"    "asoa3_cw02 dry deposition, accumulated"  "ug/m2"
state    real  ddmass_asoa4_cw02    i%jf      dvel          1         -      rdu    "ddmass_asoa4_cw02"    "asoa4_cw02 dry deposition, accumulated"  "ug/m2"
state    real  ddmass_bsoaX_cw02    i%jf      dvel          1         -      rdu    "ddmass_bsoaX_cw02"    "bsoaX_cw02 dry deposition, accumulated"  "ug/m2"
state    real  ddmass_bsoa1_cw02    i%jf      dvel          1         -      rdu    "ddmass_bsoa1_cw02"    "bsoa1_cw02 dry deposition, accumulated"  "ug/m2"
state    real  ddmass_bsoa2_cw02    i%jf      dvel          1         -      rdu    "ddmass_bsoa2_cw02"    "bsoa2_cw02 dry deposition, accumulated"  "ug/m2"
state    real  ddmass_bsoa3_cw02    i%jf      dvel          1         -      rdu    "ddmass_bsoa3_cw02"    "bsoa3_cw02 dry deposition, accumulated"  "ug/m2"
state    real  ddmass_bsoa4_cw02    i%jf      dvel          1         -      rdu    "ddmass_bsoa4_cw02"    "bsoa4_cw02 dry deposition, accumulated"  "ug/m2"
state    real  ddmass_so4_cw03      i%jf      dvel          1         -      rdu    "ddmass_so4_cw03"    "so4_cw03 dry deposition, accumulated"  "ug/m2"
state    real  ddmass_no3_cw03      i%jf      dvel          1         -      rdu    "ddmass_no3_cw03"    "no3_cw03 dry deposition, accumulated"  "ug/m2"
state    real  ddmass_cl_cw03       i%jf      dvel          1         -      rdu    "ddmass_cl_cw03"    "cl_cw03 dry deposition, accumulated"  "ug/m2"
state    real  ddmass_nh4_cw03      i%jf      dvel          1         -      rdu    "ddmass_nh4_cw03"    "nh4_cw03 dry deposition, accumulated"  "ug/m2"
state    real  ddmass_na_cw03       i%jf      dvel          1         -      rdu    "ddmass_na_cw03"    "na_cw03 dry deposition, accumulated"  "ug/m2"
state    real  ddmass_oin_cw03      i%jf      dvel          1         -      rdu    "ddmass_oin_cw03"    "oin_cw03 dry deposition, accumulated"  "ug/m2"
state    real  ddmass_oc_cw03       i%jf      dvel          1         -      rdu    "ddmass_oc_cw03"    "oc_cw03 dry deposition, accumulated"  "ug/m2"
state    real  ddmass_bc_cw03       i%jf      dvel          1         -      rdu    "ddmass_bc_cw03"    "bc_cw03 dry deposition, accumulated"  "ug/m2"
state    real  ddmass_smpa_cw03     i%jf      dvel          1         -      rdu    "ddmass_smpa_cw03"    "smpa_cw03 dry deposition, accumulated"  "ug/m2"
state    real  ddmass_smpbb_cw03    i%jf      dvel          1         -      rdu    "ddmass_smpbb_cw03"    "smpbb_cw03 dry deposition, accumulated"  "ug/m2"
state    real  ddmass_glysoa_cw03   i%jf      dvel          1         -      rdu    "ddmass_glysoa_cw03"    "glysoa_cw03 dry deposition, accumulated"  "ug/m2"
state    real  ddmass_biog1_c_cw03  i%jf      dvel          1         -      rdu    "ddmass_biog1_c_cw03"    "biog1_c_cw03 dry deposition, accumulated"  "ug/m2"
state    real  ddmass_biog1_o_cw03  i%jf      dvel          1         -      rdu    "ddmass_biog1_o_cw03"    "biog1_o_cw03 dry deposition, accumulated"  "ug/m2"
state    real  ddmass_asoaX_cw03    i%jf      dvel          1         -      rdu    "ddmass_asoaX_cw03"    "asoaX_cw03 dry deposition, accumulated"  "ug/m2"
state    real  ddmass_asoa1_cw03    i%jf      dvel          1         -      rdu    "ddmass_asoa1_cw03"    "asoa1_cw03 dry deposition, accumulated"  "ug/m2"
state    real  ddmass_asoa2_cw03    i%jf      dvel          1         -      rdu    "ddmass_asoa2_cw03"    "asoa2_cw03 dry deposition, accumulated"  "ug/m2"
state    real  ddmass_asoa3_cw03    i%jf      dvel          1         -      rdu    "ddmass_asoa3_cw03"    "asoa3_cw03 dry deposition, accumulated"  "ug/m2"
state    real  ddmass_asoa4_cw03    i%jf      dvel          1         -      rdu    "ddmass_asoa4_cw03"    "asoa4_cw03 dry deposition, accumulated"  "ug/m2"
state    real  ddmass_bsoaX_cw03    i%jf      dvel          1         -      rdu    "ddmass_bsoaX_cw03"    "bsoaX_cw03 dry deposition, accumulated"  "ug/m2"
state    real  ddmass_bsoa1_cw03    i%jf      dvel          1         -      rdu    "ddmass_bsoa1_cw03"    "bsoa1_cw03 dry deposition, accumulated"  "ug/m2"
state    real  ddmass_bsoa2_cw03    i%jf      dvel          1         -      rdu    "ddmass_bsoa2_cw03"    "bsoa2_cw03 dry deposition, accumulated"  "ug/m2"
state    real  ddmass_bsoa3_cw03    i%jf      dvel          1         -      rdu    "ddmass_bsoa3_cw03"    "bsoa3_cw03 dry deposition, accumulated"  "ug/m2"
state    real  ddmass_bsoa4_cw03    i%jf      dvel          1         -      rdu    "ddmass_bsoa4_cw03"    "bsoa4_cw03 dry deposition, accumulated"  "ug/m2"
state    real  ddmass_so4_cw04      i%jf      dvel          1         -      rdu    "ddmass_so4_cw04"    "so4_cw04 dry deposition, accumulated"  "ug/m2"
state    real  ddmass_no3_cw04      i%jf      dvel          1         -      rdu    "ddmass_no3_cw04"    "no3_cw04 dry deposition, accumulated"  "ug/m2"
state    real  ddmass_cl_cw04       i%jf      dvel          1         -      rdu    "ddmass_cl_cw04"    "cl_cw04 dry deposition, accumulated"  "ug/m2"
state    real  ddmass_nh4_cw04      i%jf      dvel          1         -      rdu    "ddmass_nh4_cw04"    "nh4_cw04 dry deposition, accumulated"  "ug/m2"
state    real  ddmass_na_cw04       i%jf      dvel          1         -      rdu    "ddmass_na_cw04"    "na_cw04 dry deposition, accumulated"  "ug/m2"
state    real  ddmass_oin_cw04      i%jf      dvel          1         -      rdu    "ddmass_oin_cw04"    "oin_cw04 dry deposition, accumulated"  "ug/m2"
state    real  ddmass_oc_cw04       i%jf      dvel          1         -      rdu    "ddmass_oc_cw04"    "oc_cw04 dry deposition, accumulated"  "ug/m2"
state    real  ddmass_bc_cw04       i%jf      dvel          1         -      rdu    "ddmass_bc_cw04"    "bc_cw04 dry deposition, accumulated"  "ug/m2"
state    real  ddmass_smpa_cw04     i%jf      dvel          1         -      rdu    "ddmass_smpa_cw04"    "smpa_cw04 dry deposition, accumulated"  "ug/m2"
state    real  ddmass_smpbb_cw04    i%jf      dvel          1         -      rdu    "ddmass_smpbb_cw04"    "smpbb_cw04 dry deposition, accumulated"  "ug/m2"
state    real  ddmass_glysoa_cw04   i%jf      dvel          1         -      rdu    "ddmass_glysoa_cw04"    "glysoa_cw04 dry deposition, accumulated"  "ug/m2"
state    real  ddmass_biog1_c_cw04  i%jf      dvel          1         -      rdu    "ddmass_biog1_c_cw04"    "biog1_c_cw04 dry deposition, accumulated"  "ug/m2"
state    real  ddmass_biog1_o_cw04  i%jf      dvel          1         -      rdu    "ddmass_biog1_o_cw04"    "biog1_o_cw04 dry deposition, accumulated"  "ug/m2"
state    real  ddmass_asoaX_cw04    i%jf      dvel          1         -      rdu    "ddmass_asoaX_cw04"    "asoaX_cw04 dry deposition, accumulated"  "ug/m2"
state    real  ddmass_asoa1_cw04    i%jf      dvel          1         -      rdu    "ddmass_asoa1_cw04"    "asoa1_cw04 dry deposition, accumulated"  "ug/m2"
state    real  ddmass_asoa2_cw04    i%jf      dvel          1         -      rdu    "ddmass_asoa2_cw04"    "asoa2_cw04 dry deposition, accumulated"  "ug/m2"
state    real  ddmass_asoa3_cw04    i%jf      dvel          1         -      rdu    "ddmass_asoa3_cw04"    "asoa3_cw04 dry deposition, accumulated"  "ug/m2"
state    real  ddmass_asoa4_cw04    i%jf      dvel          1         -      rdu    "ddmass_asoa4_cw04"    "asoa4_cw04 dry deposition, accumulated"  "ug/m2"
state    real  ddmass_bsoaX_cw04    i%jf      dvel          1         -      rdu    "ddmass_bsoaX_cw04"    "bsoaX_cw04 dry deposition, accumulated"  "ug/m2"
state    real  ddmass_bsoa1_cw04    i%jf      dvel          1         -      rdu    "ddmass_bsoa1_cw04"    "bsoa1_cw04 dry deposition, accumulated"  "ug/m2"
state    real  ddmass_bsoa2_cw04    i%jf      dvel          1         -      rdu    "ddmass_bsoa2_cw04"    "bsoa2_cw04 dry deposition, accumulated"  "ug/m2"
state    real  ddmass_bsoa3_cw04    i%jf      dvel          1         -      rdu    "ddmass_bsoa3_cw04"    "bsoa3_cw04 dry deposition, accumulated"  "ug/m2"
state    real  ddmass_bsoa4_cw04    i%jf      dvel          1         -      rdu    "ddmass_bsoa4_cw04"    "bsoa4_cw04 dry deposition, accumulated"  "ug/m2"
state    real  ddmass_ca_cw01       i%jf      dvel          1         -      rdu    "ddmass_ca_cw01"    "ca_cw01 dry deposition, accumulated"  "ug/m2"
state    real  ddmass_ca_cw02       i%jf      dvel          1         -      rdu    "ddmass_ca_cw02"    "ca_cw02 dry deposition, accumulated"  "ug/m2"
state    real  ddmass_ca_cw03       i%jf      dvel          1         -      rdu    "ddmass_ca_cw03"    "ca_cw03 dry deposition, accumulated"  "ug/m2"
state    real  ddmass_ca_cw04       i%jf      dvel          1         -      rdu    "ddmass_ca_cw04"    "ca_cw04 dry deposition, accumulated"  "ug/m2"
state    real  ddmass_co3_cw01      i%jf      dvel          1         -      rdu    "ddmass_co3_cw01"    "co3_cw01 dry deposition, accumulated"  "ug/m2"
state    real  ddmass_co3_cw02      i%jf      dvel          1         -      rdu    "ddmass_co3_cw02"    "co3_cw02 dry deposition, accumulated"  "ug/m2"
state    real  ddmass_co3_cw03      i%jf      dvel          1         -      rdu    "ddmass_co3_cw03"    "co3_cw03 dry deposition, accumulated"  "ug/m2"
state    real  ddmass_co3_cw04      i%jf      dvel          1         -      rdu    "ddmass_co3_cw04"    "co3_cw04 dry deposition, accumulated"  "ug/m2"

# deposition velocities for diagnostic package, feel free to add if you like!
#
state    real  dep_vel   i{kdv}j{ndv}  misc           1         Z      r      "DEP_VEL"        "deposition velocity"             "cm/s"
state   integer num_vert_mix     -     misc           -         -      r      "num_vert_mix"   "Number of chemical species used in deposition; num_gas or num_chem"               ""

#
# Wet deposition
#

state    real  wd_so4_sc     ij        misc           1         -      rdu      "wd_so4_sc"     "SO4 surface wet deposition, accumulated (Sc)"            "mmol/m2"
state    real  wd_no3_sc     ij        misc           1         -      rdu      "wd_no3_sc"     "NO3 surface wet deposition, accumulated (Sc)"            "mmol/m2"
# added wet deposition totals for NH4 and OA for MOZART coupled version
state    real  wd_nh4_sc     ij        misc           1         -      rdu      "wd_nh4_sc"     "NH4 surface wet deposition, accumulated (Sc)"            "mmol/m2"
state    real  wd_oa_sc      ij        misc           1         -      rdu      "wd_oa_sc"      "Organics surface wet deposition, accumulated (Sc)"       "mmol/m2"
state    real  wd_so2_sc     ij        misc           1         -      rdu      "wd_so2_sc"     "SO2 surface wet deposition, accumulated (Sc)"            "mmol/m2"
state    real  wd_sulf_sc    ij        misc           1         -      rdu      "wd_sulf_sc"    "H2SO4 surface wet deposition, accumulated (Sc)"          "mmol/m2"
state    real  wd_hno3_sc    ij        misc           1         -      rdu      "wd_hno3_sc"    "HNO3 surface wet deposition, accumulated (Sc)"           "mmol/m2"
state    real  wd_nh3_sc     ij        misc           1         -      rdu      "wd_nh3_sc"     "NH3 surface wet deposition, accumulated (Sc)"            "mmol/m2"

state    real  wd_asoa_sc    ij        misc           1         -      rdu      "wd_asoa_sc"    "Anth. SOA surface wet deposition, accumulated (Sc)"      "mmol/m2"
state    real  wd_bsoa_sc    ij        misc           1         -      rdu      "wd_bsoa_sc"    "Biog. SOA surface wet deposition, accumulated (Sc)"      "mmol/m2"
state    real  wd_cvasoa_sc  ij        misc           1         -      rdu      "wd_cvasoa_sc"  "Anth. CVSOA surface wet deposition, accumulated (Sc)"    "mmol/m2"
state    real  wd_cvbsoa_sc  ij        misc           1         -      rdu      "wd_cvbsoa_sc"  "Biog. CVSOA surface wet deposition, accumulated (Sc)"    "mmol/m2"

state    real  wd_so4_cu     ij        misc           1         -      rdu      "wd_so4_cu"     "SO4 surface wet deposition, accumulated (Cu)"            "mmol/m2"
state    real  wd_no3_cu     ij        misc           1         -      rdu      "wd_no3_cu"     "NO3 surface wet deposition, accumulated (Cu)"            "mmol/m2"
# added wet deposition totals for NH4 and OA for MOZART coupled version
state    real  wd_nh4_cu     ij        misc           1         -      rdu      "wd_nh4_cu"     "NH4 surface wet deposition, accumulated (Cu)"            "mmol/m2"
state    real  wd_oa_cu      ij        misc           1         -      rdu      "wd_oa_cu"      "Organics surface wet deposition, accumulated (Cu)"       "mmol/m2"
state    real  wd_so2_cu     ij        misc           1         -      rdu      "wd_so2_cu"     "SO2 surface wet deposition, accumulated (Cu)"            "mmol/m2"
state    real  wd_sulf_cu    ij        misc           1         -      rdu      "wd_sulf_cu"    "H2SO4 surface wet deposition, accumulated (Cu)"          "mmol/m2"
state    real  wd_hno3_cu    ij        misc           1         -      rdu      "wd_hno3_cu"    "HNO3 surface wet deposition, accumulated (Cu)"           "mmol/m2"
state    real  wd_nh3_cu     ij        misc           1         -      rdu      "wd_nh3_cu"     "NH3 surface wet deposition, accumulated (Cu)"            "mmol/m2"

state    real  wd_asoa_cu    ij        misc           1         -      rdu      "wd_asoa_cu"    "Anth. SOA surface wet deposition, accumulated (Cu)"      "mmol/m2"
state    real  wd_bsoa_cu    ij        misc           1         -      rdu      "wd_bsoa_cu"    "Biog. SOA surface wet deposition, accumulated (Cu)"      "mmol/m2"
state    real  wd_cvasoa_cu  ij        misc           1         -      rdu      "wd_cvasoa_cu"  "Anth. CVSOA surface wet deposition, accumulated (Cu)"    "mmol/m2"
state    real  wd_cvbsoa_cu  ij        misc           1         -      rdu      "wd_cvbsoa_cu"  "Biog. CVSOA surface wet deposition, accumulated (Cu)"    "mmol/m2"

# aerosol stuff
state    real  aerwrf         ikj     misc        1         -      r        "AERWRF"                "STANDARD AEROSOL PROFILE"            "?"

state    real  pm2_5_dry      ikj     misc        1         -      rh       "PM2_5_DRY"             "pm2.5 aerosol dry mass"              "ug m^-3"
state    real  pm2_5_dry_ec   ikj     misc        1         -      -        "PM2_5_EC_DRY"          "dry ec aerosol mass"                 "ug m^-3"
state    real  pm2_5_water    ikj     misc        1         -      -        "PM2_5_WATER"           "pm2.5 aerosol liquid water content"  "ug m^-3"
state    real  pm10           ikj     misc        1         -      h        "pm10 "                 "pm10 dry mass"                       "ug m^-3"
state    real  uvrad          ij      misc        1         -      -        "uv_rad "               "uvb net-radiation"                   "W m^-2"
state    real  tcosz          ij      misc        1         -      -        "TCOSZ "               "daily average cossza"                   "?"
state    real  ttday          ij      misc        1         -      -        "TTDAY "               ""                   "?"
# dms_0 is the dms concentration in the ocean (aqueous phase) and it should be in the unit of nM/L (1.e-9mol/L) 
state    real  dms_0          ij      misc        1         -      i08rh    "DMS_0 "               "dms oceanic concentrations"           "nM/L"

#Diagnostic Aerosol species
state    real  hoa_a01      ikj     misc          1         -      r         "hoa_a01"             "hoa_a01"                              "ug m^-3"
state    real  hoa_a02      ikj     misc          1         -      r         "hoa_a02"             "hoa_a02"                              "ug m^-3"
state    real  hoa_a03      ikj     misc          1         -      r         "hoa_a03"             "hoa_a03"                              "ug m^-3"
state    real  hoa_a04      ikj     misc          1         -      r         "hoa_a04"             "hoa_a04"                              "ug m^-3"
state    real  soa_a01      ikj     misc          1         -      r         "soa_a01"             "soa_a01"                              "ug m^-3"
state    real  soa_a02      ikj     misc          1         -      r         "soa_a02"             "soa_a02"                              "ug m^-3"
state    real  soa_a03      ikj     misc          1         -      r         "soa_a03"             "soa_a03"                              "ug m^-3"
state    real  soa_a04      ikj     misc          1         -      r         "soa_a04"             "soa_a04"                              "ug m^-3"
state    real  bboa_a01      ikj     misc          1         -      r         "bboa_a01"             "bboa_a01"                              "ug m^-3"
state    real  bboa_a02      ikj     misc          1         -      r         "bboa_a02"             "bboa_a02"                              "ug m^-3"
state    real  bboa_a03      ikj     misc          1         -      r         "bboa_a03"             "bboa_a03"                              "ug m^-3"
state    real  bboa_a04      ikj     misc          1         -      r         "bboa_a04"             "bboa_a04"                              "ug m^-3"
state    real  bbsoa_a01      ikj     misc          1         -      r         "bbsoa_a01"             "bbsoa_a01"                              "ug m^-3"
state    real  bbsoa_a02      ikj     misc          1         -      r         "bbsoa_a02"             "bbsoa_a02"                              "ug m^-3"
state    real  bbsoa_a03      ikj     misc          1         -      r         "bbsoa_a03"             "bbsoa_a03"                              "ug m^-3"
state    real  bbsoa_a04      ikj     misc          1         -      r         "bbsoa_a04"             "bbsoa_a04"                              "ug m^-3"
state    real  hsoa_a01      ikj     misc          1         -      r         "hsoa_a01"             "hsoa_a01"                              "ug m^-3"
state    real  hsoa_a02      ikj     misc          1         -      r         "hsoa_a02"             "hsoa_a02"                              "ug m^-3"
state    real  hsoa_a03      ikj     misc          1         -      r         "hsoa_a03"             "hsoa_a03"                              "ug m^-3"
state    real  hsoa_a04      ikj     misc          1         -      r         "hsoa_a04"             "hsoa_a04"                              "ug m^-3"
state    real  biog_a01      ikj     misc          1         -      r         "biog_a01"             "biog_a01"                              "ug m^-3"
state    real  biog_a02      ikj     misc          1         -      r         "biog_a02"             "biog_a02"                              "ug m^-3"
state    real  biog_a03      ikj     misc          1         -      r         "biog_a03"             "biog_a03"                              "ug m^-3"
state    real  biog_a04      ikj     misc          1         -      r         "biog_a04"             "biog_a04"                              "ug m^-3"
state    real  arosoa_a01      ikj     misc          1         -      r         "arosoa_a01"             "arosoa_a01"                              "ug m^-3"
state    real  arosoa_a02      ikj     misc          1         -      r         "arosoa_a02"             "arosoa_a02"                              "ug m^-3"
state    real  arosoa_a03      ikj     misc          1         -      r         "arosoa_a03"             "arosoa_a03"                              "ug m^-3"
state    real  arosoa_a04      ikj     misc          1         -      r         "arosoa_a04"             "arosoa_a04"                              "ug m^-3"
state    real  totoa_a01      ikj     misc          1         -      r         "totoa_a01"             "totoa_a01"                              "ug m^-3"
state    real  totoa_a02      ikj     misc          1         -      r         "totoa_a02"             "totoa_a02"                              "ug m^-3"
state    real  totoa_a03      ikj     misc          1         -      r         "totoa_a03"             "totoa_a03"                              "ug m^-3"
state    real  totoa_a04      ikj     misc          1         -      r         "totoa_a04"             "totoa_a04"                              "ug m^-3"
state    real  hsoa_c          ikj     misc          1         -      r         "hsoa_c"                  "hsoa_c"                                "ug m^-3"
state    real  hsoa_o          ikj     misc          1         -      r         "hsoa_o"                  "hsoa_o"                                "ug m^-3"
state    real  bbsoa_c          ikj     misc          1         -      r         "bbsoa_c"                  "bbsoa_c"                                "ug m^-3"
state    real  bbsoa_o          ikj     misc          1         -      r         "bbsoa_o"                  "bbsoa_o"                                "ug m^-3"
state    real  biog_v1          ikj     misc          1         -      r         "biog_v1"                  "biog_v1"                                "ug m^-3"
state    real  biog_v2          ikj     misc          1         -      r         "biog_v2"                  "biog_v2"                                "ug m^-3"
state    real  biog_v3          ikj     misc          1         -      r         "biog_v3"                  "biog_v3"                                "ug m^-3"
state    real  biog_v4          ikj     misc          1         -      r         "biog_v4"                  "biog_v4"                                "ug m^-3"
state    real  ant_v1          ikj     misc          1         -      r         "ant_v1"                  "ant_v1"                                "ug m^-3"
state    real  ant_v2          ikj     misc          1         -      r         "ant_v2"                  "ant_v2"                                "ug m^-3"
state    real  ant_v3          ikj     misc          1         -      r         "ant_v3"                  "ant_v3"                                "ug m^-3"
state    real  ant_v4          ikj     misc          1         -      r         "ant_v4"                  "ant_v4"                                "ug m^-3"
state    integer  vbs_nbin      v         misc          1         -      r        "vbs_nbin"                  "vbs_nbin"                                ""
state    real  smpa_v1          ikj     misc          1         -      r         "smpa_v1"                  "smpa_v1"                                "ug m^-3"
state    real  smpbb_v1          ikj     misc          1         -      r         "smpbb_v1"                  "smpbb_v1"                                "ug m^-3"
state    real  asmpsoa_a01      ikj     misc          1         -      r         "asmpsoa_a01"             "asmpsoa_a01"                              "ug m^-3"
state    real  asmpsoa_a02      ikj     misc          1         -      r         "asmpsoa_a02"             "asmpsoa_a02"                              "ug m^-3"
state    real  asmpsoa_a03      ikj     misc          1         -      r         "asmpsoa_a03"             "asmpsoa_a03"                              "ug m^-3"
state    real  asmpsoa_a04      ikj     misc          1         -      r         "asmpsoa_a04"             "asmpsoa_a04"                              "ug m^-3"


# photolysis rates
state    real  ph_o31d         ikj     misc        1         -      r        "PHOTR2"                "O31D Photolysis Rate" "min{-1}"
state    real  ph_o33p         ikj     misc        1         -      r        "PHOTR3"                "O33P Photolysis Rate" "min{-1}"
state    real  ph_no2          ikj     misc        1         -      r        "PHOTR4"                "NO2 Photolysis Rate" "min{-1}"
state    real  ph_no3o2        ikj     misc        1         -      r        "PHOTR5"                "NO3O2 Photolysis Rate" "min{-1}"
state    real  ph_no3o         ikj     misc        1         -      r        "PHOTR6"                "NO3O Photolysis Rate" "min{-1}"
state    real  ph_hno2         ikj     misc        1         -      r        "PHOTR7"                "HNO2 Photolysis Rate" "min{-1}"
state    real  ph_hno3         ikj     misc        1         -      r        "PHOTR8"                "HNO3 Photolysis Rate" "min{-1}"
state    real  ph_hno4         ikj     misc        1         -      r        "PHOTR9"                "HNO4 Photolysis Rate" "min{-1}"
state    real  ph_h2o2         ikj     misc        1         -      r        "PHOTR10"               "H2O2 Photolysis Rate" "min{-1}"
state    real  ph_ch2or        ikj     misc        1         -      r        "PHOTR11"               "CH2OR Photolysis Rate" "min{-1}"
state    real  ph_ch2om        ikj     misc        1         -      r        "PHOTR12"               "CH2OM Photolysis Rate" "min{-1}"
state    real  ph_ch3cho       ikj     misc        1         -      r        "PHOTR13"               "CH3CHO Photolysis Rate" "min{-1}"
state    real  ph_ch3coch3     ikj     misc        1         -      r        "PHOTR14"               "CH3COCH3 Photolysis Rate" "min{-1}"
state    real  ph_ch3coc2h5    ikj     misc        1         -      r        "PHOTR15"               "CH3COC2H5 Photolysis Rate" "min{-1}"
state    real  ph_hcocho       ikj     misc        1         -      r        "PHOTR16"               "HCOCHO Photolysis Rate" "min{-1}"
state    real  ph_ch3cocho     ikj     misc        1         -      r        "PHOTR17"               "CH3COCHO Photolysis Rate" "min{-1}"
state    real  ph_hcochest     ikj     misc        1         -      r        "PHOTR18"               "HCOCHEST Photolysis Rate" "min{-1}"
state    real  ph_ch3o2h       ikj     misc        1         -      r        "PHOTR19"               "CH3O2H Photolysis Rate" "min{-1}"
state    real  ph_ch3coo2h     ikj     misc        1         -      r        "PHOTR20"               "CH3COO2H Photolysis Rate" "min{-1}"
state    real  ph_ch3ono2      ikj     misc        1         -      r        "PHOTR21"               "CH3ONO2 Photolysis Rate" "min{-1}"
state    real  ph_hcochob      ikj     misc        1         -      r        "PHOTR22"               "HCOCHOB Photolysis Rate" "min{-1}"
state    real  ph_macr         ikj     misc        1         -      r        "PHOTR1"                "MACR Photolysis Rate" "min{-1}"
state    real  ph_n2o5         ikj     misc        1         -      r        "PHOTR23"               "N2O5 Photolysis Rate" "min{-1}"
state    real  ph_o2           ikj     misc        1         -      r        "PHOTR24"               "O2 Photolysis Rate" "min{-1}"
state    real  ph_pan          ikj     misc        1         -      r        "PHOTR101"              "pan photolysis rate" "min{-1}"
state    real  ph_acet         ikj     misc        1         -      r        "PHOTR102"              "acetone photolysis rate" "min{-1}"
state    real  ph_mglo         ikj     misc        1         -      r        "PHOTR103"              "mglo photolysis rate" "min{-1}"
state    real  ph_hno4_2       ikj     misc        1         -      r        "PHOTR104"              "mglo photolysis rate" "min{-1}"
# mozart photolysis rates
state    real  ph_n2o          ikj     misc        1         -      -        "PHOTR114"              "n2o photolysis rate" "min{-1}"
state    real  ph_pooh         ikj     misc        1         -      -        "PHOTR118"              "pooh photolysis rate" "min{-1}"
state    real  ph_mpan         ikj     misc        1         -      -        "PHOTR119"              "mpan photolysis rate" "min{-1}"
state    real  ph_mvk          ikj     misc        1         -      -        "PHOTR135"              "mvk photolysis rate" "min{-1}"
state    real  ph_etooh        ikj     misc        1         -      -        "PHOTR120"              "c2h5ooh photolysis rate" "min{-1}"
state    real  ph_prooh        ikj     misc        1         -      -        "PHOTR121"              "c3h7ooh photolysis rate" "min{-1}"
state    real  ph_onitr        ikj     misc        1         -      -        "PHOTR122"              "onitr photolysis rate" "min{-1}"
state    real  ph_acetol       ikj     misc        1         -      -        "PHOTR123"              "hyac photolysis rate" "min{-1}"
state    real  ph_glyald       ikj     misc        1         -      -        "PHOTR124"              "glyald photolysis rate" "min{-1}"
state    real  ph_hyac         ikj     misc        1         -      -        "PHOTR140"              "hyac photolysis rate" "min{-1}"
state    real  ph_mek          ikj     misc        1         -      -        "PHOTR125"              "mek photolysis rate" "min{-1}"
state    real  ph_open         ikj     misc        1         -      -        "PHOTR126"              "bigald photolysis rate" "min{-1}"
state    real  ph_gly          ikj     misc        1         -      -        "PHOTR127"              "glyoxal photolysis rate" "min{-1}"
state    real  ph_acetp        ikj     misc        1         -      -        "PHOTR128"              "rooh photolysis rate" "min{-1}"
state    real  ph_xooh         ikj     misc        1         -      -        "PHOTR129"              "xooh photolysis rate" "min{-1}"
state    real  ph_isooh        ikj     misc        1         -      -        "PHOTR130"              "isopooh photolysis rate" "min{-1}"
state    real  ph_alkooh       ikj     misc        1         -      -        "PHOTR131"              "alkooh photolysis rate" "min{-1}"
state    real  ph_mekooh       ikj     misc        1         -      -        "PHOTR132"              "mekooh photolysis rate" "min{-1}"
state    real  ph_tolooh       ikj     misc        1         -      -        "PHOTR133"              "tolooh photolysis rate" "min{-1}"
state    real  ph_terpooh      ikj     misc        1         -      -        "PHOTR134"              "terpooh photolysis rate" "min{-1}"
#
# Aerosol optical properties from Mie code for rrtmg radiation
state    real  extaerlw1         ikj     misc        1         -      r       "LWEXTAER1"          "layer extinction coef"  "1/km"
state    real  extaerlw2         ikj     misc        1         -      r       "LWEXTAER2"          "layer extinction coef"  "1/km"
state    real  extaerlw3         ikj     misc        1         -      r       "LWEXTAER3"          "layer extinction coef"  "1/km"
state    real  extaerlw4         ikj     misc        1         -      r       "LWEXTAER4"          "layer extinction coef"  "1/km"
state    real  extaerlw5         ikj     misc        1         -      r       "LWEXTAER5"          "layer extinction coef"  "1/km"
state    real  extaerlw6         ikj     misc        1         -      r       "LWEXTAER6"          "layer extinction coef"  "1/km"
state    real  extaerlw7         ikj     misc        1         -      r       "LWEXTAER7"          "layer extinction coef"  "1/km"
state    real  extaerlw8         ikj     misc        1         -      r       "LWEXTAER8"          "layer extinction coef"  "1/km"
state    real  extaerlw9         ikj     misc        1         -      r       "LWEXTAER9"          "layer extinction coef"  "1/km"
state    real  extaerlw10        ikj     misc        1         -      r      "LWEXTAER10"          "layer extinction coef"  "1/km"
state    real  extaerlw11        ikj     misc        1         -      r      "LWEXTAER11"          "layer extinction coef"  "1/km"
state    real  extaerlw12        ikj     misc        1         -      r      "LWEXTAER12"          "layer extinction coef"  "1/km"
state    real  extaerlw13        ikj     misc        1         -      r      "LWEXTAER13"          "layer extinction coef"  "1/km"
state    real  extaerlw14        ikj     misc        1         -      r      "LWEXTAER14"          "layer extinction coef"  "1/km"
state    real  extaerlw15        ikj     misc        1         -      r      "LWEXTAER15"          "layer extinction coef"  "1/km"
state    real  extaerlw16        ikj     misc        1         -      r      "LWEXTAER16"          "layer extinction coef"  "1/km"
state    real  tauaerlw1         ikj     misc        1         -      r       "LWTAUAER1"          "layer optical thickness" " "
state    real  tauaerlw2         ikj     misc        1         -      r       "LWTAUAER2"          "layer optical thickness" " "
state    real  tauaerlw3         ikj     misc        1         -      r       "LWTAUAER3"          "layer optical thickness" " "
state    real  tauaerlw4         ikj     misc        1         -      r       "LWTAUAER4"          "layer optical thickness" " "
state    real  tauaerlw5         ikj     misc        1         -      r       "LWTAUAER5"          "layer optical thickness" " "
state    real  tauaerlw6         ikj     misc        1         -      r       "LWTAUAER6"          "layer optical thickness" " "
state    real  tauaerlw7         ikj     misc        1         -      r       "LWTAUAER7"          "layer optical thickness" " "
state    real  tauaerlw8         ikj     misc        1         -      r       "LWTAUAER8"          "layer optical thickness" " "
state    real  tauaerlw9         ikj     misc        1         -      r       "LWTAUAER9"          "layer optical thickness" " "
state    real  tauaerlw10         ikj     misc        1         -     r      "LWTAUAER10"          "layer optical thickness" " "
state    real  tauaerlw11         ikj     misc        1         -     r      "LWTAUAER11"          "layer optical thickness" " "
state    real  tauaerlw12         ikj     misc        1         -     r      "LWTAUAER12"          "layer optical thickness" " "
state    real  tauaerlw13         ikj     misc        1         -     r      "LWTAUAER13"          "layer optical thickness" " "
state    real  tauaerlw14         ikj     misc        1         -     r      "LWTAUAER14"          "layer optical thickness" " "
state    real  tauaerlw15         ikj     misc        1         -     r      "LWTAUAER15"          "layer optical thickness" " "
state    real  tauaerlw16         ikj     misc        1         -     r      "LWTAUAER16"          "layer optical thickness" " "
# Aerosol optical properties from Mie code
state    real  extaer1         ikj     misc        1         -      -        "EXTAER1"               "bin 1 layer extinction coef" "1/km"
state    real  extaer2         ikj     misc        1         -      -        "EXTAER2"               "bin 2 layer extinction coef" "1/km"
state    real  extaer3         ikj     misc        1         -      -        "EXTAER3"               "bin 3 layer extinction coef" "1/km"
state    real  extaer4         ikj     misc        1         -      -        "EXTAER4"               "bin 4 layer extinction coef" "1/km"
state    real  tauaer1         ikj     misc        1         -      r       "TAUAER1"               "bin 1 layer optical thickness" "?"
state    real  tauaer2         ikj     misc        1         -      r       "TAUAER2"               "bin 2 layer optical thickness" "?"
state    real  tauaer3         ikj     misc        1         -      r       "TAUAER3"               "bin 3 layer optical thickness" "?"
state    real  tauaer4         ikj     misc        1         -      r       "TAUAER4"               "bin 4 layer optical thickness" "?"
state    real  gaer1           ikj     misc        1         -      r       "GAER1"                 "bin 1 layer assymetry parameter" "?"
state    real  gaer2           ikj     misc        1         -      r       "GAER2"                 "bin 2 layer assymetry parameter" "?"
state    real  gaer3           ikj     misc        1         -      r       "GAER3"                 "bin 3 layer assymetry parameter" "?"
state    real  gaer4           ikj     misc        1         -      r       "GAER4"                 "bin 4 layer assymetry parameter" "?"
state    real  waer1           ikj     misc        1         -      r       "WAER1"                 "bin 1 layer single-scattering albedo" "?"
state    real  waer2           ikj     misc        1         -      r       "WAER2"                 "bin 2 layer single-scattering albedo" "?"
state    real  waer3           ikj     misc        1         -      r       "WAER3"                 "bin 3 layer single-scattering albedo" "?"
state    real  waer4           ikj     misc        1         -      r       "WAER4"                 "bin 4 layer single-scattering albedo" "?"
state    real  bscoef1         ikj     misc        1         -      r       "BSCOEF1"               "bin 1 layer backscatter" "?"
state    real  bscoef2         ikj     misc        1         -      r       "BSCOEF2"               "bin 2 layer backscatter" "?"
state    real  bscoef3         ikj     misc        1         -      r       "BSCOEF3"               "bin 3 layer backscatter" "?"
state    real  bscoef4         ikj     misc        1         -      r       "BSCOEF4"               "bin 4 layer backscatter" "?"
state    real  l2aer          ikj=     misc        1         -      r       "L2AER"                 "legendre polynomial 2" "?"
state    real  l3aer          ikj=     misc        1         -      r        "L3AER"                 "legendre polynomial 3" "?"
state    real  l4aer          ikj=     misc        1         -      r        "L4AER"                 "legendre polynomial 4" "?"
state    real  l5aer          ikj=     misc        1         -      r        "L5AER"                 "legendre polynomial 5" "?"
state    real  l6aer          ikj=     misc        1         -      r        "L6AER"                 "legendre polynomial 6" "?"
state    real  l7aer          ikj=     misc        1         -      r        "L7AER"                 "legendre polynomial 7" "?"

# non-transported aerosol variables
state    real  h2oaj           ikj     misc        1         -      r        "h2oaj"                 "Aerosol water conc. Acc.mode"         "?"
state    real  h2oai           ikj     misc        1         -      r        "h2oai"                 "Aerosol water conc. Aitken mode"      "?"
state    real  nu3             ikj     misc        1         -      r        "nu3"                   "3rd moment Aitken mode"               "?"
state    real  ac3             ikj     misc        1         -      r        "ac3"                   "3rd moment Acc. mode"                 "?"
state    real  cor3            ikj     misc        1         -      r        "cor3"                  "3rd moment coarse mode"               "?"
state    real  asulf           ikj     misc        1         -      r        "asulf"                 "sulfuric acid vapor deposition"       "?"
state    real  ahno3           ikj     misc        1         -      r        "ahno3"                 "nitric acid vapor deposition"         "?"
state    real  anh3            ikj     misc        1         -      r        "anh3"                  "amonia gas concentration"             "?"
state    real  cvaro1          ikj     misc        1         -      r        "cvaro1"                "cond.vapor from aromatics"            "?"
state    real  cvaro2          ikj     misc        1         -      r        "cvaro2"                "cond.vapor from aromatics"            "?"
state    real  cvalk1          ikj     misc        1         -      r        "cvalk1"                "cond.vapor from alkanes"              "?"
state    real  cvole1          ikj     misc        1         -      r        "cvole1"                "cond.vapor from olefines"             "?"
state    real  cvapi1          ikj     misc        1         -      r        "cvapi1"                "cond.vapor from biogenics"            "?"
state    real  cvapi2          ikj     misc        1         -      r        "cvapi2"                "cond.vapor from biogenics"            "?"
state    real  cvlim1          ikj     misc        1         -      r        "cvlim1"                "cond.vapor from biogenics"            "?"
state    real  cvlim2          ikj     misc        1         -      r        "cvlim2"                "cond.vapor from biogenics"            "?"
# non-transported radical species for RACM
state    real  addt         ikj     misc        1         -      r        "addt"                "Radicals" "ppm"
state    real  addx         ikj     misc        1         -      r        "addx"                "Radicals" "ppm"
state    real  addc         ikj     misc        1         -      r        "addc"                "Radicals" "ppm"
state    real  etep         ikj     misc        1         -      r        "etep"                "Radicals" "ppm"
state    real  oltp         ikj     misc        1         -      r        "oltp"                "Radicals" "ppm"
state    real  olip         ikj     misc        1         -      r        "olip"                "Radicals" "ppm"
state    real  cslp         ikj     misc        1         -      r        "cslp"                "Radicals" "ppm"
state    real  limp         ikj     misc        1         -      r        "limp"                "Radicals" "ppm"
state    real  hc5p         ikj     misc        1         -      r        "hc5p"                "Radicals" "ppm"
state    real  hc8p         ikj     misc        1         -      r        "hc8p"                "Radicals" "ppm"
state    real  tolp         ikj     misc        1         -      r        "tolp"                "Radicals" "ppm"
state    real  xylp         ikj     misc        1         -      r        "xylp"                "Radicals" "ppm"
state    real  apip         ikj     misc        1         -      r        "apip"                "Radicals" "ppm"
state    real  isop         ikj     misc        1         -      r        "isop"                "Radicals" "ppm"
state    real  hc3p         ikj     misc        1         -      r        "hc3p"                "Radicals" "ppm"
state    real  ethp         ikj     misc        1         -      r        "ethp"                "Radicals" "ppm"
state    real  o3p          ikj     misc        1         -      r        "o3p"                 "Radicals" "ppm"
state    real  tco3         ikj     misc        1         -      r        "tco3"                "Radicals" "ppm"
state    real  mo2          ikj     misc        1         -      r        "mo2"                 "Radicals" "ppm"
state    real  o1d          ikj     misc        1         -      r        "o1d"                 "Radicals" "ppm"
state    real  olnn         ikj     misc        1         -      r        "olnn"                "Radicals" "ppm"
state    real  olnd         ikj     misc        1         -      r        "olnd"                "Radicals" "ppm"
state    real  rpho         ikj     misc        1         -      r        "rpho"                "Radicals" "ppm"
state    real  xo2          ikj     misc        1         -      r        "xo2"                 "Radicals" "ppm"
state    real  ketp         ikj     misc        1         -      r        "ketp"                "Radicals" "ppm"
#cms++ radicals from RADM2-KPP, RACM-MIM
state    real  xno2          ikj     misc        1         -      r        "xno2"                 "Radicals" "ppm"
state    real  ol2p          ikj     misc        1         -      r        "ol2p"                 "Radicals" "ppm"
state    real  oln           ikj     misc        1         -      r        "oln"                "Radicals" "ppm"
state    real  macp         ikj     misc        1         -      r        "macp"                "Radicals" "ppm"

#Additional SAPRCNOV non transported radicals
state   real   hocoo       ikj     misc    1       -       r       "hocoo" "Radicals"      "ppm"
state   real   bzno2_o     ikj     misc    1       -       r       "bzno2_o"       "Radicals"      "ppm"
state   real   bz_o        ikj     misc    1       -       r       "bz_o"  "Radicals"      "ppm"
state   real   tbu_o       ikj     misc    1       -       r       "tbu_o" "Radicals"      "ppm"


# Additional variables for CO2 and GHG options
# The following variables are to run the VPRM model; The vegfra_vprm is for VPRM only and it's different than VEGFRA in wrfinput
state   real     -               i{ghgv}jf    vprm_in     -        -     -          -              "VPRM input fields"                  ""
state   real   vegfra_vprm       i{ghgv}jf    vprm_in     1        -     i{15}rh  "VEGFRA_VPRM"    " " " "
state   real   evi               i{ghgv}jf    vprm_in     1        -     i{15}rh  "EVI"            " " " "
state   real   evi_min           i{ghgv}jf    vprm_in     1        -     i{15}rh  "EVI_MIN"         " " " "
state   real   evi_max           i{ghgv}jf    vprm_in     1        -     i{15}rh  "EVI_MAX"         " " " "
state   real   lswi              i{ghgv}jf    vprm_in     1        -     i{15}rh  "LSWI"           " " " "
state   real   lswi_max          i{ghgv}jf    vprm_in     1        -     i{15}rh  "LSWI_MAX"        " " " "
state   real   lswi_min          i{ghgv}jf    vprm_in     1        -     i{15}rh  "LSWI_MIN"        " " " "

# VPRM parameters to constrain GEE and RESP fluxes
state   real   rad_vprm          {ghgv}       misc        1        -     h  "RAD_VPRM"      " " " "
state   real   lambda_vprm       {ghgv}       misc        1        -     h  "LAMBDA_VPRM"   " " " "
state   real   alpha_vprm        {ghgv}       misc        1        -     h  "ALPHA_VPRM"    " " " "
state   real   resp_vprm         {ghgv}       misc        1        -     h  "RESP_VPRM"     " " " "

# Parameters and fields to run the Kaplan model
state   real     -               ivjf          wet_in      -        -     -          -          "Wetland input fields"           ""
state   real   cpool             ivjf          wet_in      1        -     i{15}rh    "CPOOL"    "LPJ Carbon pool"                "gC/m^2"
state   real   wetmap            ivjf          wet_in      1        -     i{15}rh    "WETMAP"   "Kaplan potential wetland map"   ""
state   real   t_ann             ivjf          wet_in      1        -     i{15}rh    "T_ANN"    "mean annual temperature"        "K"

# Parameters to for calculating the termite emissions online
state   real   biomt_par         {ghgt}       misc        1        -     h    "BIOMT_PAR"    "biomass termite per vegetation type"  "g/m^2"
state   real   emit_par          {ghgt}       misc        1        -     h    "EMIT_PAR"     " " " "

# Chem Scalars
state   real    -              ikjftb   chem        1         -     -    -                                       
state   real   so2         ikjftb   chem        1         -   i0{12}rhusdf=(bdy_interp:dt)  "so2"           "SO2 mixing ratio"         "ppmv"
state   real   sulf        ikjftb   chem        1         -   i0{12}rhusdf=(bdy_interp:dt)  "sulf"          "SULF mixing ratio"        "ppmv"
state   real   no2         ikjftb   chem        1         -   i0{12}rhusdf=(bdy_interp:dt)  "no2"           "NO2 mixing ratio"         "ppmv"
state   real   no          ikjftb   chem        1         -   i0{12}rhusdf=(bdy_interp:dt)  "no"            "NO mixing ratio"          "ppmv"
state   real   o3          ikjftb   chem        1         -   i0{12}rhusdf=(bdy_interp:dt)  "o3"            "O3 mixing ratio"          "ppmv"
state   real   hno3        ikjftb   chem        1         -   i0{12}rhusdf=(bdy_interp:dt)  "hno3"          "HNO3 mixing ratio"        "ppmv"
state   real   h2o2        ikjftb   chem        1         -   i0{12}rhusdf=(bdy_interp:dt)  "h2o2"          "H2O2 mixing ratio"        "ppmv"
state   real   ald         ikjftb   chem        1         -   i0{12}rhusdf=(bdy_interp:dt)  "ald"           "ALD mixing ratio"         "ppmv"
state   real   hcho        ikjftb   chem        1         -   i0{12}rhusdf=(bdy_interp:dt)  "hcho"          "HCHO mixing ratio"        "ppmv"
state   real   op1         ikjftb   chem        1         -   i0{12}rhusdf=(bdy_interp:dt)  "op1"           "OP1 mixing ratio"         "ppmv"
state   real   op2         ikjftb   chem        1         -   i0{12}rhusdf=(bdy_interp:dt)  "op2"           "OP2 mixing ratio"         "ppmv"
state   real   paa         ikjftb   chem        1         -   i0{12}rhusdf=(bdy_interp:dt)  "paa"           "PAA mixing ratio"         "ppmv"
state   real   ora1        ikjftb   chem        1         -   i0{12}rhusdf=(bdy_interp:dt)  "ora1"          "ORA1 mixing ratio"        "ppmv"
state   real   ora2        ikjftb   chem        1         -   i0{12}rhusdf=(bdy_interp:dt)  "ora2"          "ORA2 mixing ratio"        "ppmv"
state   real   nh3         ikjftb   chem        1         -   i0{12}rhusdf=(bdy_interp:dt)  "nh3"           "NH3 mixing ratio"         "ppmv"
state   real   n2o5        ikjftb   chem        1         -   i0{12}rhusdf=(bdy_interp:dt)  "n2o5"          "N2O5 mixing ratio"        "ppmv"
state   real   no3         ikjftb   chem        1         -   i0{12}rhusdf=(bdy_interp:dt)  "no3"           "NO3 mixing ratio"         "ppmv"
state   real   pan         ikjftb   chem        1         -   i0{12}rhusdf=(bdy_interp:dt)  "pan"           "PAN mixing ratio"         "ppmv"
state   real   hc3         ikjftb   chem        1         -   i0{12}rhusdf=(bdy_interp:dt)  "hc3"           "HC3 mixing ratio"         "ppmv"
state   real   hc5         ikjftb   chem        1         -   i0{12}rhusdf=(bdy_interp:dt)  "hc5"           "HC5 mixing ratio"         "ppmv"
state   real   hc8         ikjftb   chem        1         -   i0{12}rhusdf=(bdy_interp:dt)  "hc8"           "HC8 mixing ratio"         "ppmv"
state   real   eth         ikjftb   chem        1         -   i0{12}rhusdf=(bdy_interp:dt)  "eth"           "ETH mixing ratio"         "ppmv"
state   real   co          ikjftb   chem        1         -   i0{12}rhusdf=(bdy_interp:dt)  "co"            "CO mixing ratio"          "ppmv"
state   real   ol2         ikjftb   chem        1         -   i0{12}rhusdf=(bdy_interp:dt)  "ol2"           "OL2 mixing ratio"         "ppmv"
state   real   olt         ikjftb   chem        1         -   i0{12}rhusdf=(bdy_interp:dt)  "olt"           "OLT mixing ratio"         "ppmv"
state   real   oli         ikjftb   chem        1         -   i0{12}rhusdf=(bdy_interp:dt)  "oli"           "OLI mixing ratio"         "ppmv"
state   real   tol         ikjftb   chem        1         -   i0{12}rhusdf=(bdy_interp:dt)  "tol"           "TOL mixing ratio"         "ppmv"
state   real   xyl         ikjftb   chem        1         -   i0{12}rhusdf=(bdy_interp:dt)  "xyl"           "XYL mixing ratio"         "ppmv"
state   real   aco3        ikjftb   chem        1         -   i0{12}rhusdf=(bdy_interp:dt)  "aco3"          "ACO3 mixing ratio"        "ppmv"
state   real   tpan        ikjftb   chem        1         -   i0{12}rhusdf=(bdy_interp:dt)  "tpan"          "TPAN mixing ratio"        "ppmv"
state   real   hono        ikjftb   chem        1         -   i0{12}rhusdf=(bdy_interp:dt)  "hono"          "HONO mixing ratio"        "ppmv"
state   real   hno4        ikjftb   chem        1         -   i0{12}rhusdf=(bdy_interp:dt)  "hno4"          "HNO4 mixing ratio"        "ppmv"
state   real   ket         ikjftb   chem        1         -   i0{12}rhusdf=(bdy_interp:dt)  "ket"           "KET mixing ratio"         "ppmv"
state   real   gly         ikjftb   chem        1         -   i0{12}rhusdf=(bdy_interp:dt)  "gly"           "GLY mixing ratio"         "ppmv"
state   real   mgly        ikjftb   chem        1         -   i0{12}rhusdf=(bdy_interp:dt)  "mgly"          "MGLY mixing ratio"        "ppmv"
state   real   dcb         ikjftb   chem        1         -   i0{12}rhusdf=(bdy_interp:dt)  "dcb"           "DCB mixing ratio"         "ppmv"
state   real   onit        ikjftb   chem        1         -   i0{12}rhusdf=(bdy_interp:dt)  "onit"          "ONIT mixing ratio"        "ppmv"
state   real   csl         ikjftb   chem        1         -   i0{12}rhusdf=(bdy_interp:dt)  "csl"           "CSL mixing ratio"         "ppmv"
state   real   iso         ikjftb   chem        1         -   i0{12}rhusdf=(bdy_interp:dt)  "iso"           "ISO mixing ratio"         "ppmv"
state   real   hcl         ikjftb   chem        1         -   i0{12}rhusdf=(bdy_interp:dt)  "hcl"           "HCL mixing ratio"         "ppmv"
state   real   ho          ikjftb   chem        1         -   i0{12}rhusdf=(bdy_interp:dt)  "ho"            "HO mixing ratio"          "ppmv"
state   real   ho2         ikjftb   chem        1         -   i0{12}rhusdf=(bdy_interp:dt)  "ho2"           "HO2 mixing ratio"         "ppmv"
state   real   aro1        ikjftb   chem        1         -   i0{12}rhusdf=(bdy_interp:dt)  "aro1"          "ARO1 mixing ratio"        "ppmv"
state   real   aro2        ikjftb   chem        1         -   i0{12}rhusdf=(bdy_interp:dt)  "aro2"          "ARO2 mixing ratio"        "ppmv"
state   real   alk1        ikjftb   chem        1         -   i0{12}rhusdf=(bdy_interp:dt)  "alk1"          "ALK1 mixing ratio"        "ppmv"
state   real   ole1        ikjftb   chem        1         -   i0{12}rhusdf=(bdy_interp:dt)  "ole1"          "OLE1 mixing ratio"        "ppmv"
state   real   api1        ikjftb   chem        1         -   i0{12}rhusdf=(bdy_interp:dt)  "api1"          "API1 mixing ratio"        "ppmv"
state   real   api2        ikjftb   chem        1         -   i0{12}rhusdf=(bdy_interp:dt)  "api2"          "API2 mixing ratio"        "ppmv"
state   real   lim1        ikjftb   chem        1         -   i0{12}rhusdf=(bdy_interp:dt)  "lim1"          "LIM1 mixing ratio"        "ppmv"
state   real   lim2        ikjftb   chem        1         -   i0{12}rhusdf=(bdy_interp:dt)  "lim2"          "LIM2 mixing ratio"        "ppmv"
state   real   psd1        ikjftb   chem        1         -   i0{12}rhusdf=(bdy_interp:dt)  "psd1"          "LIM2 mixing ratio"        "ppmv"
state   real   psd2        ikjftb   chem        1         -   i0{12}rhusdf=(bdy_interp:dt)  "psd2"          "LIM2 mixing ratio"        "ppmv"
state   real   nume        ikjftb   chem        1         -   i0{12}rhusdf=(bdy_interp:dt)  "nume"          "LIM2 mixing ratio"        "ppmv"
state   real   den         ikjftb   chem        1         -   i0{12}rhusdf=(bdy_interp:dt)  "den"           "LIM2 mixing ratio"        "ppmv"
state   real   pcg1_b_c    ikjftb   chem        1         -   i0{12}rhusdf=(bdy_interp:dt)  "pcg1_b_c"      "pcg1_b_c mixing ratio"     "ppmv"
state   real   pcg2_b_c    ikjftb   chem        1         -   i0{12}rhusdf=(bdy_interp:dt)  "pcg2_b_c"      "pcg2_b_c mixing ratio"     "ppmv"
state   real   pcg3_b_c    ikjftb   chem        1         -   i0{12}rhusdf=(bdy_interp:dt)  "pcg3_b_c"      "pcg3_b_c mixing ratio"     "ppmv"
state   real   pcg4_b_c    ikjftb   chem        1         -   i0{12}rhusdf=(bdy_interp:dt)  "pcg4_b_c"      "pcg4_b_c mixing ratio"     "ppmv"
state   real   pcg5_b_c    ikjftb   chem        1         -   i0{12}rhusdf=(bdy_interp:dt)  "pcg5_b_c"      "pcg5_b_c mixing ratio"     "ppmv"
state   real   pcg6_b_c    ikjftb   chem        1         -   i0{12}rhusdf=(bdy_interp:dt)  "pcg6_b_c"      "pcg6_b_c mixing ratio"     "ppmv"
state   real   pcg7_b_c    ikjftb   chem        1         -   i0{12}rhusdf=(bdy_interp:dt)  "pcg7_b_c"      "pcg7_b_c mixing ratio"     "ppmv"
state   real   pcg8_b_c    ikjftb   chem        1         -   i0{12}rhusdf=(bdy_interp:dt)  "pcg8_b_c"      "pcg8_b_c mixing ratio"     "ppmv"
state   real   pcg9_b_c    ikjftb   chem        1         -   i0{12}rhusdf=(bdy_interp:dt)  "pcg9_b_c"      "pcg9_b_c mixing ratio"     "ppmv"
state   real   pcg1_b_o    ikjftb   chem        1         -   i0{12}rhusdf=(bdy_interp:dt)  "pcg1_b_o"      "pcg1_b_o mixing ratio"     "ppmv"
state   real   pcg2_b_o    ikjftb   chem        1         -   i0{12}rhusdf=(bdy_interp:dt)  "pcg2_b_o"      "pcg2_b_o mixing ratio"     "ppmv"
state   real   pcg3_b_o    ikjftb   chem        1         -   i0{12}rhusdf=(bdy_interp:dt)  "pcg3_b_o"      "pcg3_b_o mixing ratio"     "ppmv"
state   real   pcg4_b_o    ikjftb   chem        1         -   i0{12}rhusdf=(bdy_interp:dt)  "pcg4_b_o"      "pcg4_b_o mixing ratio"     "ppmv"
state   real   pcg5_b_o    ikjftb   chem        1         -   i0{12}rhusdf=(bdy_interp:dt)  "pcg5_b_o"      "pcg5_b_o mixing ratio"     "ppmv"
state   real   pcg6_b_o    ikjftb   chem        1         -   i0{12}rhusdf=(bdy_interp:dt)  "pcg6_b_o"      "pcg6_b_o mixing ratio"     "ppmv"
state   real   pcg7_b_o    ikjftb   chem        1         -   i0{12}rhusdf=(bdy_interp:dt)  "pcg7_b_o"      "pcg7_b_o mixing ratio"     "ppmv"
state   real   pcg8_b_o    ikjftb   chem        1         -   i0{12}rhusdf=(bdy_interp:dt)  "pcg8_b_o"      "pcg8_b_o mixing ratio"     "ppmv"
state   real   pcg9_b_o    ikjftb   chem        1         -   i0{12}rhusdf=(bdy_interp:dt)  "pcg9_b_o"      "pcg9_b_o mixing ratio"     "ppmv"
state   real   pcg1_f_c    ikjftb   chem        1         -   i0{12}rhusdf=(bdy_interp:dt)  "pcg1_f_c"      "pcg1_f_c mixing ratio"     "ppmv"
state   real   pcg2_f_c    ikjftb   chem        1         -   i0{12}rhusdf=(bdy_interp:dt)  "pcg2_f_c"      "pcg2_f_c mixing ratio"     "ppmv"
state   real   pcg3_f_c    ikjftb   chem        1         -   i0{12}rhusdf=(bdy_interp:dt)  "pcg3_f_c"      "pcg3_f_c mixing ratio"     "ppmv"
state   real   pcg4_f_c    ikjftb   chem        1         -   i0{12}rhusdf=(bdy_interp:dt)  "pcg4_f_c"      "pcg4_f_c mixing ratio"     "ppmv"
state   real   pcg5_f_c    ikjftb   chem        1         -   i0{12}rhusdf=(bdy_interp:dt)  "pcg5_f_c"      "pcg5_f_c mixing ratio"     "ppmv"
state   real   pcg6_f_c    ikjftb   chem        1         -   i0{12}rhusdf=(bdy_interp:dt)  "pcg6_f_c"      "pcg6_f_c mixing ratio"     "ppmv"
state   real   pcg7_f_c    ikjftb   chem        1         -   i0{12}rhusdf=(bdy_interp:dt)  "pcg7_f_c"      "pcg7_f_c mixing ratio"     "ppmv"
state   real   pcg8_f_c    ikjftb   chem        1         -   i0{12}rhusdf=(bdy_interp:dt)  "pcg8_f_c"      "pcg8_f_c mixing ratio"     "ppmv"
state   real   pcg9_f_c    ikjftb   chem        1         -   i0{12}rhusdf=(bdy_interp:dt)  "pcg9_f_c"      "pcg9_f_c mixing ratio"     "ppmv"
state   real   pcg1_f_o    ikjftb   chem        1         -   i0{12}rhusdf=(bdy_interp:dt)  "pcg1_f_o"      "pcg1_f_o mixing ratio"     "ppmv"
state   real   pcg2_f_o    ikjftb   chem        1         -   i0{12}rhusdf=(bdy_interp:dt)  "pcg2_f_o"      "pcg2_f_o mixing ratio"     "ppmv"
state   real   pcg3_f_o    ikjftb   chem        1         -   i0{12}rhusdf=(bdy_interp:dt)  "pcg3_f_o"      "pcg3_f_o mixing ratio"     "ppmv"
state   real   pcg4_f_o    ikjftb   chem        1         -   i0{12}rhusdf=(bdy_interp:dt)  "pcg4_f_o"      "pcg4_f_o mixing ratio"     "ppmv"
state   real   pcg5_f_o    ikjftb   chem        1         -   i0{12}rhusdf=(bdy_interp:dt)  "pcg5_f_o"      "pcg5_f_o mixing ratio"     "ppmv"
state   real   pcg6_f_o    ikjftb   chem        1         -   i0{12}rhusdf=(bdy_interp:dt)  "pcg6_f_o"      "pcg6_f_o mixing ratio"     "ppmv"
state   real   pcg7_f_o    ikjftb   chem        1         -   i0{12}rhusdf=(bdy_interp:dt)  "pcg7_f_o"      "pcg7_f_o mixing ratio"     "ppmv"
state   real   pcg8_f_o    ikjftb   chem        1         -   i0{12}rhusdf=(bdy_interp:dt)  "pcg8_f_o"      "pcg8_f_o mixing ratio"     "ppmv"
state   real   pcg9_f_o    ikjftb   chem        1         -   i0{12}rhusdf=(bdy_interp:dt)  "pcg9_f_o"      "pcg9_f_o mixing ratio"     "ppmv"
state   real   opcg1_b_c    ikjftb   chem        1         -   i0{12}rhusdf=(bdy_interp:dt)  "opcg1_b_c"      "opcg1_b_c mixing ratio"     "ppmv"
state   real   opcg2_b_c    ikjftb   chem        1         -   i0{12}rhusdf=(bdy_interp:dt)  "opcg2_b_c"      "opcg2_b_c mixing ratio"     "ppmv"
state   real   opcg3_b_c    ikjftb   chem        1         -   i0{12}rhusdf=(bdy_interp:dt)  "opcg3_b_c"      "opcg3_b_c mixing ratio"     "ppmv"
state   real   opcg4_b_c    ikjftb   chem        1         -   i0{12}rhusdf=(bdy_interp:dt)  "opcg4_b_c"      "opcg4_b_c mixing ratio"     "ppmv"
state   real   opcg5_b_c    ikjftb   chem        1         -   i0{12}rhusdf=(bdy_interp:dt)  "opcg5_b_c"      "opcg5_b_c mixing ratio"     "ppmv"
state   real   opcg6_b_c    ikjftb   chem        1         -   i0{12}rhusdf=(bdy_interp:dt)  "opcg6_b_c"      "opcg6_b_c mixing ratio"     "ppmv"
state   real   opcg7_b_c    ikjftb   chem        1         -   i0{12}rhusdf=(bdy_interp:dt)  "opcg7_b_c"      "opcg7_b_c mixing ratio"     "ppmv"
state   real   opcg8_b_c    ikjftb   chem        1         -   i0{12}rhusdf=(bdy_interp:dt)  "opcg8_b_c"      "opcg8_b_c mixing ratio"     "ppmv"
state   real   opcg1_b_o    ikjftb   chem        1         -   i0{12}rhusdf=(bdy_interp:dt)  "opcg1_b_o"      "opcg1_b_o mixing ratio"     "ppmv"
state   real   opcg2_b_o    ikjftb   chem        1         -   i0{12}rhusdf=(bdy_interp:dt)  "opcg2_b_o"      "opcg2_b_o mixing ratio"     "ppmv"
state   real   opcg3_b_o    ikjftb   chem        1         -   i0{12}rhusdf=(bdy_interp:dt)  "opcg3_b_o"      "opcg3_b_o mixing ratio"     "ppmv"
state   real   opcg4_b_o    ikjftb   chem        1         -   i0{12}rhusdf=(bdy_interp:dt)  "opcg4_b_o"      "opcg4_b_o mixing ratio"     "ppmv"
state   real   opcg5_b_o    ikjftb   chem        1         -   i0{12}rhusdf=(bdy_interp:dt)  "opcg5_b_o"      "opcg5_b_o mixing ratio"     "ppmv"
state   real   opcg6_b_o    ikjftb   chem        1         -   i0{12}rhusdf=(bdy_interp:dt)  "opcg6_b_o"      "opcg6_b_o mixing ratio"     "ppmv"
state   real   opcg7_b_o    ikjftb   chem        1         -   i0{12}rhusdf=(bdy_interp:dt)  "opcg7_b_o"      "opcg7_b_o mixing ratio"     "ppmv"
state   real   opcg8_b_o    ikjftb   chem        1         -   i0{12}rhusdf=(bdy_interp:dt)  "opcg8_b_o"      "opcg8_b_o mixing ratio"     "ppmv"
state   real   opcg1_f_c    ikjftb   chem        1         -   i0{12}rhusdf=(bdy_interp:dt)  "opcg1_f_c"      "opcg1_f_c mixing ratio"     "ppmv"
state   real   opcg2_f_c    ikjftb   chem        1         -   i0{12}rhusdf=(bdy_interp:dt)  "opcg2_f_c"      "opcg2_f_c mixing ratio"     "ppmv"
state   real   opcg3_f_c    ikjftb   chem        1         -   i0{12}rhusdf=(bdy_interp:dt)  "opcg3_f_c"      "opcg3_f_c mixing ratio"     "ppmv"
state   real   opcg4_f_c    ikjftb   chem        1         -   i0{12}rhusdf=(bdy_interp:dt)  "opcg4_f_c"      "opcg4_f_c mixing ratio"     "ppmv"
state   real   opcg5_f_c    ikjftb   chem        1         -   i0{12}rhusdf=(bdy_interp:dt)  "opcg5_f_c"      "opcg5_f_c mixing ratio"     "ppmv"
state   real   opcg6_f_c    ikjftb   chem        1         -   i0{12}rhusdf=(bdy_interp:dt)  "opcg6_f_c"      "opcg6_f_c mixing ratio"     "ppmv"
state   real   opcg7_f_c    ikjftb   chem        1         -   i0{12}rhusdf=(bdy_interp:dt)  "opcg7_f_c"      "opcg7_f_c mixing ratio"     "ppmv"
state   real   opcg8_f_c    ikjftb   chem        1         -   i0{12}rhusdf=(bdy_interp:dt)  "opcg8_f_c"      "opcg8_f_c mixing ratio"     "ppmv"
state   real   opcg1_f_o    ikjftb   chem        1         -   i0{12}rhusdf=(bdy_interp:dt)  "opcg1_f_o"      "opcg1_f_o mixing ratio"     "ppmv"
state   real   opcg2_f_o    ikjftb   chem        1         -   i0{12}rhusdf=(bdy_interp:dt)  "opcg2_f_o"      "opcg2_f_o mixing ratio"     "ppmv"
state   real   opcg3_f_o    ikjftb   chem        1         -   i0{12}rhusdf=(bdy_interp:dt)  "opcg3_f_o"      "opcg3_f_o mixing ratio"     "ppmv"
state   real   opcg4_f_o    ikjftb   chem        1         -   i0{12}rhusdf=(bdy_interp:dt)  "opcg4_f_o"      "opcg4_f_o mixing ratio"     "ppmv"
state   real   opcg5_f_o    ikjftb   chem        1         -   i0{12}rhusdf=(bdy_interp:dt)  "opcg5_f_o"      "opcg5_f_o mixing ratio"     "ppmv"
state   real   opcg6_f_o    ikjftb   chem        1         -   i0{12}rhusdf=(bdy_interp:dt)  "opcg6_f_o"      "opcg6_f_o mixing ratio"     "ppmv"
state   real   opcg7_f_o    ikjftb   chem        1         -   i0{12}rhusdf=(bdy_interp:dt)  "opcg7_f_o"      "opcg7_f_o mixing ratio"     "ppmv"
state   real   opcg8_f_o    ikjftb   chem        1         -   i0{12}rhusdf=(bdy_interp:dt)  "opcg8_f_o"      "opcg8_f_o mixing ratio"     "ppmv"
state   real   ant1_c       ikjftb   chem        1         -   i0{12}rhusdf=(bdy_interp:dt)  "ant1_c"         "ant1_c mixing ratio"        "ppmv"
state   real   ant2_c       ikjftb   chem        1         -   i0{12}rhusdf=(bdy_interp:dt)  "ant2_c"         "ant2_c mixing ratio"        "ppmv"
state   real   ant3_c       ikjftb   chem        1         -   i0{12}rhusdf=(bdy_interp:dt)  "ant3_c"         "ant3_c mixing ratio"        "ppmv"
state   real   ant4_c       ikjftb   chem        1         -   i0{12}rhusdf=(bdy_interp:dt)  "ant4_c"         "ant4_c mixing ratio"        "ppmv"
state   real   ant1_o       ikjftb   chem        1         -   i0{12}rhusdf=(bdy_interp:dt)  "ant1_o"         "ant1_o mixing ratio"        "ppmv"
state   real   ant2_o       ikjftb   chem        1         -   i0{12}rhusdf=(bdy_interp:dt)  "ant2_o"         "ant2_o mixing ratio"        "ppmv"
state   real   ant3_o       ikjftb   chem        1         -   i0{12}rhusdf=(bdy_interp:dt)  "ant3_o"         "ant3_o mixing ratio"        "ppmv"
state   real   ant4_o       ikjftb   chem        1         -   i0{12}rhusdf=(bdy_interp:dt)  "ant4_o"         "ant4_o mixing ratio"        "ppmv"
state   real   biog1_c       ikjftb   chem        1         -   i0{12}rhusdf=(bdy_interp:dt)  "biog1_c"         "biog1_c mixing ratio"        "ppmv"
state   real   biog2_c       ikjftb   chem        1         -   i0{12}rhusdf=(bdy_interp:dt)  "biog2_c"         "biog2_c mixing ratio"        "ppmv"
state   real   biog3_c       ikjftb   chem        1         -   i0{12}rhusdf=(bdy_interp:dt)  "biog3_c"         "biog3_c mixing ratio"        "ppmv"
state   real   biog4_c       ikjftb   chem        1         -   i0{12}rhusdf=(bdy_interp:dt)  "biog4_c"         "biog4_c mixing ratio"        "ppmv"
state   real   biog1_o       ikjftb   chem        1         -   i0{12}rhusdf=(bdy_interp:dt)  "biog1_o"         "biog1_o mixing ratio"        "ppmv"
state   real   biog2_o       ikjftb   chem        1         -   i0{12}rhusdf=(bdy_interp:dt)  "biog2_o"         "biog2_o mixing ratio"        "ppmv"
state   real   biog3_o       ikjftb   chem        1         -   i0{12}rhusdf=(bdy_interp:dt)  "biog3_o"         "biog3_o mixing ratio"        "ppmv"
state   real   biog4_o       ikjftb   chem        1         -   i0{12}rhusdf=(bdy_interp:dt)  "biog4_o"         "biog4_o mixing ratio"        "ppmv"
state   real   smpa       ikjftb   chem        1         -   i0{12}rhusdf=(bdy_interp:dt)  "smpa"         "smpa mixing ratio"        "ppmv"
state   real   smpbb       ikjftb   chem        1         -   i0{12}rhusdf=(bdy_interp:dt)  "smpbb"         "smpbb mixing ratio"        "ppmv"


#RACM has a few more variables to those of RADM2 (ETE is equivilant to OL2 from RADM2)

state   real   ete         ikjftb   chem        1         -   i0{12}rhusdf=(bdy_interp:dt)   "ete"           "ETE mixing ratio"         "ppmv"
state   real   co2         ikjftb   chem        1         -   i0{12}rhusdf=(bdy_interp:dt)   "co2"           "CO2 mixing ratio"         "ppmv"
state   real   ch4         ikjftb   chem        1         -   i0{12}rhusdf=(bdy_interp:dt)   "ch4"           "CH4 mixing ratio"         "ppmv"
state   real   udd         ikjftb   chem        1         -   i0{12}rhusdf=(bdy_interp:dt)   "udd"           "UDD mixing ratio"         "ppmv"
state   real   hket        ikjftb   chem        1         -   i0{12}rhusdf=(bdy_interp:dt)   "hket"          "HKET mixing ratio"        "ppmv"
state   real   api         ikjftb   chem        1         -   i0{12}rhusdf=(bdy_interp:dt)   "api"           "API mixing ratio"         "ppmv"
state   real   lim         ikjftb   chem        1         -   i0{12}rhusdf=(bdy_interp:dt)   "lim"           "LIM mixing ratio"         "ppmv"
state   real   dien        ikjftb   chem        1         -   i0{12}rhusdf=(bdy_interp:dt)   "dien"          "DIEN mixing ratio"        "ppmv"
state   real   macr        ikjftb   chem        1         -   i0{12}rhusdf=(bdy_interp:dt)   "macr"          "MACR mixing ratio"        "ppmv"

# MBO is a separate species in the RACM_SOA_VBS_KPP mechanism:
state   real   mbo         ikjftb   chem        1         -   i0{12}rhusdf=(bdy_interp:dt)   "mbo"           "MBO (2-Methyl-3-Buten-2-ol) mixing ratio"         "ppmv"

# condensable organic vapors for the RACM_SOA_VBS_KPP mechanism:
state    real  cvasoaX    ikjftb   chem        1         -   i0{12}rhusdf=(bdy_interp:dt)  "cvasoaX"      "cond.vapor from ASOAX"       "ppmv"
state    real  cvasoa1    ikjftb   chem        1         -   i0{12}rhusdf=(bdy_interp:dt)  "cvasoa1"      "cond.vapor from ASOA1"       "ppmv"
state    real  cvasoa2    ikjftb   chem        1         -   i0{12}rhusdf=(bdy_interp:dt)  "cvasoa2"      "cond.vapor from ASOA2"       "ppmv"
state    real  cvasoa3    ikjftb   chem        1         -   i0{12}rhusdf=(bdy_interp:dt)  "cvasoa3"      "cond.vapor from ASOA3"       "ppmv"
state    real  cvasoa4    ikjftb   chem        1         -   i0{12}rhusdf=(bdy_interp:dt)  "cvasoa4"      "cond.vapor from ASOA4"       "ppmv"
state    real  cvbsoaX    ikjftb   chem        1         -   i0{12}rhusdf=(bdy_interp:dt)  "cvbsoaX"      "cond.vapor from BSOAX"       "ppmv"
state    real  cvbsoa1    ikjftb   chem        1         -   i0{12}rhusdf=(bdy_interp:dt)  "cvbsoa1"      "cond.vapor from BSOA1"       "ppmv"
state    real  cvbsoa2    ikjftb   chem        1         -   i0{12}rhusdf=(bdy_interp:dt)  "cvbsoa2"      "cond.vapor from BSOA2"       "ppmv"
state    real  cvbsoa3    ikjftb   chem        1         -   i0{12}rhusdf=(bdy_interp:dt)  "cvbsoa3"      "cond.vapor from BSOA3"       "ppmv"
state    real  cvbsoa4    ikjftb   chem        1         -   i0{12}rhusdf=(bdy_interp:dt)  "cvbsoa4"      "cond.vapor from BSOA4"       "ppmv"

#Additional CBMZ gas variables inside the chem array...

state   real   ch3o2       ikjftb   chem        1         -   i0{12}rhusdf=(bdy_interp:dt)  "ch3o2"         "CH3O2 mixing ratio"       "ppmv"
state   real   ethp        ikjftb   chem        1         -   i0{12}rhusdf=(bdy_interp:dt)  "ethp"          "ETHP mixing ratio"        "ppmv"
state   real   ch3oh       ikjftb   chem        1         -   i0{12}rhusdf=(bdy_interp:dt)  "ch3oh"         "CH3OH mixing ratio"       "ppmv"
state   real   c2h5oh      ikjftb   chem        1         -   i0{12}rhusdf=(bdy_interp:dt)  "c2h5oh"        "C2H5OH mixing ratio"      "ppmv"
state   real   par         ikjftb   chem        1         -   i0{12}rhusdf=(bdy_interp:dt)  "par"           "PAR mixing ratio"         "ppmv"
state   real   to2         ikjftb   chem        1         -   i0{12}rhusdf=(bdy_interp:dt)  "to2"           "TO2 mixing ratio"         "ppmv"
state   real   cro         ikjftb   chem        1         -   i0{12}rhusdf=(bdy_interp:dt)  "cro"           "CRO mixing ratio"         "ppmv"
state   real   open        ikjftb   chem        1         -   i0{12}rhusdf=(bdy_interp:dt)  "open"          "OPEN mixing ratio"        "ppmv"
state   real   op3         ikjftb   chem        1         -   i0{12}rhusdf=(bdy_interp:dt)  "op3"           "OP3 mixing ratio"         "ppmv"
state   real   c2o3        ikjftb   chem        1         -   i0{12}rhusdf=(bdy_interp:dt)  "c2o3"          "C2O3 mixing ratio"        "ppmv"
state   real   ro2         ikjftb   chem        1         -   i0{12}rhusdf=(bdy_interp:dt)  "ro2"           "RO2 mixing ratio"         "ppmv"
state   real   ano2        ikjftb   chem        1         -   i0{12}rhusdf=(bdy_interp:dt)  "ano2"          "ANO2 mixing ratio"        "ppmv"
state   real   nap         ikjftb   chem        1         -   i0{12}rhusdf=(bdy_interp:dt)  "nap"           "NAP mixing ratio"         "ppmv"
state   real   xo2         ikjftb   chem        1         -   i0{12}rhusdf=(bdy_interp:dt)  "xo2"           "XO2 mixing ratio"         "ppmv"
state   real   xpar        ikjftb   chem        1         -   i0{12}rhusdf=(bdy_interp:dt)  "xpar"          "XPAR mixing ratio"        "ppmv"
state   real   isoprd      ikjftb   chem        1         -   i0{12}rhusdf=(bdy_interp:dt)  "isoprd"        "ISOPRD mixing ratio"      "ppmv"
state   real   isopp       ikjftb   chem        1         -   i0{12}rhusdf=(bdy_interp:dt)  "isopp"         "ISOPP mixing ratio"       "ppmv"
state   real   isopn       ikjftb   chem        1         -   i0{12}rhusdf=(bdy_interp:dt)  "isopn"         "ISOPN mixing ratio"       "ppmv"
state   real   isopo2      ikjftb   chem        1         -   i0{12}rhusdf=(bdy_interp:dt)  "isopo2"        "ISOPO2 mixing ratio"      "ppmv"
state   real   dms         ikjftb   chem        1         -   i0{12}rhusdf=(bdy_interp:dt)  "dms"           "DMS mixing ratio"         "ppmv"
state   real   msa         ikjftb   chem        1         -   i0{12}rhusdf=(bdy_interp:dt)  "msa"           "MSA mixing ratio"         "ppmv"
state   real   dmso        ikjftb   chem        1         -   i0{12}rhusdf=(bdy_interp:dt)  "dmso"          "DMSO mixing ratio"        "ppmv"
state   real   dmso2       ikjftb   chem        1         -   i0{12}rhusdf=(bdy_interp:dt)  "dmso2"         "DMSO2 mixing ratio"       "ppmv"
state   real   ch3so2h     ikjftb   chem        1         -   i0{12}rhusdf=(bdy_interp:dt)  "ch3so2h"       "CH3SO2H mixing ratio"     "ppmv"
state   real   ch3sch2oo   ikjftb   chem        1         -   i0{12}rhusdf=(bdy_interp:dt)  "ch3sch2oo"     "CH3SCH2OO mixing ratio"   "ppmv"
state   real   ch3so2      ikjftb   chem        1         -   i0{12}rhusdf=(bdy_interp:dt)  "ch3so2"        "CH3SO2 mixing ratio"      "ppmv"
state   real   ch3so3      ikjftb   chem        1         -   i0{12}rhusdf=(bdy_interp:dt)  "ch3so3"        "CH3SO3 mixing ratio"      "ppmv"
state   real   ch3so2oo    ikjftb   chem        1         -   i0{12}rhusdf=(bdy_interp:dt)  "ch3so2oo"      "CH3SO2OO mixing ratio"    "ppmv"
state   real   ch3so2ch2oo ikjftb   chem        1         -   i0{12}rhusdf=(bdy_interp:dt)  "ch3so2ch2oo"   "CH3SO2CH2OO mixing ratio" "ppmv"
state   real   mtf         ikjftb   chem        1         -   i0{12}rhusdf=(bdy_interp:dt)  "mtf"           "MTF mixing ratio"         "ppmv"

#Additional CBM4 gas variables inside the chem array...

state   real   ald2        ikjftb   chem        1         -   i0{12}rhusdf=(bdy_interp:dt)  "ald2"          "ALD2 mixing ratio"        "ppmv"
state   real   ror         ikjftb   chem        1         -   i0{12}rhusdf=(bdy_interp:dt)  "ror"           "ROR mixing ratio"         "ppmv"
state   real   ole         ikjftb   chem        1         -   i0{12}rhusdf=(bdy_interp:dt)  "ole"           "OLE mixing ratio"         "ppmv"
state   real   cres        ikjftb   chem        1         -   i0{12}rhusdf=(bdy_interp:dt)  "cres"          "CRES mixing ratio"        "ppmv"
state   real   xo2n        ikjftb   chem        1         -   i0{12}rhusdf=(bdy_interp:dt)  "xo2n"          "XO2N mixing ratio"        "ppmv"
state   real   pna         ikjftb   chem        1         -   i0{12}rhusdf=(bdy_interp:dt)  "pna"           "PNA  mixing ratio"        "ppmv"
state   real   o           ikjftb   chem        1         -   i0{12}rhusdf=(bdy_interp:dt)  "o"             "o    mixing ratio"        "ppmv"
state   real   o1d_cb4     ikjftb   chem        1         -   i0{12}rhusdf=(bdy_interp:dt)  "o1d_cb4"       "o1d_cb4 mixing ratio"     "ppmv"
#Additional MOZART gas variables inside the chem array...
state   real   n2o         ikjftb   chem        1         -   i0{12}rhusdf=(bdy_interp:dt)  "n2o"           "N2O  mixing ratio"        "ppmv"
state   real   ch3ooh      ikjftb   chem        1         -   i0{12}rhusdf=(bdy_interp:dt)  "ch3ooh"        "CH3OOH  mixing ratio"        "ppmv"
state   real   h2          ikjftb   chem        1         -   i0{12}rhusdf=(bdy_interp:dt)  "h2"            "H2  mixing ratio"        "ppmv"
state   real   so4         ikjftb   chem        1         -   i0{12}rhusdf=(bdy_interp:dt)  "so4"           "SO4  mixing ratio"        "ppmv"
state   real   eo2         ikjftb   chem        1         -   i0{12}rhusdf=(bdy_interp:dt)  "eo2"           "EO2  mixing ratio"        "ppmv"
state   real   mco3        ikjftb   chem        1         -   i0{12}rhusdf=(bdy_interp:dt)  "mco3"          "MCO3 mixing ratio"        "ppmv"
state   real   xooh        ikjftb   chem        1         -   i0{12}rhusdf=(bdy_interp:dt)  "xooh"          "XOOH mixing ratio"        "ppmv"
state   real   onitr       ikjftb   chem        1         -   i0{12}rhusdf=(bdy_interp:dt)  "onitr"         "ONITR mixing ratio"        "ppmv"
state   real   glyald      ikjftb   chem        1         -   i0{12}rhusdf=(bdy_interp:dt)  "glyald"        "GLYALD mixing ratio"        "ppmv"
state   real   alkooh      ikjftb   chem        1         -   i0{12}rhusdf=(bdy_interp:dt)  "alkooh"        "ALKOOH mixing ratio"        "ppmv"
state   real   tolooh      ikjftb   chem        1         -   i0{12}rhusdf=(bdy_interp:dt)  "tolooh"        "TOLOOH mixing ratio"        "ppmv"
state   real   terpooh     ikjftb   chem        1         -   i0{12}rhusdf=(bdy_interp:dt)  "terpooh"       "TERPOOH mixing ratio"        "ppmv"
state   real   nh4         ikjftb   chem        1         -   i0{12}rhusdf=(bdy_interp:dt)  "nh4"           "NH4 mixing ratio"        "ppmv"
state   real   eo          ikjftb   chem        1         -   i0{12}rhusdf=(bdy_interp:dt)  "eo"            "EO mixing ratio"        "ppmv"
state   real   po2         ikjftb   chem        1         -   i0{12}rhusdf=(bdy_interp:dt)  "po2"           "PO2 mixing ratio"        "ppmv"
state   real   bigene      ikjftb   chem        1         -   i0{12}rhusdf=(bdy_interp:dt)  "bigene"        "BIGENE mixing ratio"        "ppmv"
state   real   bigalk      ikjftb   chem        1         -   i0{12}rhusdf=(bdy_interp:dt)  "bigalk"        "BIGALK mixing ratio"        "ppmv"
state   real   eneo2       ikjftb   chem        1         -   i0{12}rhusdf=(bdy_interp:dt)  "eneo2"         "ENEO2 mixing ratio"        "ppmv"
state   real   alko2       ikjftb   chem        1         -   i0{12}rhusdf=(bdy_interp:dt)  "alko2"         "ALKO2 mixing ratio"        "ppmv"
state   real   hydrald     ikjftb   chem        1         -   i0{12}rhusdf=(bdy_interp:dt)  "hydrald"       "HYDRALD mixing ratio"        "ppmv"
state   real   c10h16      ikjftb   chem        1         -   i0{12}rhusdf=(bdy_interp:dt)  "c10h16"        "C10H16 mixing ratio"        "ppmv"
state   real   terpo2      ikjftb   chem        1         -   i0{12}rhusdf=(bdy_interp:dt)  "terpo2"        "TERPO2 mixing ratio"        "ppmv"
state   real   tolo2       ikjftb   chem        1         -   i0{12}rhusdf=(bdy_interp:dt)  "tolo2"         "TOLO2 mixing ratio"        "ppmv"
state   real   xoh         ikjftb   chem        1         -   i0{12}rhusdf=(bdy_interp:dt)  "xoh"           "XOH mixing ratio"        "ppmv"
state   real   hoch2oo     ikjftb   chem        1         -   i0{12}rhusdf=(bdy_interp:dt)  "hoch2oo"       "HOCH2OO mixing ratio"        "ppmv"
state   real   bepomuc     ikjftb   chem        1         -   i0{12}rhusdf=(bdy_interp:dt)  "bepomuc"       "bepomuc mixing ratio"        "ppmv"
state   real   benzo2      ikjftb   chem        1         -   i0{12}rhusdf=(bdy_interp:dt)  "benzo2"       "benzo2 mixing ratio"        "ppmv"
state   real   pheno2      ikjftb   chem        1         -   i0{12}rhusdf=(bdy_interp:dt)  "pheno2"       "pheno2 mixing ratio"        "ppmv"
state   real   pheno       ikjftb   chem        1         -   i0{12}rhusdf=(bdy_interp:dt)  "pheno"       "pheno mixing ratio"        "ppmv"
state   real   phenooh     ikjftb   chem        1         -   i0{12}rhusdf=(bdy_interp:dt)  "phenooh"       "phenooh mixing ratio"        "ppmv"
state   real   c6h5o2      ikjftb   chem        1         -   i0{12}rhusdf=(bdy_interp:dt)  "c6h5o2"       "c6h5o2 mixing ratio"        "ppmv"
state   real   c6h5ooh     ikjftb   chem        1         -   i0{12}rhusdf=(bdy_interp:dt)  "c6h5ooh"       "c6h5ooh mixing ratio"        "ppmv"
state   real   benzooh     ikjftb   chem        1         -   i0{12}rhusdf=(bdy_interp:dt)  "benzooh"       "benzooh mixing ratio"        "ppmv"
state   real   bigald1     ikjftb   chem        1         -   i0{12}rhusdf=(bdy_interp:dt)  "bigald1"       "bigald1 mixing ratio"        "ppmv"
state   real   bigald2     ikjftb   chem        1         -   i0{12}rhusdf=(bdy_interp:dt)  "bigald2"       "bigald2 mixing ratio"        "ppmv"
state   real   bigald3     ikjftb   chem        1         -   i0{12}rhusdf=(bdy_interp:dt)  "bigald3"       "bigald3 mixing ratio"        "ppmv"
state   real   bigald4     ikjftb   chem        1         -   i0{12}rhusdf=(bdy_interp:dt)  "bigald4"       "bigald4 mixing ratio"        "ppmv"
state   real   malo2       ikjftb   chem        1         -   i0{12}rhusdf=(bdy_interp:dt)  "malo2"       "malo2 mixing ratio"        "ppmv"
state   real   tepomuc     ikjftb   chem        1         -   i0{12}rhusdf=(bdy_interp:dt)  "tepomuc"       "tepomuc mixing ratio"        "ppmv"
state   real   bzoo        ikjftb   chem        1         -   i0{12}rhusdf=(bdy_interp:dt)  "bzoo"       "bzoo mixing ratio"        "ppmv"
state   real   bzooh       ikjftb   chem        1         -   i0{12}rhusdf=(bdy_interp:dt)  "bzooh"       "bzooh mixing ratio"        "ppmv"
state   real   acbzo2      ikjftb   chem        1         -   i0{12}rhusdf=(bdy_interp:dt)  "acbzo2"       "acbzo2 mixing ratio"        "ppmv"
state   real   dicarbo2    ikjftb   chem        1         -   i0{12}rhusdf=(bdy_interp:dt)  "dicarbo2"       "dicarbo2 mixing ratio"        "ppmv"
state   real   mdialo2     ikjftb   chem        1         -   i0{12}rhusdf=(bdy_interp:dt)  "mdialo2"       "mdialo2 mixing ratio"        "ppmv"
state   real   xylenes     ikjftb   chem        1         -   i0{12}rhusdf=(bdy_interp:dt)  "xylenes"       "xylenes mixing ratio"        "ppmv"
state   real   xylol       ikjftb   chem        1         -   i0{12}rhusdf=(bdy_interp:dt)  "xylol"       "xylol mixing ratio"        "ppmv"
state   real   xylolo2     ikjftb   chem        1         -   i0{12}rhusdf=(bdy_interp:dt)  "xylolo2"       "xylolo2 mixing ratio"        "ppmv"
state   real   xylolooh    ikjftb   chem        1         -   i0{12}rhusdf=(bdy_interp:dt)  "xylolooh"       "xylolooh mixing ratio"        "ppmv"
state   real   xyleno2     ikjftb   chem        1         -   i0{12}rhusdf=(bdy_interp:dt)  "xyleno2"       "xyleno2 mixing ratio"        "ppmv"
state   real   xylenooh    ikjftb   chem        1         -   i0{12}rhusdf=(bdy_interp:dt)  "xylenooh"       "xylenooh mixing ratio"        "ppmv"
state   real   pbznit      ikjftb   chem        1         -   i0{12}rhusdf=(bdy_interp:dt)  "pbznit"       "pbznit mixing ratio"        "ppmv"
state   real   mboo2       ikjftb   chem        1         -   i0{12}rhusdf=(bdy_interp:dt)  "mboo2"         "MBOO2 concentration"        "ppmv"
state   real   hmprop      ikjftb   chem        1         -   i0{12}rhusdf=(bdy_interp:dt)  "hmprop"        "HMPROP concentration"        "ppmv"
state   real   hmpropo2    ikjftb   chem        1         -   i0{12}rhusdf=(bdy_interp:dt)  "hmpropo2"      "HMPROPO2 concentration"        "ppmv"
state   real   mboooh      ikjftb   chem        1         -   i0{12}rhusdf=(bdy_interp:dt)  "mboooh"        "MBOOOH concentration"        "ppmv"
state   real   mbono3o2    ikjftb   chem        1         -   i0{12}rhusdf=(bdy_interp:dt)  "mbono3o2"      "MBONO3O2 concentration"        "ppmv"
state   real   apin        ikjftb   chem        1         -   i0{12}rhusdf=(bdy_interp:dt)  "apin"          "APIN mixing ratio"        "ppmv"
state   real   bpin        ikjftb   chem        1         -   i0{12}rhusdf=(bdy_interp:dt)  "bpin"          "BPIN mixing ratio"        "ppmv"
state   real   limon       ikjftb   chem        1         -   i0{12}rhusdf=(bdy_interp:dt)  "limon"         "LIMON mixing ratio"        "ppmv"
state   real   myrc       ikjftb   chem        1         -   i0{12}rhusdf=(bdy_interp:dt)  "myrc"           "MYRC mixing ratio"        "ppmv"
state   real   bcary       ikjftb   chem        1         -   i0{12}rhusdf=(bdy_interp:dt)  "bcary"         "BCARY C15H24 mixing ratio"        "ppmv"
state   real   terprod1       ikjftb   chem        1         -   i0{12}rhusdf=(bdy_interp:dt)  "terprod1"         "TERPROD1 -> C10H16O2 mixing ratio"        "ppmv"
state   real   terprod2       ikjftb   chem        1         -   i0{12}rhusdf=(bdy_interp:dt)  "terprod2"         "TERPROD2 -> C9H14O2 mixing ratio"        "ppmv"
state   real   terp2o2       ikjftb   chem        1         -   i0{12}rhusdf=(bdy_interp:dt)  "terp2o2"         "TERP2O2 -> C10H15O4 mixing ratio"        "ppmv"
state   real   terp2ooh       ikjftb   chem        1         -   i0{12}rhusdf=(bdy_interp:dt)  "terp2ooh"         "TERP2OOH -> C10H16O4 mixing ratio"        "ppmv"
state   real   nterpo2       ikjftb   chem        1         -   i0{12}rhusdf=(bdy_interp:dt)  "nterpo2"         "NTERPO2 -> C10H16NO5 mixing ratio"        "ppmv"
#volcanic ash variables inside the chem array...
#
state   real   vash_1    ikjftb   chem        1         -   i0{12}rhusdf=(bdy_interp:dt)  "vash_1"             "vash1  mixing ratio"        "ug/kg-dryair"
state   real   vash_2    ikjftb   chem        1         -   i0{12}rhusdf=(bdy_interp:dt)  "vash_2"             "vash2  mixing ratio"        "ug/kg-dryair"
state   real   vash_3    ikjftb   chem        1         -   i0{12}rhusdf=(bdy_interp:dt)  "vash_3"             "vash3  mixing ratio"        "ug/kg-dryair"
state   real   vash_4    ikjftb   chem        1         -   i0{12}rhusdf=(bdy_interp:dt)  "vash_4"             "vash4  mixing ratio"        "ug/kg-dryair"
state   real   vash_5    ikjftb   chem        1         -   i0{12}rhusdf=(bdy_interp:dt)  "vash_5"             "vash5  mixing ratio"        "ug/kg-dryair"
state   real   vash_6    ikjftb   chem        1         -   i0{12}rhusdf=(bdy_interp:dt)  "vash_6"             "vash6  mixing ratio"        "ug/kg-dryair"
state   real   vash_7    ikjftb   chem        1         -   i0{12}rhusdf=(bdy_interp:dt)  "vash_7"             "vash7  mixing ratio"        "ug/kg-dryair"
state   real   vash_8    ikjftb   chem        1         -   i0{12}rhusdf=(bdy_interp:dt)  "vash_8"             "vash8  mixing ratio"        "ug/kg-dryair"
state   real   vash_9    ikjftb   chem        1         -   i0{12}rhusdf=(bdy_interp:dt)  "vash_9"             "vash9  mixing ratio"        "ug/kg-dryair"
state   real   vash_10   ikjftb   chem        1         -   i0{12}rhusdf=(bdy_interp:dt)  "vash_10"            "vash10 mixing ratio"        "ug/kg-dryair"

#Additional crimech gas variables inside the chem array...
state   real    hso3       ikjftb   chem        1         -   i0{12}rhusdf=(bdy_interp:dt)  "hso3"          "HSO3 concentration"        "ppmv"
state   real    so3        ikjftb   chem        1         -   i0{12}rhusdf=(bdy_interp:dt)  "so3"           "SO3 concentration"        "ppmv"
state   real    nc4h10     ikjftb   chem        1         -   i0{12}rhusdf=(bdy_interp:dt)  "nc4h10"        "NC4H10 concentration"        "ppmv"
state   real    benzene    ikjftb   chem        1         -   i0{12}rhusdf=(bdy_interp:dt)  "benzene"       "BENZENE concentration"        "ppmv"
state   real    oxyl       ikjftb   chem        1         -   i0{12}rhusdf=(bdy_interp:dt)  "oxyl"          "OXYL concentration"        "ppmv"
state   real    npropol    ikjftb   chem        1         -   i0{12}rhusdf=(bdy_interp:dt)  "npropol"       "NPROPOL concentration"        "ppmv"
state   real    tbut2ene   ikjftb   chem        1         -   i0{12}rhusdf=(bdy_interp:dt)  "tbut2ene"      "TBUT2ENE concentration"        "ppmv"
state   real    c2h5cho    ikjftb   chem        1         -   i0{12}rhusdf=(bdy_interp:dt)  "c2h5cho"       "C2H5CHO concentration"        "ppmv"
state   real    ch3co2h    ikjftb   chem        1         -   i0{12}rhusdf=(bdy_interp:dt)  "ch3co2h"       "CH3CO2H concentration"        "ppmv"
state   real    ic3h7no3   ikjftb   chem        1         -   i0{12}rhusdf=(bdy_interp:dt)  "ic3h7no3"      "IC3H7NO3 concentration"        "ppmv"
state   real    ipropol    ikjftb   chem        1         -   i0{12}rhusdf=(bdy_interp:dt)  "ipropol"       "IPROPOL concentration"        "ppmv"
state   real    ch3no3     ikjftb   chem        1         -   i0{12}rhusdf=(bdy_interp:dt)  "ch3no3"        "CH3NO3 concentration"        "ppmv"
state   real    c2h5no3    ikjftb   chem        1         -   i0{12}rhusdf=(bdy_interp:dt)  "c2h5no3"       "C2H5NO3 concentration"        "ppmv"
state   real    hoc2h4no3  ikjftb   chem        1         -   i0{12}rhusdf=(bdy_interp:dt)  "hoc2h4no3"     "HOC2H4NO3 concentration"        "ppmv"
state   real    hoc2h4ooh  ikjftb   chem        1         -   i0{12}rhusdf=(bdy_interp:dt)  "hoc2h4ooh"     "HOC2H4OOH concentration"        "ppmv"
state   real    carb14     ikjftb   chem        1         -   i0{12}rhusdf=(bdy_interp:dt)  "carb14"        "CARB14 concentration"        "ppmv"
state   real    carb17     ikjftb   chem        1         -   i0{12}rhusdf=(bdy_interp:dt)  "carb17"        "CARB17 concentration"        "ppmv"
state   real    rn10no3    ikjftb   chem        1         -   i0{12}rhusdf=(bdy_interp:dt)  "rn10no3"       "RN10NO3 concentration"        "ppmv"
state   real    rn13no3    ikjftb   chem        1         -   i0{12}rhusdf=(bdy_interp:dt)  "rn13no3"       "RN13NO3 concentration"        "ppmv"
state   real    rn19no3    ikjftb   chem        1         -   i0{12}rhusdf=(bdy_interp:dt)  "rn19no3"       "RN19NO3 concentration"        "ppmv"
state   real    rn9no3     ikjftb   chem        1         -   i0{12}rhusdf=(bdy_interp:dt)  "rn9no3"        "RN9NO3 concentration"        "ppmv"
state   real    rn12no3    ikjftb   chem        1         -   i0{12}rhusdf=(bdy_interp:dt)  "rn12no3"       "RN12NO3 concentration"        "ppmv"
state   real    rn15no3    ikjftb   chem        1         -   i0{12}rhusdf=(bdy_interp:dt)  "rn15no3"       "RN15NO3 concentration"        "ppmv"
state   real    rn18no3    ikjftb   chem        1         -   i0{12}rhusdf=(bdy_interp:dt)  "rn18no3"       "RN18NO3 concentration"        "ppmv"
state   real    rn16no3    ikjftb   chem        1         -   i0{12}rhusdf=(bdy_interp:dt)  "rn16no3"       "RN16NO3 concentration"        "ppmv"
state   real    rn10ooh    ikjftb   chem        1         -   i0{12}rhusdf=(bdy_interp:dt)  "rn10ooh"       "RN10OOH concentration"        "ppmv"
state   real    rn13ooh    ikjftb   chem        1         -   i0{12}rhusdf=(bdy_interp:dt)  "rn13ooh"       "RN13OOH concentration"        "ppmv"
state   real    rn16ooh    ikjftb   chem        1         -   i0{12}rhusdf=(bdy_interp:dt)  "rn16ooh"       "RN16OOH concentration"        "ppmv"
state   real    rn19ooh    ikjftb   chem        1         -   i0{12}rhusdf=(bdy_interp:dt)  "rn19ooh"       "RN19OOH concentration"        "ppmv"
state   real    rn8ooh     ikjftb   chem        1         -   i0{12}rhusdf=(bdy_interp:dt)  "rn8ooh"        "RN8OOH concentration"        "ppmv"
state   real    rn11ooh    ikjftb   chem        1         -   i0{12}rhusdf=(bdy_interp:dt)  "rn11ooh"       "RN11OOH concentration"        "ppmv"
state   real    rn14ooh    ikjftb   chem        1         -   i0{12}rhusdf=(bdy_interp:dt)  "rn14ooh"       "RN14OOH concentration"        "ppmv"
state   real    rn17ooh    ikjftb   chem        1         -   i0{12}rhusdf=(bdy_interp:dt)  "rn17ooh"       "RN17OOH concentration"        "ppmv"
state   real    rn9ooh     ikjftb   chem        1         -   i0{12}rhusdf=(bdy_interp:dt)  "rn9ooh"        "RN9OOH concentration"        "ppmv"
state   real    rn12ooh    ikjftb   chem        1         -   i0{12}rhusdf=(bdy_interp:dt)  "rn12ooh"       "RN12OOH concentration"        "ppmv"
state   real    rn15ooh    ikjftb   chem        1         -   i0{12}rhusdf=(bdy_interp:dt)  "rn15ooh"       "RN15OOH concentration"        "ppmv"
state   real    rn18ooh    ikjftb   chem        1         -   i0{12}rhusdf=(bdy_interp:dt)  "rn18ooh"       "RN18OOH concentration"        "ppmv"
state   real    nrn6ooh    ikjftb   chem        1         -   i0{12}rhusdf=(bdy_interp:dt)  "nrn6ooh"       "NRN6OOH concentration"        "ppmv"
state   real    nrn9ooh    ikjftb   chem        1         -   i0{12}rhusdf=(bdy_interp:dt)  "nrn9ooh"       "NRN9OOH concentration"        "ppmv"
state   real    nrn12ooh   ikjftb   chem        1         -   i0{12}rhusdf=(bdy_interp:dt)  "nrn12ooh"      "NRN12OOH concentration"        "ppmv"
state   real    apinene    ikjftb   chem        1         -   i0{12}rhusdf=(bdy_interp:dt)  "apinene"       "APINENE concentration"        "ppmv"
state   real    bpinene    ikjftb   chem        1         -   i0{12}rhusdf=(bdy_interp:dt)  "bpinene"       "BPINENE concentration"        "ppmv"
state   real    carb7      ikjftb   chem        1         -   i0{12}rhusdf=(bdy_interp:dt)  "carb7"         "CARB7 concentration"        "ppmv"
state   real    carb10     ikjftb   chem        1         -   i0{12}rhusdf=(bdy_interp:dt)  "carb10"        "CARB10 concentration"        "ppmv"
state   real    carb13     ikjftb   chem        1         -   i0{12}rhusdf=(bdy_interp:dt)  "carb13"        "CARB13 concentration"        "ppmv"
state   real    carb16     ikjftb   chem        1         -   i0{12}rhusdf=(bdy_interp:dt)  "carb16"        "CARB16 concentration"        "ppmv"
state   real    carb3      ikjftb   chem        1         -   i0{12}rhusdf=(bdy_interp:dt)  "carb3"         "CARB3 concentration"        "ppmv"
state   real    carb6      ikjftb   chem        1         -   i0{12}rhusdf=(bdy_interp:dt)  "carb6"         "CARB6 concentration"        "ppmv"
state   real    carb9      ikjftb   chem        1         -   i0{12}rhusdf=(bdy_interp:dt)  "carb9"         "CARB9 concentration"        "ppmv"
state   real    carb12     ikjftb   chem        1         -   i0{12}rhusdf=(bdy_interp:dt)  "carb12"        "CARB12 concentration"        "ppmv"
state   real    carb15     ikjftb   chem        1         -   i0{12}rhusdf=(bdy_interp:dt)  "carb15"        "CARB15 concentration"        "ppmv"
state   real    c2h5co3h   ikjftb   chem        1         -   i0{12}rhusdf=(bdy_interp:dt)  "c2h5co3h"      "C2H5CO3H concentration"        "ppmv"
state   real    c2h5co3    ikjftb   chem        1         -   i0{12}rhusdf=(bdy_interp:dt)  "c2h5co3"       "C2H5CO3 concentration"        "ppmv"
state   real    ppn        ikjftb   chem        1         -   i0{12}rhusdf=(bdy_interp:dt)  "ppn"           "PPN concentration"        "ppmv"
state   real    hoch2cho   ikjftb   chem        1         -   i0{12}rhusdf=(bdy_interp:dt)  "hoch2cho"      "HOCH2CHO concentration"        "ppmv"
state   real    hoch2co3   ikjftb   chem        1         -   i0{12}rhusdf=(bdy_interp:dt)  "hoch2co3"      "HOCH2CO3 concentration"        "ppmv"
state   real    hoch2co3h  ikjftb   chem        1         -   i0{12}rhusdf=(bdy_interp:dt)  "hoch2co3h"     "HOCH2CO3H concentration"        "ppmv"
state   real    phan       ikjftb   chem        1         -   i0{12}rhusdf=(bdy_interp:dt)  "phan"          "PHAN concentration"        "ppmv"
state   real    ccarb12    ikjftb   chem        1         -   i0{12}rhusdf=(bdy_interp:dt)  "ccarb12"       "CCARB12 concentration"        "ppmv"
state   real    ch3cl      ikjftb   chem        1         -   i0{12}rhusdf=(bdy_interp:dt)  "ch3cl"         "CH3CL concentration"        "ppmv"
state   real    ch2cl2     ikjftb   chem        1         -   i0{12}rhusdf=(bdy_interp:dt)  "ch2cl2"        "CH2CL2 concentration"        "ppmv"
state   real    chcl3      ikjftb   chem        1         -   i0{12}rhusdf=(bdy_interp:dt)  "chcl3"         "CHCL3 concentration"        "ppmv"
state   real    ch3ccl3    ikjftb   chem        1         -   i0{12}rhusdf=(bdy_interp:dt)  "ch3ccl3"       "CH3CCL3 concentration"        "ppmv"
state   real    cdicleth   ikjftb   chem        1         -   i0{12}rhusdf=(bdy_interp:dt)  "cdicleth"      "CDICLETH concentration"        "ppmv"
state   real    tdicleth   ikjftb   chem        1         -   i0{12}rhusdf=(bdy_interp:dt)  "tdicleth"      "TDICLETH concentration"        "ppmv"
state   real    tricleth   ikjftb   chem        1         -   i0{12}rhusdf=(bdy_interp:dt)  "tricleth"      "TRICLETH concentration"        "ppmv"
state   real    tce        ikjftb   chem        1         -   i0{12}rhusdf=(bdy_interp:dt)  "tce"           "TCE concentration"        "ppmv"
state   real    ucarb12    ikjftb   chem        1         -   i0{12}rhusdf=(bdy_interp:dt)  "ucarb12"       "UCARB12 concentration"        "ppmv"
state   real    ucarb10    ikjftb   chem        1         -   i0{12}rhusdf=(bdy_interp:dt)  "ucarb10"       "UCARB10 concentration"        "ppmv"
state   real    ru14no3    ikjftb   chem        1         -   i0{12}rhusdf=(bdy_interp:dt)  "ru14no3"       "RU14NO3 concentration"        "ppmv"
state   real    ru14ooh    ikjftb   chem        1         -   i0{12}rhusdf=(bdy_interp:dt)  "ru14ooh"       "RU14OOH concentration"        "ppmv"
state   real    ru12ooh    ikjftb   chem        1         -   i0{12}rhusdf=(bdy_interp:dt)  "ru12ooh"       "RU12OOH concentration"        "ppmv"
state   real    ru10ooh    ikjftb   chem        1         -   i0{12}rhusdf=(bdy_interp:dt)  "ru10ooh"       "RU10OOH concentration"        "ppmv"
state   real    ru12pan    ikjftb   chem        1         -   i0{12}rhusdf=(bdy_interp:dt)  "ru12pan"       "RU12PAN concentration"        "ppmv"
state   real    nucarb12   ikjftb   chem        1         -   i0{12}rhusdf=(bdy_interp:dt)  "nucarb12"      "NUCARB12 concentration"        "ppmv"
state   real    nru14ooh   ikjftb   chem        1         -   i0{12}rhusdf=(bdy_interp:dt)  "nru14ooh"      "NRU14OOH concentration"        "ppmv"
state   real    nru12ooh   ikjftb   chem        1         -   i0{12}rhusdf=(bdy_interp:dt)  "nru12ooh"      "NRU12OOH concentration"        "ppmv"
state   real    noa        ikjftb   chem        1         -   i0{12}rhusdf=(bdy_interp:dt)  "noa"           "NOA concentration"        "ppmv"
state   real    ra13no3    ikjftb   chem        1         -   i0{12}rhusdf=(bdy_interp:dt)  "ra13no3"       "RA13NO3 concentration"        "ppmv"
state   real    ra13ooh    ikjftb   chem        1         -   i0{12}rhusdf=(bdy_interp:dt)  "ra13ooh"       "RA13OOH concentration"        "ppmv"
state   real    udcarb8    ikjftb   chem        1         -   i0{12}rhusdf=(bdy_interp:dt)  "udcarb8"       "UDCARB8 concentration"        "ppmv"
state   real    aroh14     ikjftb   chem        1         -   i0{12}rhusdf=(bdy_interp:dt)  "aroh14"        "AROH14 concentration"        "ppmv"
state   real    raroh14    ikjftb   chem        1         -   i0{12}rhusdf=(bdy_interp:dt)  "raroh14"       "RAROH14 concentration"        "ppmv"
state   real    arnoh14    ikjftb   chem        1         -   i0{12}rhusdf=(bdy_interp:dt)  "arnoh14"       "ARNOH14 concentration"        "ppmv"
state   real    ra16no3    ikjftb   chem        1         -   i0{12}rhusdf=(bdy_interp:dt)  "ra16no3"       "RA16NO3 concentration"        "ppmv"
state   real    ra16ooh    ikjftb   chem        1         -   i0{12}rhusdf=(bdy_interp:dt)  "ra16ooh"       "RA16OOH concentration"        "ppmv"
state   real    udcarb11   ikjftb   chem        1         -   i0{12}rhusdf=(bdy_interp:dt)  "udcarb11"      "UDCARB11 concentration"        "ppmv"
state   real    aroh17     ikjftb   chem        1         -   i0{12}rhusdf=(bdy_interp:dt)  "aroh17"        "AROH17 concentration"        "ppmv"
state   real    raroh17    ikjftb   chem        1         -   i0{12}rhusdf=(bdy_interp:dt)  "raroh17"       "RAROH17 concentration"        "ppmv"
state   real    arnoh17    ikjftb   chem        1         -   i0{12}rhusdf=(bdy_interp:dt)  "arnoh17"       "ARNOH17 concentration"        "ppmv"
state   real    udcarb14   ikjftb   chem        1         -   i0{12}rhusdf=(bdy_interp:dt)  "udcarb14"      "UDCARB14 concentration"        "ppmv"
state   real    ra19no3    ikjftb   chem        1         -   i0{12}rhusdf=(bdy_interp:dt)  "ra19no3"       "RA19NO3 concentration"        "ppmv"
state   real    ra19ooh    ikjftb   chem        1         -   i0{12}rhusdf=(bdy_interp:dt)  "ra19ooh"       "RA19OOH concentration"        "ppmv"
state   real    rtn28no3   ikjftb   chem        1         -   i0{12}rhusdf=(bdy_interp:dt)  "rtn28no3"      "RTN28NO3 concentration"        "ppmv"
state   real    rtn28ooh   ikjftb   chem        1         -   i0{12}rhusdf=(bdy_interp:dt)  "rtn28ooh"      "RTN28OOH concentration"        "ppmv"
state   real    tncarb26   ikjftb   chem        1         -   i0{12}rhusdf=(bdy_interp:dt)  "tncarb26"      "TNCARB26 concentration"        "ppmv"
state   real    rtn26ooh   ikjftb   chem        1         -   i0{12}rhusdf=(bdy_interp:dt)  "rtn26ooh"      "RTN26OOH concentration"        "ppmv"
state   real    nrtn28ooh  ikjftb   chem        1         -   i0{12}rhusdf=(bdy_interp:dt)  "nrtn28ooh"     "NRTN28OOH concentration"        "ppmv"
state   real    rtn26pan   ikjftb   chem        1         -   i0{12}rhusdf=(bdy_interp:dt)  "rtn26pan"      "RTN26PAN concentration"        "ppmv"
state   real    rtn25ooh   ikjftb   chem        1         -   i0{12}rhusdf=(bdy_interp:dt)  "rtn25ooh"      "RTN25OOH concentration"        "ppmv"
state   real    rtn24ooh   ikjftb   chem        1         -   i0{12}rhusdf=(bdy_interp:dt)  "rtn24ooh"      "RTN24OOH concentration"        "ppmv"
state   real    rtn23ooh   ikjftb   chem        1         -   i0{12}rhusdf=(bdy_interp:dt)  "rtn23ooh"      "RTN23OOH concentration"        "ppmv"
state   real    rtn14ooh   ikjftb   chem        1         -   i0{12}rhusdf=(bdy_interp:dt)  "rtn14ooh"      "RTN14OOH concentration"        "ppmv"
state   real    rtn10ooh   ikjftb   chem        1         -   i0{12}rhusdf=(bdy_interp:dt)  "rtn10ooh"      "RTN10OOH concentration"        "ppmv"
state   real    tncarb10   ikjftb   chem        1         -   i0{12}rhusdf=(bdy_interp:dt)  "tncarb10"      "TNCARB10 concentration"        "ppmv"
state   real    rtn25no3   ikjftb   chem        1         -   i0{12}rhusdf=(bdy_interp:dt)  "rtn25no3"      "RTN25NO3 concentration"        "ppmv"
state   real    tncarb15   ikjftb   chem        1         -   i0{12}rhusdf=(bdy_interp:dt)  "tncarb15"      "TNCARB15 concentration"        "ppmv"
state   real    rcooh25    ikjftb   chem        1         -   i0{12}rhusdf=(bdy_interp:dt)  "rcooh25"       "RCOOH25 concentration"        "ppmv"
state   real    rtx28no3   ikjftb   chem        1         -   i0{12}rhusdf=(bdy_interp:dt)  "rtx28no3"      "RTX28NO3 concentration"        "ppmv"
state   real    rtx28ooh   ikjftb   chem        1         -   i0{12}rhusdf=(bdy_interp:dt)  "rtx28ooh"      "RTX28OOH concentration"        "ppmv"
state   real    txcarb24   ikjftb   chem        1         -   i0{12}rhusdf=(bdy_interp:dt)  "txcarb24"      "TXCARB24 concentration"        "ppmv"
state   real    rtx24no3   ikjftb   chem        1         -   i0{12}rhusdf=(bdy_interp:dt)  "rtx24no3"      "RTX24NO3 concentration"        "ppmv"
state   real    rtx24ooh   ikjftb   chem        1         -   i0{12}rhusdf=(bdy_interp:dt)  "rtx24ooh"      "RTX24OOH concentration"        "ppmv"
state   real    txcarb22   ikjftb   chem        1         -   i0{12}rhusdf=(bdy_interp:dt)  "txcarb22"      "TXCARB22 concentration"        "ppmv"
state   real    rtx22no3   ikjftb   chem        1         -   i0{12}rhusdf=(bdy_interp:dt)  "rtx22no3"      "RTX22NO3 concentration"        "ppmv"
state   real    rtx22ooh   ikjftb   chem        1         -   i0{12}rhusdf=(bdy_interp:dt)  "rtx22ooh"      "RTX22OOH concentration"        "ppmv"
state   real    nrtx28ooh  ikjftb   chem        1         -   i0{12}rhusdf=(bdy_interp:dt)  "nrtx28ooh"     "NRTX28OOH concentration"        "ppmv"
state   real    carb11a    ikjftb   chem        1         -   i0{12}rhusdf=(bdy_interp:dt)  "carb11a"       "CARB11A concentration"        "ppmv"
state   real    anhy       ikjftb   chem        1         -   i0{12}rhusdf=(bdy_interp:dt)  "anhy"          "ANHY concentration"        "ppmv"
state   real    ch3o2no2   ikjftb   chem        1         -   i0{12}rhusdf=(bdy_interp:dt)  "ch3o2no2"      "CH3O2NO2 concentration"        "ppmv"
state   real    c2h5ooh    ikjftb   chem        1         -   i0{12}rhusdf=(bdy_interp:dt)  "c2h5ooh"       "C2H5OOH concentration"        "ppmv"
state   real    ch3cho     ikjftb   chem        1         -   i0{12}rhusdf=(bdy_interp:dt)  "ch3cho"        "CH3CHO concentration"        "ppmv"
state   real    c5h8       ikjftb   chem        1         -   i0{12}rhusdf=(bdy_interp:dt)  "c5h8"          "C5H8 concentration"        "ppmv"
state   real    toluene    ikjftb   chem        1         -   i0{12}rhusdf=(bdy_interp:dt)  "toluene"       "TOLUENE concentration"        "ppmv"


state   real    rtn23no3    ikjftb   chem        1         -   i0{12}rhusdf=(bdy_interp:dt)  "rtn23no3"       "rtn23no3 concentration"        "ppmv"   

state   real    tncarb12    ikjftb   chem        1         -   i0{12}rhusdf=(bdy_interp:dt)  "tncarb12"       "tncarb12 concentration"        "ppmv"  
state   real    tncarb11    ikjftb   chem        1         -   i0{12}rhusdf=(bdy_interp:dt)  "tncarb11"       "tncarb11 concentration"        "ppmv"  
state   real    tm123b      ikjftb   chem        1         -   i0{12}rhusdf=(bdy_interp:dt)  "tm123b"       "tm123b concentration"        "ppmv"  
state   real    tm124b      ikjftb   chem        1         -   i0{12}rhusdf=(bdy_interp:dt)  "tm124b"       "tm124b concentration"        "ppmv"  
state   real    tm135b      ikjftb   chem        1         -   i0{12}rhusdf=(bdy_interp:dt)  "tm135b"       "tm135b concentration"        "ppmv"  
state   real    oethtol    ikjftb   chem        1         -   i0{12}rhusdf=(bdy_interp:dt)  "oethtol"       "oethtol concentration"        "ppmv"  

state   real    methtol    ikjftb   chem        1         -   i0{12}rhusdf=(bdy_interp:dt)  "methtol"       "methtol concentration"        "ppmv"  
state   real    pethtol    ikjftb   chem        1         -   i0{12}rhusdf=(bdy_interp:dt)  "pethtol"       "pethtol concentration"        "ppmv"  
state   real    ra22no3    ikjftb   chem        1         -   i0{12}rhusdf=(bdy_interp:dt)  "ra22no3"       "ra22no3 concentration"        "ppmv"  
state   real    ra22ooh    ikjftb   chem        1         -   i0{12}rhusdf=(bdy_interp:dt)  "ra22ooh"       "ra22ooh concentration"        "ppmv"  

state   real    dime35eb    ikjftb   chem        1         -   i0{12}rhusdf=(bdy_interp:dt)  "dime35eb"       "dime35eb concentration"        "ppmv"  
state   real    ra25no3    ikjftb   chem        1         -   i0{12}rhusdf=(bdy_interp:dt)  "ra25no3"       "ra25no3 concentration"        "ppmv"  
state   real    udcarb17    ikjftb   chem        1         -   i0{12}rhusdf=(bdy_interp:dt)  "udcarb17"       "udcarb17 concentration"        "ppmv"  

state   real    ra25ooh    ikjftb   chem        1         -   i0{12}rhusdf=(bdy_interp:dt)  "ra25ooh"       "ra25ooh concentration"        "ppmv" 

state   real    ch3s       ikjftb   chem        1         -   i0{12}rhusdf=(bdy_interp:dt)  "ch3s"          "CH3S concentration"        "ppmv"
state   real    ch3so      ikjftb   chem        1         -   i0{12}rhusdf=(bdy_interp:dt)  "ch3so"         "CH3SO concentration"       "ppmv"
state   real    msia       ikjftb   chem        1         -   i0{12}rhusdf=(bdy_interp:dt)  "msia"          "MSIA concentration"        "ppmv"

state   real    clno2      ikjftb   chem        1         -   i0{12}rhusdf=(bdy_interp:dt)  "clno2"         "ClNO2 concentration"        "ppmv"

state    real  ch3oo        ikjftb      chem        1         -   i0{12}rhusdf=(bdy_interp:dt)  "ch3oo"                "CH3OO concentration"       "ppmv"
state    real  c2h5o2       ikjftb      chem        1         -   i0{12}rhusdf=(bdy_interp:dt)  "c2h5o2"               "C2H5O2 concentration"       "ppmv"
state    real  hoch2ch2o2   ikjftb      chem        1         -   i0{12}rhusdf=(bdy_interp:dt)  "hoch2ch2o2"           "HOCH2CH2O2 concentration"       "ppmv"
state    real  ic3h7o2      ikjftb      chem        1         -   i0{12}rhusdf=(bdy_interp:dt)  "ic3h7o2"              "IC3H7O2 concentration"       "ppmv"
state    real  rn10o2       ikjftb      chem        1         -   i0{12}rhusdf=(bdy_interp:dt)  "rn10o2"               "RN10O2 concentration"       "ppmv"
state    real  rn13o2       ikjftb      chem        1         -   i0{12}rhusdf=(bdy_interp:dt)  "rn13o2"               "RN13O2 concentration"       "ppmv"
state    real  rn16o2       ikjftb      chem        1         -   i0{12}rhusdf=(bdy_interp:dt)  "rn16o2"               "RN16O2 concentration"       "ppmv"
state    real  rn19o2       ikjftb      chem        1         -   i0{12}rhusdf=(bdy_interp:dt)  "rn19o2"               "RN19O2 concentration"       "ppmv"
state    real  rn9o2        ikjftb      chem        1         -   i0{12}rhusdf=(bdy_interp:dt)  "rn9o2"                "RN9O2 concentration"       "ppmv"
state    real  rn12o2       ikjftb      chem        1         -   i0{12}rhusdf=(bdy_interp:dt)  "rn12o2"               "RN12O2 concentration"       "ppmv"
state    real  rn15o2       ikjftb      chem        1         -   i0{12}rhusdf=(bdy_interp:dt)  "rn15o2"               "RN15O2 concentration"       "ppmv"
state    real  rn18o2       ikjftb      chem        1         -   i0{12}rhusdf=(bdy_interp:dt)  "rn18o2"               "RN18O2 concentration"       "ppmv"
state    real  nrn6o2       ikjftb      chem        1         -   i0{12}rhusdf=(bdy_interp:dt)  "nrn6o2"               "NRN6O2 concentration"       "ppmv"
state    real  nrn9o2       ikjftb      chem        1         -   i0{12}rhusdf=(bdy_interp:dt)  "nrn9o2"               "NRN9O2 concentration"       "ppmv"
state    real  nrn12o2      ikjftb      chem        1         -   i0{12}rhusdf=(bdy_interp:dt)  "nrn12o2"              "NRN12O2 concentration"       "ppmv"
state    real  rn11o2       ikjftb      chem        1         -   i0{12}rhusdf=(bdy_interp:dt)  "rn11o2"               "RN11O2 concentration"       "ppmv"
state    real  rn14o2       ikjftb      chem        1         -   i0{12}rhusdf=(bdy_interp:dt)  "rn14o2"               "RN14O2 concentration"       "ppmv"
state    real  rn8o2        ikjftb      chem        1         -   i0{12}rhusdf=(bdy_interp:dt)  "rn8o2"                "RN8O2 concentration"       "ppmv"
state    real  rn17o2       ikjftb      chem        1         -   i0{12}rhusdf=(bdy_interp:dt)  "rn17o2"               "RN17O2 concentration"       "ppmv"
state    real  rn13ao2      ikjftb      chem        1         -   i0{12}rhusdf=(bdy_interp:dt)  "rn13ao2"              "RN13AO2 concentration"       "ppmv"
state    real  rn16ao2      ikjftb      chem        1         -   i0{12}rhusdf=(bdy_interp:dt)  "rn16ao2"              "RN16AO2 concentration"       "ppmv"
state    real  rn15ao2     ikjftb      chem        1         -   i0{12}rhusdf=(bdy_interp:dt)  "rn15ao2"              "RN15AO2 concentration"       "ppmv"
state    real  rn18ao2     ikjftb      chem        1         -   i0{12}rhusdf=(bdy_interp:dt)  "rn18ao2"              "RN18AO2 concentration"       "ppmv"
state    real  ru10o2      ikjftb      chem        1         -   i0{12}rhusdf=(bdy_interp:dt)  "ru10o2"               "RU10O2 concentration"       "ppmv"
state    real  nru14o2     ikjftb      chem        1         -   i0{12}rhusdf=(bdy_interp:dt)  "nru14o2"              "NRU14O2 concentration"       "ppmv"
state    real  nru12o2     ikjftb      chem        1         -   i0{12}rhusdf=(bdy_interp:dt)  "nru12o2"              "NRU12O2 concentration"       "ppmv"
state    real  ra13o2      ikjftb      chem        1         -   i0{12}rhusdf=(bdy_interp:dt)  "ra13o2"               "RA13O2 concentration"       "ppmv"
state    real  nrtx28o2    ikjftb      chem        1         -   i0{12}rhusdf=(bdy_interp:dt)  "nrtx28o2"             "NRTX28O2 concentration"       "ppmv"
state    real  rtx24o2     ikjftb      chem        1         -   i0{12}rhusdf=(bdy_interp:dt)  "rtx24o2"              "RTX24O2 concentration"       "ppmv"
state    real  rtx28o2     ikjftb      chem        1         -   i0{12}rhusdf=(bdy_interp:dt)  "rtx28o2"              "RTX28O2 concentration"       "ppmv"
state    real  rtn25o2     ikjftb      chem        1         -   i0{12}rhusdf=(bdy_interp:dt)  "rtn25o2"              "RTN25O2 concentration"       "ppmv"
state    real  rtn24o2     ikjftb      chem        1         -   i0{12}rhusdf=(bdy_interp:dt)  "rtn24o2"              "RTN24O2 concentration"       "ppmv"
state    real  rtn23o2     ikjftb      chem        1         -   i0{12}rhusdf=(bdy_interp:dt)  "rtn23o2"              "RTN23O2 concentration"       "ppmv"
state    real  rtn14o2     ikjftb      chem        1         -   i0{12}rhusdf=(bdy_interp:dt)  "rtn14o2"              "RTN14O2 concentration"       "ppmv"
state    real  rtn10o2     ikjftb      chem        1         -   i0{12}rhusdf=(bdy_interp:dt)  "rtn10o2"              "RTN10O2 concentration"       "ppmv"
state    real  nrtn28o2    ikjftb      chem        1         -   i0{12}rhusdf=(bdy_interp:dt)  "nrtn28o2"             "NRTN28O2 concentration"       "ppmv"
state    real  rtn26o2     ikjftb      chem        1         -   i0{12}rhusdf=(bdy_interp:dt)  "rtn26o2"              "RTN26O2 concentration"       "ppmv"
state    real  rtn28o2     ikjftb      chem        1         -   i0{12}rhusdf=(bdy_interp:dt)  "rtn28o2"              "RTN28O2 concentration"       "ppmv"
state    real  ra19ao2     ikjftb      chem        1         -   i0{12}rhusdf=(bdy_interp:dt)  "ra19ao2"              "RA19AO2 concentration"       "ppmv"
state    real  ru14o2      ikjftb      chem        1         -   i0{12}rhusdf=(bdy_interp:dt)  "ru14o2"               "RU14O2 concentration"        "ppmv"
state    real  ru12o2      ikjftb      chem        1         -   i0{12}rhusdf=(bdy_interp:dt)  "ru12o2"               "RU12O2 concentration"        "ppmv"
state    real  ra16o2      ikjftb      chem        1         -   i0{12}rhusdf=(bdy_interp:dt)  "ra16o2"               "RA16O2 concentration"        "ppmv"
state    real  rtx22o2     ikjftb      chem        1         -   i0{12}rhusdf=(bdy_interp:dt)  "rtx22o2"              "RTX22O2 concentration"        "ppmv"
state    real  ra22ao2     ikjftb      chem        1         -   i0{12}rhusdf=(bdy_interp:dt)  "ra22ao2"              "RA22AO2 concentration"        "ppmv"
state    real  ra22bo2     ikjftb      chem        1         -   i0{12}rhusdf=(bdy_interp:dt)  "ra22bo2"              "RA22BO2 concentration"        "ppmv"
state    real  ra25o2      ikjftb      chem        1         -    i0{12}rhusdf=(bdy_interp:dt)  "ra25o2"              "RA25O2 concentration"        "ppmv"
state    real  ra19co2      ikjftb      chem        1         -    i0{12}rhusdf=(bdy_interp:dt)  "ra19co2"              "RA19CO2 concentration"        "ppmv"


#tracer variables inside the chem array...for ensemble run or not
#
state   real   tracer_1    ikjftb   chem        1         -   i0{12}rhusdf=(bdy_interp:dt)  "tracer_1"             "tracer1    mix ratio"        "ppmv"
state   real   tracer_2    ikjftb   chem        1         -   i0{12}rhusdf=(bdy_interp:dt)  "tracer_2"             "tracer2    mix ratio"        "ppmv"
state   real   tracer_3    ikjftb   chem        1         -   i0{12}rhusdf=(bdy_interp:dt)  "tracer_3"             "tracer3    mix ratio"        "ppmv"
state   real   tracer_4    ikjftb   chem        1         -   i0{12}rhusdf=(bdy_interp:dt)  "tracer_4"             "tracer4    mix ratio"        "ppmv"
state   real   tracer_5    ikjftb   chem        1         -   i0{12}rhusdf=(bdy_interp:dt)  "tracer_5"             "tracer5    mix ratio"        "ppmv"
state   real   tracer_6    ikjftb   chem        1         -   i0{12}rhusdf=(bdy_interp:dt)  "tracer_6"             "tracer6    mix ratio"        "ppmv"
state   real   tracer_7    ikjftb   chem        1         -   i0{12}rhusdf=(bdy_interp:dt)  "tracer_7"             "tracer7    mix ratio"        "ppmv"
state   real   tracer_8    ikjftb   chem        1         -   i0{12}rhusdf=(bdy_interp:dt)  "tracer_8"             "tracer8    mix ratio"        "ppmv"
state   real   tracer_9    ikjftb   chem        1         -   i0{12}rhusdf=(bdy_interp:dt)  "tracer_9"             "tracer9    mix ratio"        "ppmv"
state   real   tracer_10    ikjftb   chem        1         -   i0{12}rhusdf=(bdy_interp:dt)  "tracer_10"             "tracer10    mix ratio"        "ppmv"
state   real   tracer_11    ikjftb   chem        1         -   i0{12}rhusdf=(bdy_interp:dt)  "tracer_11"             "tracer11    mix ratio"        "ppmv"
state   real   tracer_12    ikjftb   chem        1         -   i0{12}rhusdf=(bdy_interp:dt)  "tracer_12"             "tracer12    mix ratio"        "ppmv"
state   real   tracer_13    ikjftb   chem        1         -   i0{12}rhusdf=(bdy_interp:dt)  "tracer_13"             "tracer13    mix ratio"        "ppmv"
state   real   tracer_14    ikjftb   chem        1         -   i0{12}rhusdf=(bdy_interp:dt)  "tracer_14"             "tracer14    mix ratio"        "ppmv"
state   real   tracer_15    ikjftb   chem        1         -   i0{12}rhusdf=(bdy_interp:dt)  "tracer_15"             "tracer15    mix ratio"        "ppmv"
state   real   tracer_16    ikjftb   chem        1         -   i0{12}rhusdf=(bdy_interp:dt)  "tracer_16"             "tracer16    mix ratio"        "ppmv"
state   real   tracer_17    ikjftb   chem        1         -   i0{12}rhusdf=(bdy_interp:dt)  "tracer_17"             "tracer17    mix ratio"        "ppmv"
state   real   tracer_18    ikjftb   chem        1         -   i0{12}rhusdf=(bdy_interp:dt)  "tracer_18"             "tracer18    mix ratio"        "ppmv"
state   real   tracer_19    ikjftb   chem        1         -   i0{12}rhusdf=(bdy_interp:dt)  "tracer_19"             "tracer19    mix ratio"        "ppmv"
state   real   tracer_20    ikjftb   chem        1         -   i0{12}rhusdf=(bdy_interp:dt)  "tracer_20"             "tracer20    mix ratio"        "ppmv"
state   real   tracer_ens    ikjftb   chem        1         -   i0{12}rhusdf=(bdy_interp:dt)  "tracer_ens"             "tracer- ensemble average    mix ratio"        "ppmv"

state   real    -          ikjftb  tracer        1         -     -    -                                       
state   real    smoke      ikjftb  tracer        1         -     irhusdf=(bdy_interp:dt)    "smoke"         "tracing smoke"          -
#state   real    tr17_0     ikjftb  tracer        1         -     i8rhusdf=(bdy_interp:dt)    "tr17_0"         "tr17_0"          -
state   real    tr17_1     ikjftb  tracer        1         -     i8rhusdf=(bdy_interp:dt)    "tr17_1"         "tr17_1"          -
state   real    tr17_2     ikjftb  tracer        1         -     i8rhusdf=(bdy_interp:dt)    "tr17_2"         "tr17_2"          -
state   real    tr17_3     ikjftb  tracer        1         -     i8rhusdf=(bdy_interp:dt)    "tr17_3"         "tr17_3"          -
state   real    tr17_4     ikjftb  tracer        1         -     i8rhusdf=(bdy_interp:dt)    "tr17_4"         "tr17_4"          -
state   real    tr17_5     ikjftb  tracer        1         -     i8rhusdf=(bdy_interp:dt)    "tr17_5"         "tr17_5"          -
state   real    tr17_6     ikjftb  tracer        1         -     i8rhusdf=(bdy_interp:dt)    "tr17_6"         "tr17_6"          -
state   real    tr17_7     ikjftb  tracer        1         -     i8rhusdf=(bdy_interp:dt)    "tr17_7"         "tr17_7"          -
state   real    tr17_8     ikjftb  tracer        1         -     i8rhusdf=(bdy_interp:dt)    "tr17_8"         "tr17_8"          -
#state   real    tr17_9     ikjftb  tracer        1         -     i8rhusdf=(bdy_interp:dt)    "tr17_9"         "tr17_9"          -
state   real    tr18_0     ikjftb  tracer        1         -     i8rhusdf=(bdy_interp:dt)    "tr18_0"         "tr18_0"          -
state   real    tr18_1     ikjftb  tracer        1         -     i8rhusdf=(bdy_interp:dt)    "tr18_1"         "tr18_1"          -
state   real    tr18_2     ikjftb  tracer        1         -     i8rhusdf=(bdy_interp:dt)    "tr18_2"         "tr18_2"          -
state   real    tr18_3     ikjftb  tracer        1         -     i8rhusdf=(bdy_interp:dt)    "tr18_3"         "tr18_3"          -
state   real    tr18_4     ikjftb  tracer        1         -     i8rhusdf=(bdy_interp:dt)    "tr18_4"         "tr18_4"          -
state   real    tr18_5     ikjftb  tracer        1         -     i8rhusdf=(bdy_interp:dt)    "tr18_5"         "tr18_5"          -
state   real    tr18_6     ikjftb  tracer        1         -     i8rhusdf=(bdy_interp:dt)    "tr18_6"         "tr18_6"          -
state   real    tr18_7     ikjftb  tracer        1         -     i8rhusdf=(bdy_interp:dt)    "tr18_7"         "tr18_7"          -
state   real    tr18_8     ikjftb  tracer        1         -     i8rhusdf=(bdy_interp:dt)    "tr18_8"         "tr18_8"          -
state   real    tr18_9     ikjftb  tracer        1         -     i8rhusdf=(bdy_interp:dt)    "tr18_9"         "tr18_9"          -

# GHG chem arrays, Chem Scalars for CO2 used in the GHG options
state   real    co2_bio    ikjftb   chem         1         -     i0{12}rhusdf=(bdy_interp:dt)  "CO2_BIO"       "mixing ratio of VPRM CO2" "ppmv"
state   real    co2_ant    ikjftb   chem         1         -     i0{12}rhusdf=(bdy_interp:dt)  "CO2_ANT"       "mixing ratio of anthropogenic CO2"          "ppmv"
state   real    co2_oce    ikjftb   chem         1         -     i0{12}rhusdf=(bdy_interp:dt)  "CO2_OCE"       "mixing ratio of ocean CO2"                  "ppmv"
state   real    co2_bck    ikjftb   chem         1         -     i0{12}rhusdf=(bdy_interp:dt)  "CO2_BCK"       "mixing ratio of background CO2"             "ppmv"
state   real    co2_bbu    ikjftb   chem         1         -     i0{12}rhusdf=(bdy_interp:dt)  "CO2_BBU"       "mixing ratio of biomass burning CO2"        "ppmv"
state   real    co2_tst    ikjftb   chem         1         -     i0{12}rhusdf=(bdy_interp:dt)  "CO2_TST"      "mixing ratio of CO2, anthropogenic test fluxes"        "ppmv"

# Chem Scalars for CO used in the GHG options
state   real    co_bck     ikjftb   chem         1         -     i0{12}rhusdf=(bdy_interp:dt)  "CO_BCK"        "mixing ratio of background CO"         "ppmv"
state   real    co_ant     ikjftb   chem         1         -     i0{12}rhusdf=(bdy_interp:dt)  "CO_ANT"        "mixing ratio of anthropogenic CO"      "ppmv"
state   real    co_bbu     ikjftb   chem         1         -     i0{12}rhusdf=(bdy_interp:dt)  "CO_BBU"        "mixing ratio of biomass burning CO"    "ppmv"
state   real    co_tst     ikjftb   chem         1         -     i0{12}rhusdf=(bdy_interp:dt)  "CO_TST"        "mixing ratio of CO, test fluxes"    "ppmv"

# Chem Scalars for methane used in the GHG option
state   real    ch4_bio    ikjftb   chem         1         -     i0{12}rhusdf=(bdy_interp:dt)  "CH4_BIO"       "mixing ratio of natural biogenic CH4" "ppmv"
state   real    ch4_ant    ikjftb   chem         1         -     i0{12}rhusdf=(bdy_interp:dt)  "CH4_ANT"       "mixing ratio of anthropogenic CH4"    "ppmv"
state   real    ch4_bbu    ikjftb   chem         1         -     i0{12}rhusdf=(bdy_interp:dt)  "CH4_BBU"       "mixing ratio of biomass burning CH4"  "ppmv"
state   real    ch4_bck    ikjftb   chem         1         -     i0{12}rhusdf=(bdy_interp:dt)  "CH4_BCK"       "mixing ratio of background CH4"       "ppmv"
state   real    ch4_tst    ikjftb   chem         1         -     i0{12}rhusdf=(bdy_interp:dt)  "CH4_TST"       "mixing ratio of CH4, test fluxes"  "ppmv"

#SAPRCNOV additional variables, automatically created using diff_mechanisSpc_wrfRegistry.m script (pablo-saide@uiowa.edu)
state   real    h2so4           ikjftb  chem    1       -       i0{12}rhusdf=(bdy_interp:dt) "h2so4" "H2SO4 mixing ratio"   "ppmv"
state   real    ccho            ikjftb  chem    1       -       i0{12}rhusdf=(bdy_interp:dt) "ccho"  "CCHO mixing ratio"    "ppmv"
state   real    rcho            ikjftb  chem    1       -       i0{12}rhusdf=(bdy_interp:dt) "rcho"  "RCHO mixing ratio"    "ppmv"
state   real    etoh            ikjftb  chem    1       -       i0{12}rhusdf=(bdy_interp:dt) "etoh"  "ETOH mixing ratio"    "ppmv"
state   real    cco_oh          ikjftb  chem    1       -       i0{12}rhusdf=(bdy_interp:dt) "cco_oh"        "CCO_OH mixing ratio"  "ppmv"
state   real    rco_oh          ikjftb  chem    1       -       i0{12}rhusdf=(bdy_interp:dt) "rco_oh"        "RCO_OH mixing ratio"  "ppmv"
state   real    bacl            ikjftb  chem    1       -       i0{12}rhusdf=(bdy_interp:dt) "bacl"  "BACL mixing ratio"    "ppmv"
state   real    bald            ikjftb  chem    1       -       i0{12}rhusdf=(bdy_interp:dt) "bald"  "BALD mixing ratio"    "ppmv"
state   real    isoprod         ikjftb  chem    1       -       i0{12}rhusdf=(bdy_interp:dt) "isoprod"       "ISOPROD mixing ratio" "ppmv"
state   real    methacro        ikjftb  chem    1       -       i0{12}rhusdf=(bdy_interp:dt) "methacro"      "METHACRO mixing ratio"        "ppmv"
state   real    prod2           ikjftb  chem    1       -       i0{12}rhusdf=(bdy_interp:dt) "prod2" "PROD2 mixing ratio"   "ppmv"
state   real    dcb1            ikjftb  chem    1       -       i0{12}rhusdf=(bdy_interp:dt) "dcb1"  "DCB1 mixing ratio"    "ppmv"
state   real    dcb2            ikjftb  chem    1       -       i0{12}rhusdf=(bdy_interp:dt) "dcb2"  "DCB2 mixing ratio"    "ppmv"
state   real    dcb3            ikjftb  chem    1       -       i0{12}rhusdf=(bdy_interp:dt) "dcb3"  "DCB3 mixing ratio"    "ppmv"
state   real    ethene          ikjftb  chem    1       -       i0{12}rhusdf=(bdy_interp:dt) "ethene"        "ETHENE mixing ratio"  "ppmv"
state   real    isoprene        ikjftb  chem    1       -       i0{12}rhusdf=(bdy_interp:dt) "isoprene"      "ISOPRENE mixing ratio"        "ppmv"
state   real    c2h2            ikjftb  chem    1       -       i0{12}rhusdf=(bdy_interp:dt) "c2h2"  "C2H2 mixing ratio"    "ppmv"
state   real    alk3            ikjftb  chem    1       -       i0{12}rhusdf=(bdy_interp:dt) "alk3"  "ALK3 mixing ratio"    "ppmv"
state   real    alk4            ikjftb  chem    1       -       i0{12}rhusdf=(bdy_interp:dt) "alk4"  "ALK4 mixing ratio"    "ppmv"
state   real    alk5            ikjftb  chem    1       -       i0{12}rhusdf=(bdy_interp:dt) "alk5"  "ALK5 mixing ratio"    "ppmv"
state   real    ole2            ikjftb  chem    1       -       i0{12}rhusdf=(bdy_interp:dt) "ole2"  "OLE2 mixing ratio"    "ppmv"
state   real    terp            ikjftb  chem    1       -       i0{12}rhusdf=(bdy_interp:dt) "terp"  "TERP mixing ratio"    "ppmv"
state   real    sesq            ikjftb  chem    1       -       i0{12}rhusdf=(bdy_insesq:dt) "sesq"  "SESQ mixing ratio"    "ppmv"
state   real    rno3            ikjftb  chem    1       -       i0{12}rhusdf=(bdy_interp:dt) "rno3"  "RNO3 mixing ratio"    "ppmv"
state   real    nphe            ikjftb  chem    1       -       i0{12}rhusdf=(bdy_interp:dt) "nphe"  "NPHE mixing ratio"    "ppmv"
state   real    phen            ikjftb  chem    1       -       i0{12}rhusdf=(bdy_interp:dt) "phen"  "PHEN mixing ratio"    "ppmv"
state   real    pan2            ikjftb  chem    1       -       i0{12}rhusdf=(bdy_interp:dt) "pan2"  "PAN2 mixing ratio"    "ppmv"
state   real    pbzn            ikjftb  chem    1       -       i0{12}rhusdf=(bdy_interp:dt) "pbzn"  "PBZN mixing ratio"    "ppmv"
state   real    ma_pan          ikjftb  chem    1       -       i0{12}rhusdf=(bdy_interp:dt) "ma_pan"        "MA_PAN mixing ratio"  "ppmv"
state   real    bc_spr          ikjftb  chem    1       -       i1{12}rusdf=(bdy_interp:dt)  "bc_spr"        "BC_SPR mixing ratio"  "ppmv"
state   real    oc_spr          ikjftb  chem    1       -       i1{12}rusdf=(bdy_interp:dt)  "oc_spr"        "OC_SPR mixing ratio"  "ppmv"
state   real    ssf             ikjftb  chem    1       -       i1{12}rusdf=(bdy_interp:dt)  "ssf"   "SSF mixing ratio"     "ppmv"
state   real    ssc             ikjftb  chem    1       -       i1{12}rusdf=(bdy_interp:dt)  "ssc"   "SSC mixing ratio"     "ppmv"
state   real    pm10_spr        ikjftb  chem    1       -       i1{12}rusdf=(bdy_interp:dt)  "pm10_spr"      "PM10_SPR mixing ratio"        "ppmv"
state   real    pm25_spr        ikjftb  chem    1       -       i1{12}rusdf=(bdy_interp:dt)  "pm25_spr"      "PM25_SPR mixing ratio"        "ppmv"
state   real    dst1            ikjftb  chem    1       -       i1{12}rusdf=(bdy_interp:dt)  "dst1"  "DST1 mixing ratio"    "ppmv"
state   real    dst2            ikjftb  chem    1       -       i1{12}rusdf=(bdy_interp:dt)  "dst2"  "DST2 mixing ratio"    "ppmv"
state   real    dst3            ikjftb  chem    1       -       i1{12}rusdf=(bdy_interp:dt)  "dst3"  "DST3 mixing ratio"    "ppmv"
state   real    cco_ooh         ikjftb  chem    1       -       i0{12}rhusdf=(bdy_interp:dt) "cco_ooh"       "CCO_OOH mixing ratio" "ppmv"
state   real    rco_o2          ikjftb  chem    1       -       i0{12}rhusdf=(bdy_interp:dt) "rco_o2"        "RCO_O2 mixing ratio"  "ppmv"
state   real    rco_ooh         ikjftb  chem    1       -       i0{12}rhusdf=(bdy_interp:dt) "rco_ooh"       "RCO_OOH mixing ratio" "ppmv"
state   real    xn              ikjftb  chem    1       -       i0{12}rhusdf=(bdy_interp:dt) "xn"    "XN mixing ratio"      "ppmv"
state   real    xc              ikjftb  chem    1       -       i0{12}rhusdf=(bdy_interp:dt) "xc"    "XC mixing ratio"      "ppmv"
state   real    c_o2            ikjftb  chem    1       -       i0{12}rhusdf=(bdy_interp:dt) "c_o2"  "C_O2 mixing ratio"    "ppmv"
state   real    cooh            ikjftb  chem    1       -       i0{12}rhusdf=(bdy_interp:dt) "cooh"  "COOH mixing ratio"    "ppmv"
state   real    rooh            ikjftb  chem    1       -       i0{12}rhusdf=(bdy_interp:dt) "rooh"  "ROOH mixing ratio"    "ppmv"
state   real    ro2_r           ikjftb  chem    1       -       i0{12}rhusdf=(bdy_interp:dt) "ro2_r" "RO2_R mixing ratio"   "ppmv"
state   real    r2o2            ikjftb  chem    1       -       i0{12}rhusdf=(bdy_interp:dt) "r2o2"  "R2O2 mixing ratio"    "ppmv"
state   real    ro2_n           ikjftb  chem    1       -       i0{12}rhusdf=(bdy_interp:dt) "ro2_n" "RO2_N mixing ratio"   "ppmv"
state   real    cco_o2          ikjftb  chem    1       -       i0{12}rhusdf=(bdy_interp:dt) "cco_o2"        "CCO_O2 mixing ratio"  "ppmv"
state   real    bzco_o2         ikjftb  chem    1       -       i0{12}rhusdf=(bdy_interp:dt) "bzco_o2"       "BZCO_O2 mixing ratio" "ppmv"
state   real    ma_rco3         ikjftb  chem    1       -       i0{12}rhusdf=(bdy_interp:dt) "ma_rco3"       "MA_RCO3 mixing ratio" "ppmv"
state   real    voca            ikjftb  chem    1       -       i0{12}rhusdf=(bdy_interp:dt) "voca"   "VOCA mixing ratio"    "ppmv"
state   real    vocbb           ikjftb  chem    1       -       i0{12}rhusdf=(bdy_interp:dt) "vocbb"  "VOCBB mixing ratio"    "ppmv"


#Aerosol variables inside the chem array...
# the first two are for simple advection of total pm25 and pm10 mass
#
state   real   pm_25         ikjftb   chem        1         -   i0{12}rhusdf=(bdy_interp:dt)  "pm_25"           "pm2.5 concentration"         "ug/kg-dryair"
state   real   pm_10         ikjftb   chem        1         -   i0{12}rhusdf=(bdy_interp:dt)  "pm_10"           "pm10 concentration"         "ug/kg-dryair"
# aerosol variables for MADE/SORGAM
state   real   so4aj       ikjftb   chem        1         -   i0{12}rhusdf=(bdy_interp:dt)  "so4aj"         "Sulfate conc. Acc. mode"       "ug/kg-dryair"
state   real   so4ai       ikjftb   chem        1         -   i0{12}rhusdf=(bdy_interp:dt)  "so4ai"         "Sulfate conc. Aitken mode"       "ug/kg-dryair"
state   real   nh4aj       ikjftb   chem        1         -   i0{12}rhusdf=(bdy_interp:dt)  "nh4aj"         "Ammonium conc. Acc. mode"       "ug/kg-dryair"
state   real   nh4ai       ikjftb   chem        1         -   i0{12}rhusdf=(bdy_interp:dt)  "nh4ai"         "Ammonium  conc. Aitken mode"       "ug/kg-dryair"
state   real   no3aj       ikjftb   chem        1         -   i0{12}rhusdf=(bdy_interp:dt)  "no3aj"         "Nitrate  conc. Acc. mode"       "ug/kg-dryair"
state   real   no3ai       ikjftb   chem        1         -   i0{12}rhusdf=(bdy_interp:dt)  "no3ai"         "Nitrate  conc. Aitken mode"       "ug/kg-dryair"
state   real   naaj        ikjftb   chem        1         -   i0{12}rhusdf=(bdy_interp:dt)  "naaj"          "Sodium   conc. Acc. mode"       "ug/kg-dryair"
state   real   naai        ikjftb   chem        1         -   i0{12}rhusdf=(bdy_interp:dt)  "naai"          "Sodium   conc. Aitken mode"       "ug/kg-dryair"
state   real   claj        ikjftb   chem        1         -   i0{12}rhusdf=(bdy_interp:dt)  "claj"          "Chloride conc. Acc. mode"       "ug/kg-dryair"
state   real   clai        ikjftb   chem        1         -   i0{12}rhusdf=(bdy_interp:dt)  "clai"          "Chloride conc. Aitken mode"       "ug/kg-dryair"
state   real   orgaro1j    ikjftb   chem        1         -   i0{12}rhusdf=(bdy_interp:dt)  "orgaro1j"      "SOA Anth. org. conc. from aromatics Acc. mode"    "ug/kg-dryair"
state   real   orgaro1i    ikjftb   chem        1         -   i0{12}rhusdf=(bdy_interp:dt)  "orgaro1i"      "SOA Anth. org. conc. from aromatics Aitken mode"    "ug/kg-dryair"
state   real   orgaro2j    ikjftb   chem        1         -   i0{12}rhusdf=(bdy_interp:dt)  "orgaro2j"      "SOA Anth. org. conc. from aromatics Acc. mode"    "ug/kg-dryair"
state   real   orgaro2i    ikjftb   chem        1         -   i0{12}rhusdf=(bdy_interp:dt)  "orgaro2i"      "SOA Anth. org. conc. from aromatics Aitken mode"    "ug/kg-dryair"
state   real   orgalk1j    ikjftb   chem        1         -   i0{12}rhusdf=(bdy_interp:dt)  "orgalk1j"      "SOA Anth. org. conc. from alkanes and others except aromatics Acc. mode"    "ug/kg-dryair"
state   real   orgalk1i    ikjftb   chem        1         -   i0{12}rhusdf=(bdy_interp:dt)  "orgalk1i"      "SOA Anth. org. conc. from alkanes and others except aromatics Aitken mode"    "ug/kg-dryair"
state   real   orgole1j    ikjftb   chem        1         -   i0{12}rhusdf=(bdy_interp:dt)  "orgole1j"      "SOA Anth. org. conc. from alkenes and others except aromatics Acc. mode"    "ug/kg-dryair"
state   real   orgole1i    ikjftb   chem        1         -   i0{12}rhusdf=(bdy_interp:dt)  "orgole1i"      "SOA Anth. org. conc. from alkenes and others except aromatics Aitken mode"    "ug/kg-dryair"
state   real   orgba1j     ikjftb   chem        1         -   i0{12}rhusdf=(bdy_interp:dt)  "orgba1j"       "SOA Biog. org. conc. from aromatics Acc. mode"     "ug/kg-dryair"
state   real   orgba1i     ikjftb   chem        1         -   i0{12}rhusdf=(bdy_interp:dt)  "orgba1i"       "SOA Biog. org. conc. from aromatics Aitken mode"     "ug/kg-dryair"
state   real   orgba2j     ikjftb   chem        1         -   i0{12}rhusdf=(bdy_interp:dt)  "orgba2j"       "SOA Biog. org. conc. from aromatics Acc. mode"     "ug/kg-dryair"
state   real   orgba2i     ikjftb   chem        1         -   i0{12}rhusdf=(bdy_interp:dt)  "orgba2i"       "SOA Biog. org. conc. from aromatics Aitken mode"     "ug/kg-dryair"
state   real   orgba3j     ikjftb   chem        1         -   i0{12}rhusdf=(bdy_interp:dt)  "orgba3j"       "SOA Biog. org. conc. from aromatics Acc. mode"     "ug/kg-dryair"
state   real   orgba3i     ikjftb   chem        1         -   i0{12}rhusdf=(bdy_interp:dt)  "orgba3i"       "SOA Biog. org. conc. from aromatics Aitken mode"     "ug/kg-dryair"
state   real   orgba4j     ikjftb   chem        1         -   i0{12}rhusdf=(bdy_interp:dt)  "orgba4j"       "SOA Biog. org. conc. from aromatics Acc. mode"     "ug/kg-dryair"
state   real   orgba4i     ikjftb   chem        1         -   i0{12}rhusdf=(bdy_interp:dt)  "orgba4i"       "SOA Biog. org. conc. from aromatics Aitken mode"     "ug/kg-dryair"
state   real   orgpaj      ikjftb   chem        1         -   i0{12}rhusdf=(bdy_interp:dt)  "orgpaj"        "Prim. anth. org. conc. from aromatics Acc. mode"      "ug/kg-dryair"
state   real   orgpai      ikjftb   chem        1         -   i0{12}rhusdf=(bdy_interp:dt)  "orgpai"        "Prim. anth. org. conc. from aromatics Aitken mode"      "ug/kg-dryair"
state   real   ecj         ikjftb   chem        1         -   i0{12}rhusdf=(bdy_interp:dt)  "ecj"           "Elemental carbon Acc. mode"         "ug/kg-dryair"
state   real   eci         ikjftb   chem        1         -   i0{12}rhusdf=(bdy_interp:dt)  "eci"           "Elemental carbon Aitken mode"         "ug/kg-dryair"
state   real   p25j        ikjftb   chem        1         -   i0{12}rhusdf=(bdy_interp:dt)  "p25j"          "Primary PM2.5 Acc. mode"        "ug/kg-dryair"
state   real   p25i        ikjftb   chem        1         -   i0{12}rhusdf=(bdy_interp:dt)  "p25i"          "Primary PM2.5 Aitken mode"        "ug/kg-dryair"
state   real   antha       ikjftb   chem        1         -   i0{12}rhusdf=(bdy_interp:dt)  "antha"         "Coarse anthropogenic aerosols"       "ug/kg-dryair"
state   real   seas        ikjftb   chem        1         -   i0{12}rhusdf=(bdy_interp:dt)  "seas"          "Coarse marine aerosols"        "ug/kg-dryair"
state   real   soila       ikjftb   chem        1         -   i0{12}rhusdf=(bdy_interp:dt)  "soila"         "Coarse soil-derived aerosols"       "ug/kg-dryair"
state   real   nu0         ikjftb   chem        1         -   i0{12}rhusdf=(bdy_interp:dt)  "nu0"           "Aitken mode number"         "#/kg-dryair"
state   real   ac0         ikjftb   chem        1         -   i0{12}rhusdf=(bdy_interp:dt)  "ac0"           "Accumulation mode number"         "#/kg-dryair"
state   real   corn        ikjftb   chem        1         -   i0{12}rhusdf=(bdy_interp:dt)  "corn"          "Coarse mode number"        "#/kg-dryair"
#TAKEISHI added
state   real   dgnuc3d     ikj      chem        -         -   h         "dgnuc3d"      "Aitken-mode GMD"             "m"
state   real   dgacc3d     ikj      chem        -         -   h         "dgacc3d"      "accumulation-mode GMD"       "m"
state   real   dgcor3d     ikj      chem        -         -   h         "dgcor3d"      "coarse-mode GMD"             "m"
state   real   fnnuc       ikj      chem        -         -   h         "fnnuc"        "Activation fraction for Aitken number"      ""
state   real   fnacc       ikj      chem        -         -   h         "fnacc"        "Activation fraction for accum. number"      ""
state   real   fncoa       ikj      chem        -         -   h         "fncoa"        "Activation fraction for coarse number"      ""
state   real   smnuc       ikj      chem        -         -   h         "smnuc"        "Critical supersaturation for Aitken GMD"    ""
state   real   smacc       ikj      chem        -         -   h         "smacc"        "Critical supersaturation for accum. GMD"    ""
state   real   smcoa       ikj      chem        -         -   h         "smcoa"        "Critical supersaturation for coarse GMD"    ""
state   real   hyg1        ikj      chem        -         -   h         "hyg1"         "Aitken-mode hygroscopicity"    ""
state   real   hyg2        ikj      chem        -         -   h         "hyg2"         "Accumulation-mode hygroscopicity"    ""
state   real   hyg3        ikj      chem        -         -   h         "hyg3"         "Coarse-mode hygroscopicity"    ""

# new species for the RACM_SOA_VBS mechanism
state   real   asoa1j     ikjftb    chem       1         -   i0{12}rhusdf=(bdy_interp:dt)  "asoa1j"       "SOA Anth. org. conc. with  C* value=1    ug/m^3 Acc. mode"      "ug/kg-dryair"
state   real   asoa1i     ikjftb    chem       1         -   i0{12}rhusdf=(bdy_interp:dt)  "asoa1i"       "SOA Anth. org. conc. with  C* value=1    ug/m^3 Aitken mode"    "ug/kg-dryair"
state   real   asoa2j     ikjftb    chem       1         -   i0{12}rhusdf=(bdy_interp:dt)  "asoa2j"       "SOA Anth. org. conc. with  C* value=10   ug/m^3 Acc. mode"      "ug/kg-dryair"
state   real   asoa2i     ikjftb    chem       1         -   i0{12}rhusdf=(bdy_interp:dt)  "asoa2i"       "SOA Anth. org. conc. with  C* value=10   ug/m^3 Aitken mode"    "ug/kg-dryair"
state   real   asoa3j     ikjftb    chem       1         -   i0{12}rhusdf=(bdy_interp:dt)  "asoa3j"       "SOA Anth. org. conc. with  C* value=100  ug/m^3 Acc. mode"      "ug/kg-dryair"
state   real   asoa3i     ikjftb    chem       1         -   i0{12}rhusdf=(bdy_interp:dt)  "asoa3i"       "SOA Anth. org. conc. with  C* value=100  ug/m^3 Aitken mode"    "ug/kg-dryair"
state   real   asoa4j     ikjftb    chem       1         -   i0{12}rhusdf=(bdy_interp:dt)  "asoa4j"       "SOA Anth. org. conc. with  C* value=1000 ug/m^3 Acc. mode"      "ug/kg-dryair"
state   real   asoa4i     ikjftb    chem       1         -   i0{12}rhusdf=(bdy_interp:dt)  "asoa4i"       "SOA Anth. org. conc. with  C* value=1000 ug/m^3 Aitken mode"    "ug/kg-dryair"
state   real   bsoa1j     ikjftb    chem       1         -   i0{12}rhusdf=(bdy_interp:dt)  "bsoa1j"       "SOA Biog. org. conc. with  C* value=1    ug/m^3 Acc. mode"      "ug/kg-dryair"
state   real   bsoa1i     ikjftb    chem       1         -   i0{12}rhusdf=(bdy_interp:dt)  "bsoa1i"       "SOA Biog. org. conc. with  C* value=1    ug/m^3 Aitken mode"    "ug/kg-dryair"
state   real   bsoa2j     ikjftb    chem       1         -   i0{12}rhusdf=(bdy_interp:dt)  "bsoa2j"       "SOA Biog. org. conc. with  C* value=10   ug/m^3 Acc. mode"      "ug/kg-dryair"
state   real   bsoa2i     ikjftb    chem       1         -   i0{12}rhusdf=(bdy_interp:dt)  "bsoa2i"       "SOA Biog. org. conc. with  C* value=10   ug/m^3 Aitken mode"    "ug/kg-dryair"
state   real   bsoa3j     ikjftb    chem       1         -   i0{12}rhusdf=(bdy_interp:dt)  "bsoa3j"       "SOA Biog. org. conc. with  C* value=100  ug/m^3 Acc. mode"      "ug/kg-dryair"
state   real   bsoa3i     ikjftb    chem       1         -   i0{12}rhusdf=(bdy_interp:dt)  "bsoa3i"       "SOA Biog. org. conc. with  C* value=100  ug/m^3 Aitken mode"    "ug/kg-dryair"
state   real   bsoa4j     ikjftb    chem       1         -   i0{12}rhusdf=(bdy_interp:dt)  "bsoa4j"       "SOA Biog. org. conc. with  C* value=1000 ug/m^3 Acc. mode"      "ug/kg-dryair"
state   real   bsoa4i     ikjftb    chem       1         -   i0{12}rhusdf=(bdy_interp:dt)  "bsoa4i"       "SOA Biog. org. conc. with  C* value=1000 ug/m^3 Aitken mode"    "ug/kg-dryair"

#cloud-phase aerosol
state   real   so4cwj      ikjftb   chem        1         -   i0{12}rhusdf=(bdy_interp:dt)  "so4cwj"         "Sulfate conc. Acc. mode in cloud"       "ug/kg-dryair"
state   real   so4cwi      ikjftb   chem        1         -   i0{12}rhusdf=(bdy_interp:dt)  "so4cwi"         "Sulfate conc. Aitken mode in cloud"       "ug/kg-dryair"
state   real   nh4cwj      ikjftb   chem        1         -   i0{12}rhusdf=(bdy_interp:dt)  "nh4cwj"         "Ammonium conc. Acc. mode in cloud"       "ug/kg-dryair"
state   real   nh4cwi      ikjftb   chem        1         -   i0{12}rhusdf=(bdy_interp:dt)  "nh4cwi"         "Ammonium  conc. Aitken mode in cloud"       "ug/kg-dryair"
state   real   no3cwj      ikjftb   chem        1         -   i0{12}rhusdf=(bdy_interp:dt)  "no3cwj"         "Nitrate  conc. Acc. mode in cloud"       "ug/kg-dryair"
state   real   no3cwi      ikjftb   chem        1         -   i0{12}rhusdf=(bdy_interp:dt)  "no3cwi"         "Nitrate  conc. Aitken mode in cloud"       "ug/kg-dryair"
state   real   nacwj       ikjftb   chem        1         -   i0{12}rhusdf=(bdy_interp:dt)  "nacwj"          "Sodium  conc. Acc. mode in cloud"       "ug/kg-dryair"
state   real   nacwi       ikjftb   chem        1         -   i0{12}rhusdf=(bdy_interp:dt)  "nacwi"          "Sodium  conc. Aitken mode in cloud"       "ug/kg-dryair"
state   real   clcwj       ikjftb   chem        1         -   i0{12}rhusdf=(bdy_interp:dt)  "clcwj"          "Chloride  conc. Acc. mode in cloud"       "ug/kg-dryair"
state   real   clcwi       ikjftb   chem        1         -   i0{12}rhusdf=(bdy_interp:dt)  "clcwi"          "Chloride  conc. Aitken mode in cloud"       "ug/kg-dryair"
state   real   orgaro1cwj  ikjftb   chem        1         -   i0{12}rhusdf=(bdy_interp:dt)  "orgaro1cwj"     "SOA Anth. org. conc. from aromatics Acc. mode in cloud"    "ug/kg-dryair"
state   real   orgaro1cwi  ikjftb   chem        1         -   i0{12}rhusdf=(bdy_interp:dt)  "orgaro1cwi"     "SOA Anth. org. conc. from aromatics Aitken mode in cloud"    "ug/kg-dryair"
state   real   orgaro2cwj  ikjftb   chem        1         -   i0{12}rhusdf=(bdy_interp:dt)  "orgaro2cwj"     "SOA Anth. org. conc. from aromatics Acc. mode in cloud"    "ug/kg-dryair"
state   real   orgaro2cwi  ikjftb   chem        1         -   i0{12}rhusdf=(bdy_interp:dt)  "orgaro2cwi"     "SOA Anth. org. conc. from aromatics Aitken mode in cloud"    "ug/kg-dryair"
state   real   orgalk1cwj  ikjftb   chem        1         -   i0{12}rhusdf=(bdy_interp:dt)  "orgalk1cwj"     "SOA Anth. org. conc. from alkanes and others except aromatics Acc. mode in cloud"    "ug/kg-dryair"
state   real   orgalk1cwi  ikjftb   chem        1         -   i0{12}rhusdf=(bdy_interp:dt)  "orgalk1cwi"     "SOA Anth. org. conc. from alkanes and others except aromatics Aitken mode in cloud"    "ug/kg-dryair"
state   real   orgole1cwj  ikjftb   chem        1         -   i0{12}rhusdf=(bdy_interp:dt)  "orgole1cwj"     "SOA Anth. org. conc. from alkenes and others except aromatics Acc. mode in cloud"    "ug/kg-dryair"
state   real   orgole1cwi  ikjftb   chem        1         -   i0{12}rhusdf=(bdy_interp:dt)  "orgole1cwi"     "SOA Anth. org. conc. from alkenes and others except aromatics Aitken mode in cloud"    "ug/kg-dryair"
state   real   orgba1cwj   ikjftb   chem        1         -   i0{12}rhusdf=(bdy_interp:dt)  "orgba1cwj"      "SOA Biog. org. conc. from aromatics Acc. mode in cloud"     "ug/kg-dryair"
state   real   orgba1cwi   ikjftb   chem        1         -   i0{12}rhusdf=(bdy_interp:dt)  "orgba1cwi"      "SOA Biog. org. conc. from aromatics Aitken mode in cloud"     "ug/kg-dryair"
state   real   orgba2cwj   ikjftb   chem        1         -   i0{12}rhusdf=(bdy_interp:dt)  "orgba2cwj"      "SOA Biog. org. conc. from aromatics Acc. mode in cloud"     "ug/kg-dryair"
state   real   orgba2cwi   ikjftb   chem        1         -   i0{12}rhusdf=(bdy_interp:dt)  "orgba2cwi"      "SOA Biog. org. conc. from aromatics Aitken mode in cloud"     "ug/kg-dryair"
state   real   orgba3cwj   ikjftb   chem        1         -   i0{12}rhusdf=(bdy_interp:dt)  "orgba3cwj"      "SOA Biog. org. conc. from aromatics Acc. mode in cloud"     "ug/kg-dryair"
state   real   orgba3cwi   ikjftb   chem        1         -   i0{12}rhusdf=(bdy_interp:dt)  "orgba3cwi"      "SOA Biog. org. conc. from aromatics Aitken mode in cloud"     "ug/kg-dryair"
state   real   orgba4cwj   ikjftb   chem        1         -   i0{12}rhusdf=(bdy_interp:dt)  "orgba4cwj"      "SOA Biog. org. conc. from aromatics Acc. mode in cloud"     "ug/kg-dryair"
state   real   orgba4cwi   ikjftb   chem        1         -   i0{12}rhusdf=(bdy_interp:dt)  "orgba4cwi"      "SOA Biog. org. conc. from aromatics Aitken mode in cloud"     "ug/kg-dryair"
state   real   orgpacwj    ikjftb   chem        1         -   i0{12}rhusdf=(bdy_interp:dt)  "orgpacwj"       "Prim. anth. org. conc. from aromatics Acc. mode in cloud"      "ug/kg-dryair"
state   real   orgpacwi    ikjftb   chem        1         -   i0{12}rhusdf=(bdy_interp:dt)  "orgpacwi"       "Prim. anth. org. conc. from aromatics Aitken mode in cloud"      "ug/kg-dryair"
state   real   eccwj       ikjftb   chem        1         -   i0{12}rhusdf=(bdy_interp:dt)  "eccwj"          "Elemental carbon Acc. mode in cloud"         "ug/kg-dryair"
state   real   eccwi       ikjftb   chem        1         -   i0{12}rhusdf=(bdy_interp:dt)  "eccwi"          "Elemental carbon Aitken mode in cloud"         "ug/kg-dryair"
state   real   p25cwj      ikjftb   chem        1         -   i0{12}rhusdf=(bdy_interp:dt)  "p25cwj"         "Primary PM2.5 Acc. mode in cloud"        "ug/kg-dryair"
state   real   p25cwi      ikjftb   chem        1         -   i0{12}rhusdf=(bdy_interp:dt)  "p25cwi"         "Primary PM2.5 Aitken mode in cloud"        "ug/kg-dryair"
state   real   anthcw      ikjftb   chem        1         -   i0{12}rhusdf=(bdy_interp:dt)  "anthcw"         "Coarse anthropogenic aerosols in cloud"       "ug/kg-dryair"
state   real   seascw      ikjftb   chem        1         -   i0{12}rhusdf=(bdy_interp:dt)  "seascw"         "Coarse marine aerosols in cloud"        "ug/kg-dryair"
state   real   soilcw      ikjftb   chem        1         -   i0{12}rhusdf=(bdy_interp:dt)  "soilcw"         "Coarse soil-derived aerosols in cloud"       "ug/kg-dryair"
state   real   nu0cw       ikjftb   chem        1         -   i0{12}rhusdf=(bdy_interp:dt)  "nu0cw"          "Aitken mode number in cloud"         "#/kg-dryair"
state   real   ac0cw       ikjftb   chem        1         -   i0{12}rhusdf=(bdy_interp:dt)  "ac0cw"          "Accumulation mode number in cloud"         "#/kg-dryair"
state   real   corncw      ikjftb   chem        1         -   i0{12}rhusdf=(bdy_interp:dt)  "corncw"         "Coarse mode number in cloud"        "#/kg-dryair"
#cms++ additional species from RACM-MIM (Geiger et al., Atmos. Env., 2003)
state   real   hace        ikjftb   chem        1         -   i0{12}rhusdf=(bdy_interp:dt)        "hace"              "HACE concentration"      "ppm"
state   real   ishp        ikjftb   chem        1         -   i0{12}rhusdf=(bdy_interp:dt)        "ishp"              "ISHP concentration"      "ppm"
state   real   ison        ikjftb   chem        1         -   i0{12}rhusdf=(bdy_interp:dt)        "ison"              "ISON concentration"      "ppm"
state   real   mahp        ikjftb   chem        1         -   i0{12}rhusdf=(bdy_interp:dt)        "mahp"              "MAHP concentration"      "ppm"
state   real   mpan        ikjftb   chem        1         -   i0{12}rhusdf=(bdy_interp:dt)        "mpan"              "MPAN concentration"      "ppm"
state   real   nald        ikjftb   chem        1         -   i0{12}rhusdf=(bdy_interp:dt)        "nald"              "NALD concentration"      "ppm"
#cms-- note: ison is probably quite soluble 
#Additional MOSAIC aerosol variables inside the chem array...

state   real   so4_a01     ikjftb   chem        1         -   i0{12}rhusdf=(bdy_interp:dt)  "so4_a01"       "Sulfate, aerosol bin 01"     "ug/kg-dryair"
state   real   no3_a01     ikjftb   chem        1         -   i0{12}rhusdf=(bdy_interp:dt)  "no3_a01"       "Nitrate, aerosol bin 01"     "ug/kg-dryair"
state   real   aro1_a01    ikjftb   chem        1         -   i0{12}rhusdf=(bdy_interp:dt)  "aro1_a01"       "ARO1, aerosol bin 01"     "ug/kg-dryair"
state   real   aro2_a01    ikjftb   chem        1         -   i0{12}rhusdf=(bdy_interp:dt)  "aro2_a01"       "ARO2, aerosol bin 01"     "ug/kg-dryair"
state   real   alk1_a01    ikjftb   chem        1         -   i0{12}rhusdf=(bdy_interp:dt)  "alk1_a01"       "ALK1, aerosol bin 01"     "ug/kg-dryair"
state   real   ole1_a01    ikjftb   chem        1         -   i0{12}rhusdf=(bdy_interp:dt)  "ole1_a01"       "OLE1, aerosol bin 01"     "ug/kg-dryair"
state   real   api1_a01    ikjftb   chem        1         -   i0{12}rhusdf=(bdy_interp:dt)  "api1_a01"       "API1, aerosol bin 01"     "ug/kg-dryair"
state   real   api2_a01    ikjftb   chem        1         -   i0{12}rhusdf=(bdy_interp:dt)  "api2_a01"       "API2, aerosol bin 01"     "ug/kg-dryair"
state   real   lim1_a01    ikjftb   chem        1         -   i0{12}rhusdf=(bdy_interp:dt)  "lim1_a01"       "LIM1, aerosol bin 01"     "ug/kg-dryair"
state   real   lim2_a01    ikjftb   chem        1         -   i0{12}rhusdf=(bdy_interp:dt)  "lim2_a01"       "LIM2, aerosol bin 01"     "ug/kg-dryair"
state   real   pcg1_b_c_a01  ikjftb   chem      1         -   i0{12}rhusdf=(bdy_interp:dt)  "pcg1_b_c_a01"    "pcg1_b_c, aerosol bin 01"  "ug/kg-dryair"
state   real   pcg2_b_c_a01  ikjftb   chem      1         -   i0{12}rhusdf=(bdy_interp:dt)  "pcg2_b_c_a01"    "pcg2_b_c, aerosol bin 01"  "ug/kg-dryair"
state   real   pcg3_b_c_a01  ikjftb   chem      1         -   i0{12}rhusdf=(bdy_interp:dt)  "pcg3_b_c_a01"    "pcg3_b_c, aerosol bin 01"  "ug/kg-dryair"
state   real   pcg4_b_c_a01  ikjftb   chem      1         -   i0{12}rhusdf=(bdy_interp:dt)  "pcg4_b_c_a01"    "pcg4_b_c, aerosol bin 01"  "ug/kg-dryair"
state   real   pcg5_b_c_a01  ikjftb   chem      1         -   i0{12}rhusdf=(bdy_interp:dt)  "pcg5_b_c_a01"    "pcg5_b_c, aerosol bin 01"  "ug/kg-dryair"
state   real   pcg6_b_c_a01  ikjftb   chem      1         -   i0{12}rhusdf=(bdy_interp:dt)  "pcg6_b_c_a01"    "pcg6_b_c, aerosol bin 01"  "ug/kg-dryair"
state   real   pcg7_b_c_a01  ikjftb   chem      1         -   i0{12}rhusdf=(bdy_interp:dt)  "pcg7_b_c_a01"    "pcg7_b_c, aerosol bin 01"  "ug/kg-dryair"
state   real   pcg8_b_c_a01  ikjftb   chem      1         -   i0{12}rhusdf=(bdy_interp:dt)  "pcg8_b_c_a01"    "pcg8_b_c, aerosol bin 01"  "ug/kg-dryair"
state   real   pcg9_b_c_a01  ikjftb   chem      1         -   i0{12}rhusdf=(bdy_interp:dt)  "pcg9_b_c_a01"    "pcg9_b_c, aerosol bin 01"  "ug/kg-dryair"
state   real   pcg1_b_o_a01  ikjftb   chem      1         -   i0{12}rhusdf=(bdy_interp:dt)  "pcg1_b_o_a01"    "pcg1_b_o, aerosol bin 01"  "ug/kg-dryair"
state   real   pcg2_b_o_a01  ikjftb   chem      1         -   i0{12}rhusdf=(bdy_interp:dt)  "pcg2_b_o_a01"    "pcg2_b_o, aerosol bin 01"  "ug/kg-dryair"
state   real   pcg3_b_o_a01  ikjftb   chem      1         -   i0{12}rhusdf=(bdy_interp:dt)  "pcg3_b_o_a01"    "pcg3_b_o, aerosol bin 01"  "ug/kg-dryair"
state   real   pcg4_b_o_a01  ikjftb   chem      1         -   i0{12}rhusdf=(bdy_interp:dt)  "pcg4_b_o_a01"    "pcg4_b_o, aerosol bin 01"  "ug/kg-dryair"
state   real   pcg5_b_o_a01  ikjftb   chem      1         -   i0{12}rhusdf=(bdy_interp:dt)  "pcg5_b_o_a01"    "pcg5_b_o, aerosol bin 01"  "ug/kg-dryair"
state   real   pcg6_b_o_a01  ikjftb   chem      1         -   i0{12}rhusdf=(bdy_interp:dt)  "pcg6_b_o_a01"    "pcg6_b_o, aerosol bin 01"  "ug/kg-dryair"
state   real   pcg7_b_o_a01  ikjftb   chem      1         -   i0{12}rhusdf=(bdy_interp:dt)  "pcg7_b_o_a01"    "pcg7_b_o, aerosol bin 01"  "ug/kg-dryair"
state   real   pcg8_b_o_a01  ikjftb   chem      1         -   i0{12}rhusdf=(bdy_interp:dt)  "pcg8_b_o_a01"    "pcg8_b_o, aerosol bin 01"  "ug/kg-dryair"
state   real   pcg9_b_o_a01  ikjftb   chem      1         -   i0{12}rhusdf=(bdy_interp:dt)  "pcg9_b_o_a01"    "pcg9_b_o, aerosol bin 01"  "ug/kg-dryair"
state   real   pcg1_f_c_a01  ikjftb   chem      1         -   i0{12}rhusdf=(bdy_interp:dt)  "pcg1_f_c_a01"    "pcg1_f_c, aerosol bin 01"  "ug/kg-dryair"
state   real   pcg2_f_c_a01  ikjftb   chem      1         -   i0{12}rhusdf=(bdy_interp:dt)  "pcg2_f_c_a01"    "pcg2_f_c, aerosol bin 01"  "ug/kg-dryair"
state   real   pcg3_f_c_a01  ikjftb   chem      1         -   i0{12}rhusdf=(bdy_interp:dt)  "pcg3_f_c_a01"    "pcg3_f_c, aerosol bin 01"  "ug/kg-dryair"
state   real   pcg4_f_c_a01  ikjftb   chem      1         -   i0{12}rhusdf=(bdy_interp:dt)  "pcg4_f_c_a01"    "pcg4_f_c, aerosol bin 01"  "ug/kg-dryair"
state   real   pcg5_f_c_a01  ikjftb   chem      1         -   i0{12}rhusdf=(bdy_interp:dt)  "pcg5_f_c_a01"    "pcg5_f_c, aerosol bin 01"  "ug/kg-dryair"
state   real   pcg6_f_c_a01  ikjftb   chem      1         -   i0{12}rhusdf=(bdy_interp:dt)  "pcg6_f_c_a01"    "pcg6_f_c, aerosol bin 01"  "ug/kg-dryair"
state   real   pcg7_f_c_a01  ikjftb   chem      1         -   i0{12}rhusdf=(bdy_interp:dt)  "pcg7_f_c_a01"    "pcg7_f_c, aerosol bin 01"  "ug/kg-dryair"
state   real   pcg8_f_c_a01  ikjftb   chem      1         -   i0{12}rhusdf=(bdy_interp:dt)  "pcg8_f_c_a01"    "pcg8_f_c, aerosol bin 01"  "ug/kg-dryair"
state   real   pcg9_f_c_a01  ikjftb   chem      1         -   i0{12}rhusdf=(bdy_interp:dt)  "pcg9_f_c_a01"    "pcg9_f_c, aerosol bin 01"  "ug/kg-dryair"
state   real   pcg1_f_o_a01  ikjftb   chem      1         -   i0{12}rhusdf=(bdy_interp:dt)  "pcg1_f_o_a01"    "pcg1_f_o, aerosol bin 01"  "ug/kg-dryair"
state   real   pcg2_f_o_a01  ikjftb   chem      1         -   i0{12}rhusdf=(bdy_interp:dt)  "pcg2_f_o_a01"    "pcg2_f_o, aerosol bin 01"  "ug/kg-dryair"
state   real   pcg3_f_o_a01  ikjftb   chem      1         -   i0{12}rhusdf=(bdy_interp:dt)  "pcg3_f_o_a01"    "pcg3_f_o, aerosol bin 01"  "ug/kg-dryair"
state   real   pcg4_f_o_a01  ikjftb   chem      1         -   i0{12}rhusdf=(bdy_interp:dt)  "pcg4_f_o_a01"    "pcg4_f_o, aerosol bin 01"  "ug/kg-dryair"
state   real   pcg5_f_o_a01  ikjftb   chem      1         -   i0{12}rhusdf=(bdy_interp:dt)  "pcg5_f_o_a01"    "pcg5_f_o, aerosol bin 01"  "ug/kg-dryair"
state   real   pcg6_f_o_a01  ikjftb   chem      1         -   i0{12}rhusdf=(bdy_interp:dt)  "pcg6_f_o_a01"    "pcg6_f_o, aerosol bin 01"  "ug/kg-dryair"
state   real   pcg7_f_o_a01  ikjftb   chem      1         -   i0{12}rhusdf=(bdy_interp:dt)  "pcg7_f_o_a01"    "pcg7_f_o, aerosol bin 01"  "ug/kg-dryair"
state   real   pcg8_f_o_a01  ikjftb   chem      1         -   i0{12}rhusdf=(bdy_interp:dt)  "pcg8_f_o_a01"    "pcg8_f_o, aerosol bin 01"  "ug/kg-dryair"
state   real   pcg9_f_o_a01  ikjftb   chem      1         -   i0{12}rhusdf=(bdy_interp:dt)  "pcg9_f_o_a01"    "pcg9_f_o, aerosol bin 01"  "ug/kg-dryair"
state   real   opcg1_b_c_a01  ikjftb   chem      1         -   i0{12}rhusdf=(bdy_interp:dt)  "opcg1_b_c_a01"    "opcg1_b_c, aerosol bin 01"  "ug/kg-dryair"
state   real   opcg2_b_c_a01  ikjftb   chem      1         -   i0{12}rhusdf=(bdy_interp:dt)  "opcg2_b_c_a01"    "opcg2_b_c, aerosol bin 01"  "ug/kg-dryair"
state   real   opcg3_b_c_a01  ikjftb   chem      1         -   i0{12}rhusdf=(bdy_interp:dt)  "opcg3_b_c_a01"    "opcg3_b_c, aerosol bin 01"  "ug/kg-dryair"
state   real   opcg4_b_c_a01  ikjftb   chem      1         -   i0{12}rhusdf=(bdy_interp:dt)  "opcg4_b_c_a01"    "opcg4_b_c, aerosol bin 01"  "ug/kg-dryair"
state   real   opcg5_b_c_a01  ikjftb   chem      1         -   i0{12}rhusdf=(bdy_interp:dt)  "opcg5_b_c_a01"    "opcg5_b_c, aerosol bin 01"  "ug/kg-dryair"
state   real   opcg6_b_c_a01  ikjftb   chem      1         -   i0{12}rhusdf=(bdy_interp:dt)  "opcg6_b_c_a01"    "opcg6_b_c, aerosol bin 01"  "ug/kg-dryair"
state   real   opcg7_b_c_a01  ikjftb   chem      1         -   i0{12}rhusdf=(bdy_interp:dt)  "opcg7_b_c_a01"    "opcg7_b_c, aerosol bin 01"  "ug/kg-dryair"
state   real   opcg8_b_c_a01  ikjftb   chem      1         -   i0{12}rhusdf=(bdy_interp:dt)  "opcg8_b_c_a01"    "opcg8_b_c, aerosol bin 01"  "ug/kg-dryair"
state   real   opcg1_b_o_a01  ikjftb   chem      1         -   i0{12}rhusdf=(bdy_interp:dt)  "opcg1_b_o_a01"    "opcg1_b_o, aerosol bin 01"  "ug/kg-dryair"
state   real   opcg2_b_o_a01  ikjftb   chem      1         -   i0{12}rhusdf=(bdy_interp:dt)  "opcg2_b_o_a01"    "opcg2_b_o, aerosol bin 01"  "ug/kg-dryair"
state   real   opcg3_b_o_a01  ikjftb   chem      1         -   i0{12}rhusdf=(bdy_interp:dt)  "opcg3_b_o_a01"    "opcg3_b_o, aerosol bin 01"  "ug/kg-dryair"
state   real   opcg4_b_o_a01  ikjftb   chem      1         -   i0{12}rhusdf=(bdy_interp:dt)  "opcg4_b_o_a01"    "opcg4_b_o, aerosol bin 01"  "ug/kg-dryair"
state   real   opcg5_b_o_a01  ikjftb   chem      1         -   i0{12}rhusdf=(bdy_interp:dt)  "opcg5_b_o_a01"    "opcg5_b_o, aerosol bin 01"  "ug/kg-dryair"
state   real   opcg6_b_o_a01  ikjftb   chem      1         -   i0{12}rhusdf=(bdy_interp:dt)  "opcg6_b_o_a01"    "opcg6_b_o, aerosol bin 01"  "ug/kg-dryair"
state   real   opcg7_b_o_a01  ikjftb   chem      1         -   i0{12}rhusdf=(bdy_interp:dt)  "opcg7_b_o_a01"    "opcg7_b_o, aerosol bin 01"  "ug/kg-dryair"
state   real   opcg8_b_o_a01  ikjftb   chem      1         -   i0{12}rhusdf=(bdy_interp:dt)  "opcg8_b_o_a01"    "opcg8_b_o, aerosol bin 01"  "ug/kg-dryair"
state   real   opcg1_f_c_a01  ikjftb   chem      1         -   i0{12}rhusdf=(bdy_interp:dt)  "opcg1_f_c_a01"    "opcg1_f_c, aerosol bin 01"  "ug/kg-dryair"
state   real   opcg2_f_c_a01  ikjftb   chem      1         -   i0{12}rhusdf=(bdy_interp:dt)  "opcg2_f_c_a01"    "opcg2_f_c, aerosol bin 01"  "ug/kg-dryair"
state   real   opcg3_f_c_a01  ikjftb   chem      1         -   i0{12}rhusdf=(bdy_interp:dt)  "opcg3_f_c_a01"    "opcg3_f_c, aerosol bin 01"  "ug/kg-dryair"
state   real   opcg4_f_c_a01  ikjftb   chem      1         -   i0{12}rhusdf=(bdy_interp:dt)  "opcg4_f_c_a01"    "opcg4_f_c, aerosol bin 01"  "ug/kg-dryair"
state   real   opcg5_f_c_a01  ikjftb   chem      1         -   i0{12}rhusdf=(bdy_interp:dt)  "opcg5_f_c_a01"    "opcg5_f_c, aerosol bin 01"  "ug/kg-dryair"
state   real   opcg6_f_c_a01  ikjftb   chem      1         -   i0{12}rhusdf=(bdy_interp:dt)  "opcg6_f_c_a01"    "opcg6_f_c, aerosol bin 01"  "ug/kg-dryair"
state   real   opcg7_f_c_a01  ikjftb   chem      1         -   i0{12}rhusdf=(bdy_interp:dt)  "opcg7_f_c_a01"    "opcg7_f_c, aerosol bin 01"  "ug/kg-dryair"
state   real   opcg8_f_c_a01  ikjftb   chem      1         -   i0{12}rhusdf=(bdy_interp:dt)  "opcg8_f_c_a01"    "opcg8_f_c, aerosol bin 01"  "ug/kg-dryair"
state   real   opcg1_f_o_a01  ikjftb   chem      1         -   i0{12}rhusdf=(bdy_interp:dt)  "opcg1_f_o_a01"    "opcg1_f_o, aerosol bin 01"  "ug/kg-dryair"
state   real   opcg2_f_o_a01  ikjftb   chem      1         -   i0{12}rhusdf=(bdy_interp:dt)  "opcg2_f_o_a01"    "opcg2_f_o, aerosol bin 01"  "ug/kg-dryair"
state   real   opcg3_f_o_a01  ikjftb   chem      1         -   i0{12}rhusdf=(bdy_interp:dt)  "opcg3_f_o_a01"    "opcg3_f_o, aerosol bin 01"  "ug/kg-dryair"
state   real   opcg4_f_o_a01  ikjftb   chem      1         -   i0{12}rhusdf=(bdy_interp:dt)  "opcg4_f_o_a01"    "opcg4_f_o, aerosol bin 01"  "ug/kg-dryair"
state   real   opcg5_f_o_a01  ikjftb   chem      1         -   i0{12}rhusdf=(bdy_interp:dt)  "opcg5_f_o_a01"    "opcg5_f_o, aerosol bin 01"  "ug/kg-dryair"
state   real   opcg6_f_o_a01  ikjftb   chem      1         -   i0{12}rhusdf=(bdy_interp:dt)  "opcg6_f_o_a01"    "opcg6_f_o, aerosol bin 01"  "ug/kg-dryair"
state   real   opcg7_f_o_a01  ikjftb   chem      1         -   i0{12}rhusdf=(bdy_interp:dt)  "opcg7_f_o_a01"    "opcg7_f_o, aerosol bin 01"  "ug/kg-dryair"
state   real   opcg8_f_o_a01  ikjftb   chem      1         -   i0{12}rhusdf=(bdy_interp:dt)  "opcg8_f_o_a01"    "opcg8_f_o, aerosol bin 01"  "ug/kg-dryair"
state   real   smpa_a01     ikjftb   chem      1         -   i0{12}rhusdf=(bdy_interp:dt)  "smpa_a01"       "smpa, aerosol bin 01"  "ug/kg-dryair"
state   real   smpbb_a01    ikjftb   chem      1         -   i0{12}rhusdf=(bdy_interp:dt)  "smpbb_a01"       "smpbb, aerosol bin 01"  "ug/kg-dryair"
state   real   ant1_c_a01     ikjftb   chem      1         -   i0{12}rhusdf=(bdy_interp:dt)  "ant1_c_a01"       "ant1_c, aerosol bin 01"  "ug/kg-dryair"
state   real   ant2_c_a01     ikjftb   chem      1         -   i0{12}rhusdf=(bdy_interp:dt)  "ant2_c_a01"       "ant2_c, aerosol bin 01"  "ug/kg-dryair"
state   real   ant3_c_a01     ikjftb   chem      1         -   i0{12}rhusdf=(bdy_interp:dt)  "ant3_c_a01"       "ant3_c, aerosol bin 01"  "ug/kg-dryair"
state   real   ant4_c_a01     ikjftb   chem      1         -   i0{12}rhusdf=(bdy_interp:dt)  "ant4_c_a01"       "ant4_c, aerosol bin 01"  "ug/kg-dryair"
state   real   ant1_o_a01     ikjftb   chem      1         -   i0{12}rhusdf=(bdy_interp:dt)  "ant1_o_a01"       "ant1_o, aerosol bin 01"  "ug/kg-dryair"
state   real   ant2_o_a01     ikjftb   chem      1         -   i0{12}rhusdf=(bdy_interp:dt)  "ant2_o_a01"       "ant2_o, aerosol bin 01"  "ug/kg-dryair"
state   real   ant3_o_a01     ikjftb   chem      1         -   i0{12}rhusdf=(bdy_interp:dt)  "ant3_o_a01"       "ant3_o, aerosol bin 01"  "ug/kg-dryair"
state   real   ant4_o_a01     ikjftb   chem      1         -   i0{12}rhusdf=(bdy_interp:dt)  "ant4_o_a01"       "ant4_o, aerosol bin 01"  "ug/kg-dryair"
state   real   biog1_c_a01     ikjftb   chem      1         -   i0{12}rhusdf=(bdy_interp:dt)  "biog1_c_a01"       "biog1_c, aerosol bin 01"  "ug/kg-dryair"
state   real   biog2_c_a01     ikjftb   chem      1         -   i0{12}rhusdf=(bdy_interp:dt)  "biog2_c_a01"       "biog2_c, aerosol bin 01"  "ug/kg-dryair"
state   real   biog3_c_a01     ikjftb   chem      1         -   i0{12}rhusdf=(bdy_interp:dt)  "biog3_c_a01"       "biog3_c, aerosol bin 01"  "ug/kg-dryair"
state   real   biog4_c_a01     ikjftb   chem      1         -   i0{12}rhusdf=(bdy_interp:dt)  "biog4_c_a01"       "biog4_c, aerosol bin 01"  "ug/kg-dryair"
state   real   biog1_o_a01     ikjftb   chem      1         -   i0{12}rhusdf=(bdy_interp:dt)  "biog1_o_a01"       "biog1_o, aerosol bin 01"  "ug/kg-dryair"
state   real   biog2_o_a01     ikjftb   chem      1         -   i0{12}rhusdf=(bdy_interp:dt)  "biog2_o_a01"       "biog2_o, aerosol bin 01"  "ug/kg-dryair"
state   real   biog3_o_a01     ikjftb   chem      1         -   i0{12}rhusdf=(bdy_interp:dt)  "biog3_o_a01"       "biog3_o, aerosol bin 01"  "ug/kg-dryair"
state   real   biog4_o_a01     ikjftb   chem      1         -   i0{12}rhusdf=(bdy_interp:dt)  "biog4_o_a01"       "biog4_o, aerosol bin 01"  "ug/kg-dryair"
state   real   asoaX_a01    ikjftb    chem      1         -   i0{12}rhusdf=(bdy_interp:dt)  "asoaX_a01"      "SOA Anth. org. conc. with  C* value=X    ug/m^3 Bin 1"       "ug/kg-dryair"
state   real   asoa1_a01    ikjftb    chem      1         -   i0{12}rhusdf=(bdy_interp:dt)  "asoa1_a01"      "SOA Anth. org. conc. with  C* value=1    ug/m^3 Bin 1"       "ug/kg-dryair"
state   real   asoa2_a01    ikjftb    chem      1         -   i0{12}rhusdf=(bdy_interp:dt)  "asoa2_a01"      "SOA Anth. org. conc. with  C* value=10   ug/m^3 Bin 1"       "ug/kg-dryair"
state   real   asoa3_a01    ikjftb    chem      1         -   i0{12}rhusdf=(bdy_interp:dt)  "asoa3_a01"      "SOA Anth. org. conc. with  C* value=100  ug/m^3 Bin 1"       "ug/kg-dryair"
state   real   asoa4_a01    ikjftb    chem      1         -   i0{12}rhusdf=(bdy_interp:dt)  "asoa4_a01"      "SOA Anth. org. conc. with  C* value=1000 ug/m^3 Bin 1"       "ug/kg-dryair"
state   real   bsoaX_a01    ikjftb    chem      1         -   i0{12}rhusdf=(bdy_interp:dt)  "bsoaX_a01"      "SOA Biog. org. conc. with  C* value=X    ug/m^3 Bin 1"       "ug/kg-dryair"
state   real   bsoa1_a01    ikjftb    chem      1         -   i0{12}rhusdf=(bdy_interp:dt)  "bsoa1_a01"      "SOA Biog. org. conc. with  C* value=1    ug/m^3 Bin 1"       "ug/kg-dryair"
state   real   bsoa2_a01    ikjftb    chem      1         -   i0{12}rhusdf=(bdy_interp:dt)  "bsoa2_a01"      "SOA Biog. org. conc. with  C* value=10   ug/m^3 Bin 1"       "ug/kg-dryair"
state   real   bsoa3_a01    ikjftb    chem      1         -   i0{12}rhusdf=(bdy_interp:dt)  "bsoa3_a01"      "SOA Biog. org. conc. with  C* value=100  ug/m^3 Bin 1"       "ug/kg-dryair"
state   real   bsoa4_a01    ikjftb    chem      1         -   i0{12}rhusdf=(bdy_interp:dt)  "bsoa4_a01"      "SOA Biog. org. conc. with  C* value=1000 ug/m^3 Bin 1"       "ug/kg-dryair"
state   real   glysoa_r1_a01     ikjftb   chem      1         -   i0{12}rhusdf=(bdy_interp:dt)  "glysoa_r1_a01"       "glysoa_r1, aerosol bin 01"  "ug/kg-dryair"
state   real   glysoa_r2_a01     ikjftb   chem      1         -   i0{12}rhusdf=(bdy_interp:dt)  "glysoa_r2_a01"       "glysoa_r2, aerosol bin 01"  "ug/kg-dryair"
state   real   glysoa_sfc_a01     ikjftb   chem      1         -   i0{12}rhusdf=(bdy_interp:dt)  "glysoa_sfc_a01"       "glysoa_sfc, aerosol bin 01"  "ug/kg-dryair"
state   real   glysoa_nh4_a01     ikjftb   chem      1         -   i0{12}rhusdf=(bdy_interp:dt)  "glysoa_nh4_a01"       "glysoa_nh4, aerosol bin 01"  "ug/kg-dryair"
state   real   glysoa_oh_a01     ikjftb   chem      1         -   i0{12}rhusdf=(bdy_interp:dt)  "glysoa_oh_a01"       "glysoa_oh, aerosol bin 01"  "ug/kg-dryair"
state   real   cl_a01      ikjftb   chem        1         -   i0{12}rhusdf=(bdy_interp:dt)  "cl_a01"        "Chloride, aerosol bin 01"      "ug/kg-dryair"
state   real   msa_a01     ikjftb   chem        1         -   i0{12}rhusdf=(bdy_interp:dt)  "msa_a01"       "MSA, aerosol bin 01"     "ug/kg-dryair"
state   real   co3_a01     ikjftb   chem        1         -   i0{12}rhusdf=(bdy_interp:dt)  "co3_a01"       "Carbonate, aerosol bin 01"     "ug/kg-dryair"
state   real   nh4_a01     ikjftb   chem        1         -   i0{12}rhusdf=(bdy_interp:dt)  "nh4_a01"       "Ammonium, aerosol bin 01"     "ug/kg-dryair"
state   real   na_a01      ikjftb   chem        1         -   i0{12}rhusdf=(bdy_interp:dt)  "na_a01"        "Sodium, aerosol bin 01"      "ug/kg-dryair"
state   real   ca_a01      ikjftb   chem        1         -   i0{12}rhusdf=(bdy_interp:dt)  "ca_a01"        "Calcium, aerosol bin 01"      "ug/kg-dryair"
state   real   oin_a01     ikjftb   chem        1         -   i0{12}rhusdf=(bdy_interp:dt)  "oin_a01"       "Other inorganics, aerosol bin 01"     "ug/kg-dryair"
state   real   oc_a01      ikjftb   chem        1         -   i0{12}rhusdf=(bdy_interp:dt)  "oc_a01"        "Organic carbon, aerosol bin 01"      "ug/kg-dryair"
state   real   bc_a01      ikjftb   chem        1         -   i0{12}rhusdf=(bdy_interp:dt)  "bc_a01"        "Black carbon, aerosol bin 01"      "ug/kg-dryair"
state   real   hysw_a01    ikjftb   chem        1         -   i0{12}rhusdf=(bdy_interp:dt)  "hysw_a01"      "Hysteresis water, aerosol bin 01"    "ug/kg-dryair"
state   real   water_a01   ikjftb   chem        1         -   i0{12}rhusdf=(bdy_interp:dt)  "water_a01"     "Water, aerosol bin 01"   "ug/kg-dryair"
state   real   num_a01     ikjftb   chem        1         -   i0{12}rhusdf=(bdy_interp:dt)  "num_a01"       "Number, aerosol bin 01"     "#/kg-dryair"
state   real   so4_a02     ikjftb   chem        1         -   i0{12}rhusdf=(bdy_interp:dt)  "so4_a02"       "Sulfate, aerosol bin 02"     "ug/kg-dryair"
state   real   no3_a02     ikjftb   chem        1         -   i0{12}rhusdf=(bdy_interp:dt)  "no3_a02"       "Nitrate, aerosol bin 02"     "ug/kg-dryair"
state   real   aro1_a02    ikjftb   chem        1         -   i0{12}rhusdf=(bdy_interp:dt)  "aro1_a02"       "ARO1, aerosol bin 01"     "ug/kg-dryair"
state   real   aro2_a02    ikjftb   chem        1         -   i0{12}rhusdf=(bdy_interp:dt)  "aro2_a02"       "ARO2, aerosol bin 01"     "ug/kg-dryair"
state   real   alk1_a02    ikjftb   chem        1         -   i0{12}rhusdf=(bdy_interp:dt)  "alk1_a02"       "ALK1, aerosol bin 01"     "ug/kg-dryair"
state   real   ole1_a02    ikjftb   chem        1         -   i0{12}rhusdf=(bdy_interp:dt)  "ole1_a02"       "OLE1, aerosol bin 01"     "ug/kg-dryair"
state   real   api1_a02    ikjftb   chem        1         -   i0{12}rhusdf=(bdy_interp:dt)  "api1_a02"       "API1, aerosol bin 01"     "ug/kg-dryair"
state   real   api2_a02    ikjftb   chem        1         -   i0{12}rhusdf=(bdy_interp:dt)  "api2_a02"       "API2, aerosol bin 01"     "ug/kg-dryair"
state   real   lim1_a02    ikjftb   chem        1         -   i0{12}rhusdf=(bdy_interp:dt)  "lim1_a02"       "LIM1, aerosol bin 01"     "ug/kg-dryair"
state   real   lim2_a02    ikjftb   chem        1         -   i0{12}rhusdf=(bdy_interp:dt)  "lim2_a02"       "LIM2, aerosol bin 01"     "ug/kg-dryair"
state   real   pcg1_b_c_a02  ikjftb   chem      1         -   i0{12}rhusdf=(bdy_interp:dt)  "pcg1_b_c_a02"    "pcg1_b_c, aerosol bin 01"  "ug/kg-dryair"
state   real   pcg2_b_c_a02  ikjftb   chem      1         -   i0{12}rhusdf=(bdy_interp:dt)  "pcg2_b_c_a02"    "pcg2_b_c, aerosol bin 01"  "ug/kg-dryair"
state   real   pcg3_b_c_a02  ikjftb   chem      1         -   i0{12}rhusdf=(bdy_interp:dt)  "pcg3_b_c_a02"    "pcg3_b_c, aerosol bin 01"  "ug/kg-dryair"
state   real   pcg4_b_c_a02  ikjftb   chem      1         -   i0{12}rhusdf=(bdy_interp:dt)  "pcg4_b_c_a02"    "pcg4_b_c, aerosol bin 01"  "ug/kg-dryair"
state   real   pcg5_b_c_a02  ikjftb   chem      1         -   i0{12}rhusdf=(bdy_interp:dt)  "pcg5_b_c_a02"    "pcg5_b_c, aerosol bin 01"  "ug/kg-dryair"
state   real   pcg6_b_c_a02  ikjftb   chem      1         -   i0{12}rhusdf=(bdy_interp:dt)  "pcg6_b_c_a02"    "pcg6_b_c, aerosol bin 01"  "ug/kg-dryair"
state   real   pcg7_b_c_a02  ikjftb   chem      1         -   i0{12}rhusdf=(bdy_interp:dt)  "pcg7_b_c_a02"    "pcg7_b_c, aerosol bin 01"  "ug/kg-dryair"
state   real   pcg8_b_c_a02  ikjftb   chem      1         -   i0{12}rhusdf=(bdy_interp:dt)  "pcg8_b_c_a02"    "pcg8_b_c, aerosol bin 01"  "ug/kg-dryair"
state   real   pcg9_b_c_a02  ikjftb   chem      1         -   i0{12}rhusdf=(bdy_interp:dt)  "pcg9_b_c_a02"    "pcg9_b_c, aerosol bin 01"  "ug/kg-dryair"
state   real   pcg1_b_o_a02  ikjftb   chem      1         -   i0{12}rhusdf=(bdy_interp:dt)  "pcg1_b_o_a02"    "pcg1_b_o, aerosol bin 01"  "ug/kg-dryair"
state   real   pcg2_b_o_a02  ikjftb   chem      1         -   i0{12}rhusdf=(bdy_interp:dt)  "pcg2_b_o_a02"    "pcg2_b_o, aerosol bin 01"  "ug/kg-dryair"
state   real   pcg3_b_o_a02  ikjftb   chem      1         -   i0{12}rhusdf=(bdy_interp:dt)  "pcg3_b_o_a02"    "pcg3_b_o, aerosol bin 01"  "ug/kg-dryair"
state   real   pcg4_b_o_a02  ikjftb   chem      1         -   i0{12}rhusdf=(bdy_interp:dt)  "pcg4_b_o_a02"    "pcg4_b_o, aerosol bin 01"  "ug/kg-dryair"
state   real   pcg5_b_o_a02  ikjftb   chem      1         -   i0{12}rhusdf=(bdy_interp:dt)  "pcg5_b_o_a02"    "pcg5_b_o, aerosol bin 01"  "ug/kg-dryair"
state   real   pcg6_b_o_a02  ikjftb   chem      1         -   i0{12}rhusdf=(bdy_interp:dt)  "pcg6_b_o_a02"    "pcg6_b_o, aerosol bin 01"  "ug/kg-dryair"
state   real   pcg7_b_o_a02  ikjftb   chem      1         -   i0{12}rhusdf=(bdy_interp:dt)  "pcg7_b_o_a02"    "pcg7_b_o, aerosol bin 01"  "ug/kg-dryair"
state   real   pcg8_b_o_a02  ikjftb   chem      1         -   i0{12}rhusdf=(bdy_interp:dt)  "pcg8_b_o_a02"    "pcg8_b_o, aerosol bin 01"  "ug/kg-dryair"
state   real   pcg9_b_o_a02  ikjftb   chem      1         -   i0{12}rhusdf=(bdy_interp:dt)  "pcg9_b_o_a02"    "pcg9_b_o, aerosol bin 01"  "ug/kg-dryair"
state   real   pcg1_f_c_a02  ikjftb   chem      1         -   i0{12}rhusdf=(bdy_interp:dt)  "pcg1_f_c_a02"    "pcg1_f_c, aerosol bin 01"  "ug/kg-dryair"
state   real   pcg2_f_c_a02  ikjftb   chem      1         -   i0{12}rhusdf=(bdy_interp:dt)  "pcg2_f_c_a02"    "pcg2_f_c, aerosol bin 01"  "ug/kg-dryair"
state   real   pcg3_f_c_a02  ikjftb   chem      1         -   i0{12}rhusdf=(bdy_interp:dt)  "pcg3_f_c_a02"    "pcg3_f_c, aerosol bin 01"  "ug/kg-dryair"
state   real   pcg4_f_c_a02  ikjftb   chem      1         -   i0{12}rhusdf=(bdy_interp:dt)  "pcg4_f_c_a02"    "pcg4_f_c, aerosol bin 01"  "ug/kg-dryair"
state   real   pcg5_f_c_a02  ikjftb   chem      1         -   i0{12}rhusdf=(bdy_interp:dt)  "pcg5_f_c_a02"    "pcg5_f_c, aerosol bin 01"  "ug/kg-dryair"
state   real   pcg6_f_c_a02  ikjftb   chem      1         -   i0{12}rhusdf=(bdy_interp:dt)  "pcg6_f_c_a02"    "pcg6_f_c, aerosol bin 01"  "ug/kg-dryair"
state   real   pcg7_f_c_a02  ikjftb   chem      1         -   i0{12}rhusdf=(bdy_interp:dt)  "pcg7_f_c_a02"    "pcg7_f_c, aerosol bin 01"  "ug/kg-dryair"
state   real   pcg8_f_c_a02  ikjftb   chem      1         -   i0{12}rhusdf=(bdy_interp:dt)  "pcg8_f_c_a02"    "pcg8_f_c, aerosol bin 01"  "ug/kg-dryair"
state   real   pcg9_f_c_a02  ikjftb   chem      1         -   i0{12}rhusdf=(bdy_interp:dt)  "pcg9_f_c_a02"    "pcg9_f_c, aerosol bin 01"  "ug/kg-dryair"
state   real   pcg1_f_o_a02  ikjftb   chem      1         -   i0{12}rhusdf=(bdy_interp:dt)  "pcg1_f_o_a02"    "pcg1_f_o, aerosol bin 01"  "ug/kg-dryair"
state   real   pcg2_f_o_a02  ikjftb   chem      1         -   i0{12}rhusdf=(bdy_interp:dt)  "pcg2_f_o_a02"    "pcg2_f_o, aerosol bin 01"  "ug/kg-dryair"
state   real   pcg3_f_o_a02  ikjftb   chem      1         -   i0{12}rhusdf=(bdy_interp:dt)  "pcg3_f_o_a02"    "pcg3_f_o, aerosol bin 01"  "ug/kg-dryair"
state   real   pcg4_f_o_a02  ikjftb   chem      1         -   i0{12}rhusdf=(bdy_interp:dt)  "pcg4_f_o_a02"    "pcg4_f_o, aerosol bin 01"  "ug/kg-dryair"
state   real   pcg5_f_o_a02  ikjftb   chem      1         -   i0{12}rhusdf=(bdy_interp:dt)  "pcg5_f_o_a02"    "pcg5_f_o, aerosol bin 01"  "ug/kg-dryair"
state   real   pcg6_f_o_a02  ikjftb   chem      1         -   i0{12}rhusdf=(bdy_interp:dt)  "pcg6_f_o_a02"    "pcg6_f_o, aerosol bin 01"  "ug/kg-dryair"
state   real   pcg7_f_o_a02  ikjftb   chem      1         -   i0{12}rhusdf=(bdy_interp:dt)  "pcg7_f_o_a02"    "pcg7_f_o, aerosol bin 01"  "ug/kg-dryair"
state   real   pcg8_f_o_a02  ikjftb   chem      1         -   i0{12}rhusdf=(bdy_interp:dt)  "pcg8_f_o_a02"    "pcg8_f_o, aerosol bin 01"  "ug/kg-dryair"
state   real   pcg9_f_o_a02  ikjftb   chem      1         -   i0{12}rhusdf=(bdy_interp:dt)  "pcg9_f_o_a02"    "pcg9_f_o, aerosol bin 01"  "ug/kg-dryair"
state   real   opcg1_b_c_a02  ikjftb   chem      1         -   i0{12}rhusdf=(bdy_interp:dt)  "opcg1_b_c_a02"    "opcg1_b_c, aerosol bin 01"  "ug/kg-dryair"
state   real   opcg2_b_c_a02  ikjftb   chem      1         -   i0{12}rhusdf=(bdy_interp:dt)  "opcg2_b_c_a02"    "opcg2_b_c, aerosol bin 01"  "ug/kg-dryair"
state   real   opcg3_b_c_a02  ikjftb   chem      1         -   i0{12}rhusdf=(bdy_interp:dt)  "opcg3_b_c_a02"    "opcg3_b_c, aerosol bin 01"  "ug/kg-dryair"
state   real   opcg4_b_c_a02  ikjftb   chem      1         -   i0{12}rhusdf=(bdy_interp:dt)  "opcg4_b_c_a02"    "opcg4_b_c, aerosol bin 01"  "ug/kg-dryair"
state   real   opcg5_b_c_a02  ikjftb   chem      1         -   i0{12}rhusdf=(bdy_interp:dt)  "opcg5_b_c_a02"    "opcg5_b_c, aerosol bin 01"  "ug/kg-dryair"
state   real   opcg6_b_c_a02  ikjftb   chem      1         -   i0{12}rhusdf=(bdy_interp:dt)  "opcg6_b_c_a02"    "opcg6_b_c, aerosol bin 01"  "ug/kg-dryair"
state   real   opcg7_b_c_a02  ikjftb   chem      1         -   i0{12}rhusdf=(bdy_interp:dt)  "opcg7_b_c_a02"    "opcg7_b_c, aerosol bin 01"  "ug/kg-dryair"
state   real   opcg8_b_c_a02  ikjftb   chem      1         -   i0{12}rhusdf=(bdy_interp:dt)  "opcg8_b_c_a02"    "opcg8_b_c, aerosol bin 01"  "ug/kg-dryair"
state   real   opcg1_b_o_a02  ikjftb   chem      1         -   i0{12}rhusdf=(bdy_interp:dt)  "opcg1_b_o_a02"    "opcg1_b_o, aerosol bin 01"  "ug/kg-dryair"
state   real   opcg2_b_o_a02  ikjftb   chem      1         -   i0{12}rhusdf=(bdy_interp:dt)  "opcg2_b_o_a02"    "opcg2_b_o, aerosol bin 01"  "ug/kg-dryair"
state   real   opcg3_b_o_a02  ikjftb   chem      1         -   i0{12}rhusdf=(bdy_interp:dt)  "opcg3_b_o_a02"    "opcg3_b_o, aerosol bin 01"  "ug/kg-dryair"
state   real   opcg4_b_o_a02  ikjftb   chem      1         -   i0{12}rhusdf=(bdy_interp:dt)  "opcg4_b_o_a02"    "opcg4_b_o, aerosol bin 01"  "ug/kg-dryair"
state   real   opcg5_b_o_a02  ikjftb   chem      1         -   i0{12}rhusdf=(bdy_interp:dt)  "opcg5_b_o_a02"    "opcg5_b_o, aerosol bin 01"  "ug/kg-dryair"
state   real   opcg6_b_o_a02  ikjftb   chem      1         -   i0{12}rhusdf=(bdy_interp:dt)  "opcg6_b_o_a02"    "opcg6_b_o, aerosol bin 01"  "ug/kg-dryair"
state   real   opcg7_b_o_a02  ikjftb   chem      1         -   i0{12}rhusdf=(bdy_interp:dt)  "opcg7_b_o_a02"    "opcg7_b_o, aerosol bin 01"  "ug/kg-dryair"
state   real   opcg8_b_o_a02  ikjftb   chem      1         -   i0{12}rhusdf=(bdy_interp:dt)  "opcg8_b_o_a02"    "opcg8_b_o, aerosol bin 01"  "ug/kg-dryair"
state   real   opcg1_f_c_a02  ikjftb   chem      1         -   i0{12}rhusdf=(bdy_interp:dt)  "opcg1_f_c_a02"    "opcg1_f_c, aerosol bin 01"  "ug/kg-dryair"
state   real   opcg2_f_c_a02  ikjftb   chem      1         -   i0{12}rhusdf=(bdy_interp:dt)  "opcg2_f_c_a02"    "opcg2_f_c, aerosol bin 01"  "ug/kg-dryair"
state   real   opcg3_f_c_a02  ikjftb   chem      1         -   i0{12}rhusdf=(bdy_interp:dt)  "opcg3_f_c_a02"    "opcg3_f_c, aerosol bin 01"  "ug/kg-dryair"
state   real   opcg4_f_c_a02  ikjftb   chem      1         -   i0{12}rhusdf=(bdy_interp:dt)  "opcg4_f_c_a02"    "opcg4_f_c, aerosol bin 01"  "ug/kg-dryair"
state   real   opcg5_f_c_a02  ikjftb   chem      1         -   i0{12}rhusdf=(bdy_interp:dt)  "opcg5_f_c_a02"    "opcg5_f_c, aerosol bin 01"  "ug/kg-dryair"
state   real   opcg6_f_c_a02  ikjftb   chem      1         -   i0{12}rhusdf=(bdy_interp:dt)  "opcg6_f_c_a02"    "opcg6_f_c, aerosol bin 01"  "ug/kg-dryair"
state   real   opcg7_f_c_a02  ikjftb   chem      1         -   i0{12}rhusdf=(bdy_interp:dt)  "opcg7_f_c_a02"    "opcg7_f_c, aerosol bin 01"  "ug/kg-dryair"
state   real   opcg8_f_c_a02  ikjftb   chem      1         -   i0{12}rhusdf=(bdy_interp:dt)  "opcg8_f_c_a02"    "opcg8_f_c, aerosol bin 01"  "ug/kg-dryair"
state   real   opcg1_f_o_a02  ikjftb   chem      1         -   i0{12}rhusdf=(bdy_interp:dt)  "opcg1_f_o_a02"    "opcg1_f_o, aerosol bin 01"  "ug/kg-dryair"
state   real   opcg2_f_o_a02  ikjftb   chem      1         -   i0{12}rhusdf=(bdy_interp:dt)  "opcg2_f_o_a02"    "opcg2_f_o, aerosol bin 01"  "ug/kg-dryair"
state   real   opcg3_f_o_a02  ikjftb   chem      1         -   i0{12}rhusdf=(bdy_interp:dt)  "opcg3_f_o_a02"    "opcg3_f_o, aerosol bin 01"  "ug/kg-dryair"
state   real   opcg4_f_o_a02  ikjftb   chem      1         -   i0{12}rhusdf=(bdy_interp:dt)  "opcg4_f_o_a02"    "opcg4_f_o, aerosol bin 01"  "ug/kg-dryair"
state   real   opcg5_f_o_a02  ikjftb   chem      1         -   i0{12}rhusdf=(bdy_interp:dt)  "opcg5_f_o_a02"    "opcg5_f_o, aerosol bin 01"  "ug/kg-dryair"
state   real   opcg6_f_o_a02  ikjftb   chem      1         -   i0{12}rhusdf=(bdy_interp:dt)  "opcg6_f_o_a02"    "opcg6_f_o, aerosol bin 01"  "ug/kg-dryair"
state   real   opcg7_f_o_a02  ikjftb   chem      1         -   i0{12}rhusdf=(bdy_interp:dt)  "opcg7_f_o_a02"    "opcg7_f_o, aerosol bin 01"  "ug/kg-dryair"
state   real   opcg8_f_o_a02  ikjftb   chem      1         -   i0{12}rhusdf=(bdy_interp:dt)  "opcg8_f_o_a02"    "opcg8_f_o, aerosol bin 01"  "ug/kg-dryair"
state   real   smpa_a02    ikjftb   chem      1         -   i0{12}rhusdf=(bdy_interp:dt)  "smpa_a02"       "smpa, aerosol bin 02"  "ug/kg-dryair"
state   real   smpbb_a02    ikjftb   chem      1         -   i0{12}rhusdf=(bdy_interp:dt)  "smpbb_a02"       "smpbb, aerosol bin 02"  "ug/kg-dryair"
state   real   ant1_c_a02     ikjftb   chem      1         -   i0{12}rhusdf=(bdy_interp:dt)  "ant1_c_a02"       "ant1_c, aerosol bin 01"  "ug/kg-dryair"
state   real   ant2_c_a02     ikjftb   chem      1         -   i0{12}rhusdf=(bdy_interp:dt)  "ant2_c_a02"       "ant2_c, aerosol bin 01"  "ug/kg-dryair"
state   real   ant3_c_a02     ikjftb   chem      1         -   i0{12}rhusdf=(bdy_interp:dt)  "ant3_c_a02"       "ant3_c, aerosol bin 01"  "ug/kg-dryair"
state   real   ant4_c_a02     ikjftb   chem      1         -   i0{12}rhusdf=(bdy_interp:dt)  "ant4_c_a02"       "ant4_c, aerosol bin 01"  "ug/kg-dryair"
state   real   ant1_o_a02     ikjftb   chem      1         -   i0{12}rhusdf=(bdy_interp:dt)  "ant1_o_a02"       "ant1_o, aerosol bin 01"  "ug/kg-dryair"
state   real   ant2_o_a02     ikjftb   chem      1         -   i0{12}rhusdf=(bdy_interp:dt)  "ant2_o_a02"       "ant2_o, aerosol bin 01"  "ug/kg-dryair"
state   real   ant3_o_a02     ikjftb   chem      1         -   i0{12}rhusdf=(bdy_interp:dt)  "ant3_o_a02"       "ant3_o, aerosol bin 01"  "ug/kg-dryair"
state   real   ant4_o_a02     ikjftb   chem      1         -   i0{12}rhusdf=(bdy_interp:dt)  "ant4_o_a02"       "ant4_o, aerosol bin 01"  "ug/kg-dryair"
state   real   biog1_c_a02     ikjftb   chem      1         -   i0{12}rhusdf=(bdy_interp:dt)  "biog1_c_a02"       "biog1_c, aerosol bin 01"  "ug/kg-dryair"
state   real   biog2_c_a02     ikjftb   chem      1         -   i0{12}rhusdf=(bdy_interp:dt)  "biog2_c_a02"       "biog2_c, aerosol bin 01"  "ug/kg-dryair"
state   real   biog3_c_a02     ikjftb   chem      1         -   i0{12}rhusdf=(bdy_interp:dt)  "biog3_c_a02"       "biog3_c, aerosol bin 01"  "ug/kg-dryair"
state   real   biog4_c_a02     ikjftb   chem      1         -   i0{12}rhusdf=(bdy_interp:dt)  "biog4_c_a02"       "biog4_c, aerosol bin 01"  "ug/kg-dryair"
state   real   biog1_o_a02     ikjftb   chem      1         -   i0{12}rhusdf=(bdy_interp:dt)  "biog1_o_a02"       "biog1_o, aerosol bin 01"  "ug/kg-dryair"
state   real   biog2_o_a02     ikjftb   chem      1         -   i0{12}rhusdf=(bdy_interp:dt)  "biog2_o_a02"       "biog2_o, aerosol bin 01"  "ug/kg-dryair"
state   real   biog3_o_a02     ikjftb   chem      1         -   i0{12}rhusdf=(bdy_interp:dt)  "biog3_o_a02"       "biog3_o, aerosol bin 01"  "ug/kg-dryair"
state   real   biog4_o_a02     ikjftb   chem      1         -   i0{12}rhusdf=(bdy_interp:dt)  "biog4_o_a02"       "biog4_o, aerosol bin 01"  "ug/kg-dryair"
state   real   asoaX_a02    ikjftb    chem      1         -   i0{12}rhusdf=(bdy_interp:dt)  "asoaX_a02"      "SOA Anth. org. conc. with  C* value=X    ug/m^3 Bin 2"       "ug/kg-dryair"
state   real   asoa1_a02    ikjftb    chem      1         -   i0{12}rhusdf=(bdy_interp:dt)  "asoa1_a02"      "SOA Anth. org. conc. with  C* value=1    ug/m^3 Bin 2"       "ug/kg-dryair"
state   real   asoa2_a02    ikjftb    chem      1         -   i0{12}rhusdf=(bdy_interp:dt)  "asoa2_a02"      "SOA Anth. org. conc. with  C* value=10   ug/m^3 Bin 2"       "ug/kg-dryair"
state   real   asoa3_a02    ikjftb    chem      1         -   i0{12}rhusdf=(bdy_interp:dt)  "asoa3_a02"      "SOA Anth. org. conc. with  C* value=100  ug/m^3 Bin 2"       "ug/kg-dryair"
state   real   asoa4_a02    ikjftb    chem      1         -   i0{12}rhusdf=(bdy_interp:dt)  "asoa4_a02"      "SOA Anth. org. conc. with  C* value=1000 ug/m^3 Bin 2"       "ug/kg-dryair"
state   real   bsoaX_a02    ikjftb    chem      1         -   i0{12}rhusdf=(bdy_interp:dt)  "bsoaX_a02"      "SOA Biog. org. conc. with  C* value=X    ug/m^3 Bin 2"       "ug/kg-dryair"
state   real   bsoa1_a02    ikjftb    chem      1         -   i0{12}rhusdf=(bdy_interp:dt)  "bsoa1_a02"      "SOA Biog. org. conc. with  C* value=1    ug/m^3 Bin 2"       "ug/kg-dryair"
state   real   bsoa2_a02    ikjftb    chem      1         -   i0{12}rhusdf=(bdy_interp:dt)  "bsoa2_a02"      "SOA Biog. org. conc. with  C* value=10   ug/m^3 Bin 2"       "ug/kg-dryair"
state   real   bsoa3_a02    ikjftb    chem      1         -   i0{12}rhusdf=(bdy_interp:dt)  "bsoa3_a02"      "SOA Biog. org. conc. with  C* value=100  ug/m^3 Bin 2"       "ug/kg-dryair"
state   real   bsoa4_a02    ikjftb    chem      1         -   i0{12}rhusdf=(bdy_interp:dt)  "bsoa4_a02"      "SOA Biog. org. conc. with  C* value=1000 ug/m^3 Bin 2"       "ug/kg-dryair"
state   real   glysoa_r1_a02     ikjftb   chem      1         -   i0{12}rhusdf=(bdy_interp:dt)  "glysoa_r1_a02"       "glysoa_r1, aerosol bin 02"  "ug/kg-dryair"
state   real   glysoa_r2_a02     ikjftb   chem      1         -   i0{12}rhusdf=(bdy_interp:dt)  "glysoa_r2_a02"       "glysoa_r2, aerosol bin 02"  "ug/kg-dryair"
state   real   glysoa_sfc_a02     ikjftb   chem      1         -   i0{12}rhusdf=(bdy_interp:dt)  "glysoa_sfc_a02"       "glysoa_sfc, aerosol bin 02"  "ug/kg-dryair"
state   real   glysoa_nh4_a02     ikjftb   chem      1         -   i0{12}rhusdf=(bdy_interp:dt)  "glysoa_nh4_a02"       "glysoa_nh4, aerosol bin 02"  "ug/kg-dryair"
state   real   glysoa_oh_a02     ikjftb   chem      1         -   i0{12}rhusdf=(bdy_interp:dt)  "glysoa_oh_a02"       "glysoa_oh, aerosol bin 02"  "ug/kg-dryair"
state   real   cl_a02      ikjftb   chem        1         -   i0{12}rhusdf=(bdy_interp:dt)  "cl_a02"        "Chloride, aerosol bin 02"      "ug/kg-dryair"
state   real   msa_a02     ikjftb   chem        1         -   i0{12}rhusdf=(bdy_interp:dt)  "msa_a02"       "MSA, aerosol bin 02"     "ug/kg-dryair"
state   real   co3_a02     ikjftb   chem        1         -   i0{12}rhusdf=(bdy_interp:dt)  "co3_a02"       "Carbonate, aerosol bin 02"     "ug/kg-dryair"
state   real   nh4_a02     ikjftb   chem        1         -   i0{12}rhusdf=(bdy_interp:dt)  "nh4_a02"       "Ammonium, aerosol bin 02"     "ug/kg-dryair"
state   real   na_a02      ikjftb   chem        1         -   i0{12}rhusdf=(bdy_interp:dt)  "na_a02"        "Sodium, aerosol bin 02"      "ug/kg-dryair"
state   real   ca_a02      ikjftb   chem        1         -   i0{12}rhusdf=(bdy_interp:dt)  "ca_a02"        "Calcium, aerosol bin 02"      "ug/kg-dryair"
state   real   oin_a02     ikjftb   chem        1         -   i0{12}rhusdf=(bdy_interp:dt)  "oin_a02"       "Other inorganics, aerosol bin 02"     "ug/kg-dryair"
state   real   oc_a02      ikjftb   chem        1         -   i0{12}rhusdf=(bdy_interp:dt)  "oc_a02"        "Organic carbon, aerosol bin 02"      "ug/kg-dryair"
state   real   bc_a02      ikjftb   chem        1         -   i0{12}rhusdf=(bdy_interp:dt)  "bc_a02"        "Black carbon, aerosol bin 02"      "ug/kg-dryair"
state   real   hysw_a02    ikjftb   chem        1         -   i0{12}rhusdf=(bdy_interp:dt)  "hysw_a02"      "Hysteresis water, aerosol bin 02"    "ug/kg-dryair"
state   real   water_a02   ikjftb   chem        1         -   i0{12}rhusdf=(bdy_interp:dt)  "water_a02"     "Water, aerosol bin 02"   "ug/kg-dryair"
state   real   num_a02     ikjftb   chem        1         -   i0{12}rhusdf=(bdy_interp:dt)  "num_a02"       "Number, aerosol bin 02"     "#/kg-dryair"
state   real   so4_a03     ikjftb   chem        1         -   i0{12}rhusdf=(bdy_interp:dt)  "so4_a03"       "Sulfate, aerosol bin 03"     "ug/kg-dryair"
state   real   no3_a03     ikjftb   chem        1         -   i0{12}rhusdf=(bdy_interp:dt)  "no3_a03"       "Nitrate, aerosol bin 03"     "ug/kg-dryair"
state   real   aro1_a03    ikjftb   chem        1         -   i0{12}rhusdf=(bdy_interp:dt)  "aro1_a03"       "ARO1, aerosol bin 01"     "ug/kg-dryair"
state   real   aro2_a03    ikjftb   chem        1         -   i0{12}rhusdf=(bdy_interp:dt)  "aro2_a03"       "ARO2, aerosol bin 01"     "ug/kg-dryair"
state   real   alk1_a03    ikjftb   chem        1         -   i0{12}rhusdf=(bdy_interp:dt)  "alk1_a03"       "ALK1, aerosol bin 01"     "ug/kg-dryair"
state   real   ole1_a03    ikjftb   chem        1         -   i0{12}rhusdf=(bdy_interp:dt)  "ole1_a03"       "OLE1, aerosol bin 01"     "ug/kg-dryair"
state   real   api1_a03    ikjftb   chem        1         -   i0{12}rhusdf=(bdy_interp:dt)  "api1_a03"       "API1, aerosol bin 01"     "ug/kg-dryair"
state   real   api2_a03    ikjftb   chem        1         -   i0{12}rhusdf=(bdy_interp:dt)  "api2_a03"       "API2, aerosol bin 01"     "ug/kg-dryair"
state   real   lim1_a03    ikjftb   chem        1         -   i0{12}rhusdf=(bdy_interp:dt)  "lim1_a03"       "LIM1, aerosol bin 01"     "ug/kg-dryair"
state   real   lim2_a03    ikjftb   chem        1         -   i0{12}rhusdf=(bdy_interp:dt)  "lim2_a03"       "LIM2, aerosol bin 01"     "ug/kg-dryair"
state   real   pcg1_b_c_a03  ikjftb   chem      1         -   i0{12}rhusdf=(bdy_interp:dt)  "pcg1_b_c_a03"    "pcg1_b_c, aerosol bin 01"  "ug/kg-dryair"
state   real   pcg2_b_c_a03  ikjftb   chem      1         -   i0{12}rhusdf=(bdy_interp:dt)  "pcg2_b_c_a03"    "pcg2_b_c, aerosol bin 01"  "ug/kg-dryair"
state   real   pcg3_b_c_a03  ikjftb   chem      1         -   i0{12}rhusdf=(bdy_interp:dt)  "pcg3_b_c_a03"    "pcg3_b_c, aerosol bin 01"  "ug/kg-dryair"
state   real   pcg4_b_c_a03  ikjftb   chem      1         -   i0{12}rhusdf=(bdy_interp:dt)  "pcg4_b_c_a03"    "pcg4_b_c, aerosol bin 01"  "ug/kg-dryair"
state   real   pcg5_b_c_a03  ikjftb   chem      1         -   i0{12}rhusdf=(bdy_interp:dt)  "pcg5_b_c_a03"    "pcg5_b_c, aerosol bin 01"  "ug/kg-dryair"
state   real   pcg6_b_c_a03  ikjftb   chem      1         -   i0{12}rhusdf=(bdy_interp:dt)  "pcg6_b_c_a03"    "pcg6_b_c, aerosol bin 01"  "ug/kg-dryair"
state   real   pcg7_b_c_a03  ikjftb   chem      1         -   i0{12}rhusdf=(bdy_interp:dt)  "pcg7_b_c_a03"    "pcg7_b_c, aerosol bin 01"  "ug/kg-dryair"
state   real   pcg8_b_c_a03  ikjftb   chem      1         -   i0{12}rhusdf=(bdy_interp:dt)  "pcg8_b_c_a03"    "pcg8_b_c, aerosol bin 01"  "ug/kg-dryair"
state   real   pcg9_b_c_a03  ikjftb   chem      1         -   i0{12}rhusdf=(bdy_interp:dt)  "pcg9_b_c_a03"    "pcg9_b_c, aerosol bin 01"  "ug/kg-dryair"
state   real   pcg1_b_o_a03  ikjftb   chem      1         -   i0{12}rhusdf=(bdy_interp:dt)  "pcg1_b_o_a03"    "pcg1_b_o, aerosol bin 01"  "ug/kg-dryair"
state   real   pcg2_b_o_a03  ikjftb   chem      1         -   i0{12}rhusdf=(bdy_interp:dt)  "pcg2_b_o_a03"    "pcg2_b_o, aerosol bin 01"  "ug/kg-dryair"
state   real   pcg3_b_o_a03  ikjftb   chem      1         -   i0{12}rhusdf=(bdy_interp:dt)  "pcg3_b_o_a03"    "pcg3_b_o, aerosol bin 01"  "ug/kg-dryair"
state   real   pcg4_b_o_a03  ikjftb   chem      1         -   i0{12}rhusdf=(bdy_interp:dt)  "pcg4_b_o_a03"    "pcg4_b_o, aerosol bin 01"  "ug/kg-dryair"
state   real   pcg5_b_o_a03  ikjftb   chem      1         -   i0{12}rhusdf=(bdy_interp:dt)  "pcg5_b_o_a03"    "pcg5_b_o, aerosol bin 01"  "ug/kg-dryair"
state   real   pcg6_b_o_a03  ikjftb   chem      1         -   i0{12}rhusdf=(bdy_interp:dt)  "pcg6_b_o_a03"    "pcg6_b_o, aerosol bin 01"  "ug/kg-dryair"
state   real   pcg7_b_o_a03  ikjftb   chem      1         -   i0{12}rhusdf=(bdy_interp:dt)  "pcg7_b_o_a03"    "pcg7_b_o, aerosol bin 01"  "ug/kg-dryair"
state   real   pcg8_b_o_a03  ikjftb   chem      1         -   i0{12}rhusdf=(bdy_interp:dt)  "pcg8_b_o_a03"    "pcg8_b_o, aerosol bin 01"  "ug/kg-dryair"
state   real   pcg9_b_o_a03  ikjftb   chem      1         -   i0{12}rhusdf=(bdy_interp:dt)  "pcg9_b_o_a03"    "pcg9_b_o, aerosol bin 01"  "ug/kg-dryair"
state   real   pcg1_f_c_a03  ikjftb   chem      1         -   i0{12}rhusdf=(bdy_interp:dt)  "pcg1_f_c_a03"    "pcg1_f_c, aerosol bin 01"  "ug/kg-dryair"
state   real   pcg2_f_c_a03  ikjftb   chem      1         -   i0{12}rhusdf=(bdy_interp:dt)  "pcg2_f_c_a03"    "pcg2_f_c, aerosol bin 01"  "ug/kg-dryair"
state   real   pcg3_f_c_a03  ikjftb   chem      1         -   i0{12}rhusdf=(bdy_interp:dt)  "pcg3_f_c_a03"    "pcg3_f_c, aerosol bin 01"  "ug/kg-dryair"
state   real   pcg4_f_c_a03  ikjftb   chem      1         -   i0{12}rhusdf=(bdy_interp:dt)  "pcg4_f_c_a03"    "pcg4_f_c, aerosol bin 01"  "ug/kg-dryair"
state   real   pcg5_f_c_a03  ikjftb   chem      1         -   i0{12}rhusdf=(bdy_interp:dt)  "pcg5_f_c_a03"    "pcg5_f_c, aerosol bin 01"  "ug/kg-dryair"
state   real   pcg6_f_c_a03  ikjftb   chem      1         -   i0{12}rhusdf=(bdy_interp:dt)  "pcg6_f_c_a03"    "pcg6_f_c, aerosol bin 01"  "ug/kg-dryair"
state   real   pcg7_f_c_a03  ikjftb   chem      1         -   i0{12}rhusdf=(bdy_interp:dt)  "pcg7_f_c_a03"    "pcg7_f_c, aerosol bin 01"  "ug/kg-dryair"
state   real   pcg8_f_c_a03  ikjftb   chem      1         -   i0{12}rhusdf=(bdy_interp:dt)  "pcg8_f_c_a03"    "pcg8_f_c, aerosol bin 01"  "ug/kg-dryair"
state   real   pcg9_f_c_a03  ikjftb   chem      1         -   i0{12}rhusdf=(bdy_interp:dt)  "pcg9_f_c_a03"    "pcg9_f_c, aerosol bin 01"  "ug/kg-dryair"
state   real   pcg1_f_o_a03  ikjftb   chem      1         -   i0{12}rhusdf=(bdy_interp:dt)  "pcg1_f_o_a03"    "pcg1_f_o, aerosol bin 01"  "ug/kg-dryair"
state   real   pcg2_f_o_a03  ikjftb   chem      1         -   i0{12}rhusdf=(bdy_interp:dt)  "pcg2_f_o_a03"    "pcg2_f_o, aerosol bin 01"  "ug/kg-dryair"
state   real   pcg3_f_o_a03  ikjftb   chem      1         -   i0{12}rhusdf=(bdy_interp:dt)  "pcg3_f_o_a03"    "pcg3_f_o, aerosol bin 01"  "ug/kg-dryair"
state   real   pcg4_f_o_a03  ikjftb   chem      1         -   i0{12}rhusdf=(bdy_interp:dt)  "pcg4_f_o_a03"    "pcg4_f_o, aerosol bin 01"  "ug/kg-dryair"
state   real   pcg5_f_o_a03  ikjftb   chem      1         -   i0{12}rhusdf=(bdy_interp:dt)  "pcg5_f_o_a03"    "pcg5_f_o, aerosol bin 01"  "ug/kg-dryair"
state   real   pcg6_f_o_a03  ikjftb   chem      1         -   i0{12}rhusdf=(bdy_interp:dt)  "pcg6_f_o_a03"    "pcg6_f_o, aerosol bin 01"  "ug/kg-dryair"
state   real   pcg7_f_o_a03  ikjftb   chem      1         -   i0{12}rhusdf=(bdy_interp:dt)  "pcg7_f_o_a03"    "pcg7_f_o, aerosol bin 01"  "ug/kg-dryair"
state   real   pcg8_f_o_a03  ikjftb   chem      1         -   i0{12}rhusdf=(bdy_interp:dt)  "pcg8_f_o_a03"    "pcg8_f_o, aerosol bin 01"  "ug/kg-dryair"
state   real   pcg9_f_o_a03  ikjftb   chem      1         -   i0{12}rhusdf=(bdy_interp:dt)  "pcg9_f_o_a03"    "pcg9_f_o, aerosol bin 01"  "ug/kg-dryair"
state   real   opcg1_b_c_a03  ikjftb   chem      1         -   i0{12}rhusdf=(bdy_interp:dt)  "opcg1_b_c_a03"    "opcg1_b_c, aerosol bin 01"  "ug/kg-dryair"
state   real   opcg2_b_c_a03  ikjftb   chem      1         -   i0{12}rhusdf=(bdy_interp:dt)  "opcg2_b_c_a03"    "opcg2_b_c, aerosol bin 01"  "ug/kg-dryair"
state   real   opcg3_b_c_a03  ikjftb   chem      1         -   i0{12}rhusdf=(bdy_interp:dt)  "opcg3_b_c_a03"    "opcg3_b_c, aerosol bin 01"  "ug/kg-dryair"
state   real   opcg4_b_c_a03  ikjftb   chem      1         -   i0{12}rhusdf=(bdy_interp:dt)  "opcg4_b_c_a03"    "opcg4_b_c, aerosol bin 01"  "ug/kg-dryair"
state   real   opcg5_b_c_a03  ikjftb   chem      1         -   i0{12}rhusdf=(bdy_interp:dt)  "opcg5_b_c_a03"    "opcg5_b_c, aerosol bin 01"  "ug/kg-dryair"
state   real   opcg6_b_c_a03  ikjftb   chem      1         -   i0{12}rhusdf=(bdy_interp:dt)  "opcg6_b_c_a03"    "opcg6_b_c, aerosol bin 01"  "ug/kg-dryair"
state   real   opcg7_b_c_a03  ikjftb   chem      1         -   i0{12}rhusdf=(bdy_interp:dt)  "opcg7_b_c_a03"    "opcg7_b_c, aerosol bin 01"  "ug/kg-dryair"
state   real   opcg8_b_c_a03  ikjftb   chem      1         -   i0{12}rhusdf=(bdy_interp:dt)  "opcg8_b_c_a03"    "opcg8_b_c, aerosol bin 01"  "ug/kg-dryair"
state   real   opcg1_b_o_a03  ikjftb   chem      1         -   i0{12}rhusdf=(bdy_interp:dt)  "opcg1_b_o_a03"    "opcg1_b_o, aerosol bin 01"  "ug/kg-dryair"
state   real   opcg2_b_o_a03  ikjftb   chem      1         -   i0{12}rhusdf=(bdy_interp:dt)  "opcg2_b_o_a03"    "opcg2_b_o, aerosol bin 01"  "ug/kg-dryair"
state   real   opcg3_b_o_a03  ikjftb   chem      1         -   i0{12}rhusdf=(bdy_interp:dt)  "opcg3_b_o_a03"    "opcg3_b_o, aerosol bin 01"  "ug/kg-dryair"
state   real   opcg4_b_o_a03  ikjftb   chem      1         -   i0{12}rhusdf=(bdy_interp:dt)  "opcg4_b_o_a03"    "opcg4_b_o, aerosol bin 01"  "ug/kg-dryair"
state   real   opcg5_b_o_a03  ikjftb   chem      1         -   i0{12}rhusdf=(bdy_interp:dt)  "opcg5_b_o_a03"    "opcg5_b_o, aerosol bin 01"  "ug/kg-dryair"
state   real   opcg6_b_o_a03  ikjftb   chem      1         -   i0{12}rhusdf=(bdy_interp:dt)  "opcg6_b_o_a03"    "opcg6_b_o, aerosol bin 01"  "ug/kg-dryair"
state   real   opcg7_b_o_a03  ikjftb   chem      1         -   i0{12}rhusdf=(bdy_interp:dt)  "opcg7_b_o_a03"    "opcg7_b_o, aerosol bin 01"  "ug/kg-dryair"
state   real   opcg8_b_o_a03  ikjftb   chem      1         -   i0{12}rhusdf=(bdy_interp:dt)  "opcg8_b_o_a03"    "opcg8_b_o, aerosol bin 01"  "ug/kg-dryair"
state   real   opcg1_f_c_a03  ikjftb   chem      1         -   i0{12}rhusdf=(bdy_interp:dt)  "opcg1_f_c_a03"    "opcg1_f_c, aerosol bin 01"  "ug/kg-dryair"
state   real   opcg2_f_c_a03  ikjftb   chem      1         -   i0{12}rhusdf=(bdy_interp:dt)  "opcg2_f_c_a03"    "opcg2_f_c, aerosol bin 01"  "ug/kg-dryair"
state   real   opcg3_f_c_a03  ikjftb   chem      1         -   i0{12}rhusdf=(bdy_interp:dt)  "opcg3_f_c_a03"    "opcg3_f_c, aerosol bin 01"  "ug/kg-dryair"
state   real   opcg4_f_c_a03  ikjftb   chem      1         -   i0{12}rhusdf=(bdy_interp:dt)  "opcg4_f_c_a03"    "opcg4_f_c, aerosol bin 01"  "ug/kg-dryair"
state   real   opcg5_f_c_a03  ikjftb   chem      1         -   i0{12}rhusdf=(bdy_interp:dt)  "opcg5_f_c_a03"    "opcg5_f_c, aerosol bin 01"  "ug/kg-dryair"
state   real   opcg6_f_c_a03  ikjftb   chem      1         -   i0{12}rhusdf=(bdy_interp:dt)  "opcg6_f_c_a03"    "opcg6_f_c, aerosol bin 01"  "ug/kg-dryair"
state   real   opcg7_f_c_a03  ikjftb   chem      1         -   i0{12}rhusdf=(bdy_interp:dt)  "opcg7_f_c_a03"    "opcg7_f_c, aerosol bin 01"  "ug/kg-dryair"
state   real   opcg8_f_c_a03  ikjftb   chem      1         -   i0{12}rhusdf=(bdy_interp:dt)  "opcg8_f_c_a03"    "opcg8_f_c, aerosol bin 01"  "ug/kg-dryair"
state   real   opcg1_f_o_a03  ikjftb   chem      1         -   i0{12}rhusdf=(bdy_interp:dt)  "opcg1_f_o_a03"    "opcg1_f_o, aerosol bin 01"  "ug/kg-dryair"
state   real   opcg2_f_o_a03  ikjftb   chem      1         -   i0{12}rhusdf=(bdy_interp:dt)  "opcg2_f_o_a03"    "opcg2_f_o, aerosol bin 01"  "ug/kg-dryair"
state   real   opcg3_f_o_a03  ikjftb   chem      1         -   i0{12}rhusdf=(bdy_interp:dt)  "opcg3_f_o_a03"    "opcg3_f_o, aerosol bin 01"  "ug/kg-dryair"
state   real   opcg4_f_o_a03  ikjftb   chem      1         -   i0{12}rhusdf=(bdy_interp:dt)  "opcg4_f_o_a03"    "opcg4_f_o, aerosol bin 01"  "ug/kg-dryair"
state   real   opcg5_f_o_a03  ikjftb   chem      1         -   i0{12}rhusdf=(bdy_interp:dt)  "opcg5_f_o_a03"    "opcg5_f_o, aerosol bin 01"  "ug/kg-dryair"
state   real   opcg6_f_o_a03  ikjftb   chem      1         -   i0{12}rhusdf=(bdy_interp:dt)  "opcg6_f_o_a03"    "opcg6_f_o, aerosol bin 01"  "ug/kg-dryair"
state   real   opcg7_f_o_a03  ikjftb   chem      1         -   i0{12}rhusdf=(bdy_interp:dt)  "opcg7_f_o_a03"    "opcg7_f_o, aerosol bin 01"  "ug/kg-dryair"
state   real   opcg8_f_o_a03  ikjftb   chem      1         -   i0{12}rhusdf=(bdy_interp:dt)  "opcg8_f_o_a03"    "opcg8_f_o, aerosol bin 01"  "ug/kg-dryair"
state   real   smpa_a03    ikjftb   chem      1         -   i0{12}rhusdf=(bdy_interp:dt)  "smpa_a03"       "smpa, aerosol bin 03"  "ug/kg-dryair"
state   real   smpbb_a03    ikjftb   chem      1         -   i0{12}rhusdf=(bdy_interp:dt)  "smpbb_a03"       "smpbb, aerosol bin 03"  "ug/kg-dryair"
state   real   ant1_c_a03     ikjftb   chem      1         -   i0{12}rhusdf=(bdy_interp:dt)  "ant1_c_a03"       "ant1_c, aerosol bin 01"  "ug/kg-dryair"
state   real   ant2_c_a03     ikjftb   chem      1         -   i0{12}rhusdf=(bdy_interp:dt)  "ant2_c_a03"       "ant2_c, aerosol bin 01"  "ug/kg-dryair"
state   real   ant3_c_a03     ikjftb   chem      1         -   i0{12}rhusdf=(bdy_interp:dt)  "ant3_c_a03"       "ant3_c, aerosol bin 01"  "ug/kg-dryair"
state   real   ant4_c_a03     ikjftb   chem      1         -   i0{12}rhusdf=(bdy_interp:dt)  "ant4_c_a03"       "ant4_c, aerosol bin 01"  "ug/kg-dryair"
state   real   ant1_o_a03     ikjftb   chem      1         -   i0{12}rhusdf=(bdy_interp:dt)  "ant1_o_a03"       "ant1_o, aerosol bin 01"  "ug/kg-dryair"
state   real   ant2_o_a03     ikjftb   chem      1         -   i0{12}rhusdf=(bdy_interp:dt)  "ant2_o_a03"       "ant2_o, aerosol bin 01"  "ug/kg-dryair"
state   real   ant3_o_a03     ikjftb   chem      1         -   i0{12}rhusdf=(bdy_interp:dt)  "ant3_o_a03"       "ant3_o, aerosol bin 01"  "ug/kg-dryair"
state   real   ant4_o_a03     ikjftb   chem      1         -   i0{12}rhusdf=(bdy_interp:dt)  "ant4_o_a03"       "ant4_o, aerosol bin 01"  "ug/kg-dryair"
state   real   biog1_c_a03     ikjftb   chem      1         -   i0{12}rhusdf=(bdy_interp:dt)  "biog1_c_a03"       "biog1_c, aerosol bin 01"  "ug/kg-dryair"
state   real   biog2_c_a03     ikjftb   chem      1         -   i0{12}rhusdf=(bdy_interp:dt)  "biog2_c_a03"       "biog2_c, aerosol bin 01"  "ug/kg-dryair"
state   real   biog3_c_a03     ikjftb   chem      1         -   i0{12}rhusdf=(bdy_interp:dt)  "biog3_c_a03"       "biog3_c, aerosol bin 01"  "ug/kg-dryair"
state   real   biog4_c_a03     ikjftb   chem      1         -   i0{12}rhusdf=(bdy_interp:dt)  "biog4_c_a03"       "biog4_c, aerosol bin 01"  "ug/kg-dryair"
state   real   biog1_o_a03     ikjftb   chem      1         -   i0{12}rhusdf=(bdy_interp:dt)  "biog1_o_a03"       "biog1_o, aerosol bin 01"  "ug/kg-dryair"
state   real   biog2_o_a03     ikjftb   chem      1         -   i0{12}rhusdf=(bdy_interp:dt)  "biog2_o_a03"       "biog2_o, aerosol bin 01"  "ug/kg-dryair"
state   real   biog3_o_a03     ikjftb   chem      1         -   i0{12}rhusdf=(bdy_interp:dt)  "biog3_o_a03"       "biog3_o, aerosol bin 01"  "ug/kg-dryair"
state   real   biog4_o_a03     ikjftb   chem      1         -   i0{12}rhusdf=(bdy_interp:dt)  "biog4_o_a03"       "biog4_o, aerosol bin 01"  "ug/kg-dryair"
state   real   asoaX_a03    ikjftb    chem      1         -   i0{12}rhusdf=(bdy_interp:dt)  "asoaX_a03"      "SOA Anth. org. conc. with  C* value=X    ug/m^3 Bin 3"       "ug/kg-dryair"
state   real   asoa1_a03    ikjftb    chem      1         -   i0{12}rhusdf=(bdy_interp:dt)  "asoa1_a03"      "SOA Anth. org. conc. with  C* value=1    ug/m^3 Bin 3"       "ug/kg-dryair"
state   real   asoa2_a03    ikjftb    chem      1         -   i0{12}rhusdf=(bdy_interp:dt)  "asoa2_a03"      "SOA Anth. org. conc. with  C* value=10   ug/m^3 Bin 3"       "ug/kg-dryair"
state   real   asoa3_a03    ikjftb    chem      1         -   i0{12}rhusdf=(bdy_interp:dt)  "asoa3_a03"      "SOA Anth. org. conc. with  C* value=100  ug/m^3 Bin 3"       "ug/kg-dryair"
state   real   asoa4_a03    ikjftb    chem      1         -   i0{12}rhusdf=(bdy_interp:dt)  "asoa4_a03"      "SOA Anth. org. conc. with  C* value=1000 ug/m^3 Bin 3"       "ug/kg-dryair"
state   real   bsoaX_a03    ikjftb    chem      1         -   i0{12}rhusdf=(bdy_interp:dt)  "bsoaX_a03"      "SOA Biog. org. conc. with  C* value=X    ug/m^3 Bin 3"       "ug/kg-dryair"
state   real   bsoa1_a03    ikjftb    chem      1         -   i0{12}rhusdf=(bdy_interp:dt)  "bsoa1_a03"      "SOA Biog. org. conc. with  C* value=1    ug/m^3 Bin 3"       "ug/kg-dryair"
state   real   bsoa2_a03    ikjftb    chem      1         -   i0{12}rhusdf=(bdy_interp:dt)  "bsoa2_a03"      "SOA Biog. org. conc. with  C* value=10   ug/m^3 Bin 3"       "ug/kg-dryair"
state   real   bsoa3_a03    ikjftb    chem      1         -   i0{12}rhusdf=(bdy_interp:dt)  "bsoa3_a03"      "SOA Biog. org. conc. with  C* value=100  ug/m^3 Bin 3"       "ug/kg-dryair"
state   real   bsoa4_a03    ikjftb    chem      1         -   i0{12}rhusdf=(bdy_interp:dt)  "bsoa4_a03"      "SOA Biog. org. conc. with  C* value=1000 ug/m^3 Bin 3"       "ug/kg-dryair"
state   real   glysoa_r1_a03     ikjftb   chem      1         -   i0{12}rhusdf=(bdy_interp:dt)  "glysoa_r1_a03"       "glysoa_r1, aerosol bin 03"  "ug/kg-dryair"
state   real   glysoa_r2_a03     ikjftb   chem      1         -   i0{12}rhusdf=(bdy_interp:dt)  "glysoa_r2_a03"       "glysoa_r2, aerosol bin 03"  "ug/kg-dryair"
state   real   glysoa_sfc_a03     ikjftb   chem      1         -   i0{12}rhusdf=(bdy_interp:dt)  "glysoa_sfc_a03"       "glysoa_sfc, aerosol bin 03"  "ug/kg-dryair"
state   real   glysoa_nh4_a03     ikjftb   chem      1         -   i0{12}rhusdf=(bdy_interp:dt)  "glysoa_nh4_a03"       "glysoa_nh4, aerosol bin 03"  "ug/kg-dryair"
state   real   glysoa_oh_a03     ikjftb   chem      1         -   i0{12}rhusdf=(bdy_interp:dt)  "glysoa_oh_a03"       "glysoa_oh, aerosol bin 03"  "ug/kg-dryair"
state   real   cl_a03      ikjftb   chem        1         -   i0{12}rhusdf=(bdy_interp:dt)  "cl_a03"        "Chloride, aerosol bin 03"      "ug/kg-dryair"
state   real   msa_a03     ikjftb   chem        1         -   i0{12}rhusdf=(bdy_interp:dt)  "msa_a03"       "MSA, aerosol bin 03"     "ug/kg-dryair"
state   real   co3_a03     ikjftb   chem        1         -   i0{12}rhusdf=(bdy_interp:dt)  "co3_a03"       "Carbonate, aerosol bin 03"     "ug/kg-dryair"
state   real   nh4_a03     ikjftb   chem        1         -   i0{12}rhusdf=(bdy_interp:dt)  "nh4_a03"       "Ammonium, aerosol bin 03"     "ug/kg-dryair"
state   real   na_a03      ikjftb   chem        1         -   i0{12}rhusdf=(bdy_interp:dt)  "na_a03"        "Sodium, aerosol bin 03"      "ug/kg-dryair"
state   real   ca_a03      ikjftb   chem        1         -   i0{12}rhusdf=(bdy_interp:dt)  "ca_a03"        "Calcium, aerosol bin 03"      "ug/kg-dryair"
state   real   oin_a03     ikjftb   chem        1         -   i0{12}rhusdf=(bdy_interp:dt)  "oin_a03"       "Other inorganics, aerosol bin 03"     "ug/kg-dryair"
state   real   oc_a03      ikjftb   chem        1         -   i0{12}rhusdf=(bdy_interp:dt)  "oc_a03"        "Organic carbon, aerosol bin 03"      "ug/kg-dryair"
state   real   bc_a03      ikjftb   chem        1         -   i0{12}rhusdf=(bdy_interp:dt)  "bc_a03"        "Black carbon, aerosol bin 03"      "ug/kg-dryair"
state   real   hysw_a03    ikjftb   chem        1         -   i0{12}rhusdf=(bdy_interp:dt)  "hysw_a03"      "Hysteresis water, aerosol bin 03"    "ug/kg-dryair"
state   real   water_a03   ikjftb   chem        1         -   i0{12}rhusdf=(bdy_interp:dt)  "water_a03"     "Water, aerosol bin 03"   "ug/kg-dryair"
state   real   num_a03     ikjftb   chem        1         -   i0{12}rhusdf=(bdy_interp:dt)  "num_a03"       "Number, aerosol bin 03"     "#/kg-dryair"
state   real   so4_a04     ikjftb   chem        1         -   i0{12}rhusdf=(bdy_interp:dt)  "so4_a04"       "Sulfate, aerosol bin 04"     "ug/kg-dryair"
state   real   no3_a04     ikjftb   chem        1         -   i0{12}rhusdf=(bdy_interp:dt)  "no3_a04"       "Nitrate, aerosol bin 04"     "ug/kg-dryair"
state   real   aro1_a04    ikjftb   chem        1         -   i0{12}rhusdf=(bdy_interp:dt)  "aro1_a04"       "ARO1, aerosol bin 01"     "ug/kg-dryair"
state   real   aro2_a04    ikjftb   chem        1         -   i0{12}rhusdf=(bdy_interp:dt)  "aro2_a04"       "ARO2, aerosol bin 01"     "ug/kg-dryair"
state   real   alk1_a04    ikjftb   chem        1         -   i0{12}rhusdf=(bdy_interp:dt)  "alk1_a04"       "ALK1, aerosol bin 01"     "ug/kg-dryair"
state   real   ole1_a04    ikjftb   chem        1         -   i0{12}rhusdf=(bdy_interp:dt)  "ole1_a04"       "OLE1, aerosol bin 01"     "ug/kg-dryair"
state   real   api1_a04    ikjftb   chem        1         -   i0{12}rhusdf=(bdy_interp:dt)  "api1_a04"       "API1, aerosol bin 01"     "ug/kg-dryair"
state   real   api2_a04    ikjftb   chem        1         -   i0{12}rhusdf=(bdy_interp:dt)  "api2_a04"       "API2, aerosol bin 01"     "ug/kg-dryair"
state   real   lim1_a04    ikjftb   chem        1         -   i0{12}rhusdf=(bdy_interp:dt)  "lim1_a04"       "LIM1, aerosol bin 01"     "ug/kg-dryair"
state   real   lim2_a04    ikjftb   chem        1         -   i0{12}rhusdf=(bdy_interp:dt)  "lim2_a04"       "LIM2, aerosol bin 01"     "ug/kg-dryair"
state   real   pcg1_b_c_a04  ikjftb   chem      1         -   i0{12}rhusdf=(bdy_interp:dt)  "pcg1_b_c_a04"    "pcg1_b_c, aerosol bin 01"  "ug/kg-dryair"
state   real   pcg2_b_c_a04  ikjftb   chem      1         -   i0{12}rhusdf=(bdy_interp:dt)  "pcg2_b_c_a04"    "pcg2_b_c, aerosol bin 01"  "ug/kg-dryair"
state   real   pcg3_b_c_a04  ikjftb   chem      1         -   i0{12}rhusdf=(bdy_interp:dt)  "pcg3_b_c_a04"    "pcg3_b_c, aerosol bin 01"  "ug/kg-dryair"
state   real   pcg4_b_c_a04  ikjftb   chem      1         -   i0{12}rhusdf=(bdy_interp:dt)  "pcg4_b_c_a04"    "pcg4_b_c, aerosol bin 01"  "ug/kg-dryair"
state   real   pcg5_b_c_a04  ikjftb   chem      1         -   i0{12}rhusdf=(bdy_interp:dt)  "pcg5_b_c_a04"    "pcg5_b_c, aerosol bin 01"  "ug/kg-dryair"
state   real   pcg6_b_c_a04  ikjftb   chem      1         -   i0{12}rhusdf=(bdy_interp:dt)  "pcg6_b_c_a04"    "pcg6_b_c, aerosol bin 01"  "ug/kg-dryair"
state   real   pcg7_b_c_a04  ikjftb   chem      1         -   i0{12}rhusdf=(bdy_interp:dt)  "pcg7_b_c_a04"    "pcg7_b_c, aerosol bin 01"  "ug/kg-dryair"
state   real   pcg8_b_c_a04  ikjftb   chem      1         -   i0{12}rhusdf=(bdy_interp:dt)  "pcg8_b_c_a04"    "pcg8_b_c, aerosol bin 01"  "ug/kg-dryair"
state   real   pcg9_b_c_a04  ikjftb   chem      1         -   i0{12}rhusdf=(bdy_interp:dt)  "pcg9_b_c_a04"    "pcg9_b_c, aerosol bin 01"  "ug/kg-dryair"
state   real   pcg1_b_o_a04  ikjftb   chem      1         -   i0{12}rhusdf=(bdy_interp:dt)  "pcg1_b_o_a04"    "pcg1_b_o, aerosol bin 01"  "ug/kg-dryair"
state   real   pcg2_b_o_a04  ikjftb   chem      1         -   i0{12}rhusdf=(bdy_interp:dt)  "pcg2_b_o_a04"    "pcg2_b_o, aerosol bin 01"  "ug/kg-dryair"
state   real   pcg3_b_o_a04  ikjftb   chem      1         -   i0{12}rhusdf=(bdy_interp:dt)  "pcg3_b_o_a04"    "pcg3_b_o, aerosol bin 01"  "ug/kg-dryair"
state   real   pcg4_b_o_a04  ikjftb   chem      1         -   i0{12}rhusdf=(bdy_interp:dt)  "pcg4_b_o_a04"    "pcg4_b_o, aerosol bin 01"  "ug/kg-dryair"
state   real   pcg5_b_o_a04  ikjftb   chem      1         -   i0{12}rhusdf=(bdy_interp:dt)  "pcg5_b_o_a04"    "pcg5_b_o, aerosol bin 01"  "ug/kg-dryair"
state   real   pcg6_b_o_a04  ikjftb   chem      1         -   i0{12}rhusdf=(bdy_interp:dt)  "pcg6_b_o_a04"    "pcg6_b_o, aerosol bin 01"  "ug/kg-dryair"
state   real   pcg7_b_o_a04  ikjftb   chem      1         -   i0{12}rhusdf=(bdy_interp:dt)  "pcg7_b_o_a04"    "pcg7_b_o, aerosol bin 01"  "ug/kg-dryair"
state   real   pcg8_b_o_a04  ikjftb   chem      1         -   i0{12}rhusdf=(bdy_interp:dt)  "pcg8_b_o_a04"    "pcg8_b_o, aerosol bin 01"  "ug/kg-dryair"
state   real   pcg9_b_o_a04  ikjftb   chem      1         -   i0{12}rhusdf=(bdy_interp:dt)  "pcg9_b_o_a04"    "pcg9_b_o, aerosol bin 01"  "ug/kg-dryair"
state   real   pcg1_f_c_a04  ikjftb   chem      1         -   i0{12}rhusdf=(bdy_interp:dt)  "pcg1_f_c_a04"    "pcg1_f_c, aerosol bin 01"  "ug/kg-dryair"
state   real   pcg2_f_c_a04  ikjftb   chem      1         -   i0{12}rhusdf=(bdy_interp:dt)  "pcg2_f_c_a04"    "pcg2_f_c, aerosol bin 01"  "ug/kg-dryair"
state   real   pcg3_f_c_a04  ikjftb   chem      1         -   i0{12}rhusdf=(bdy_interp:dt)  "pcg3_f_c_a04"    "pcg3_f_c, aerosol bin 01"  "ug/kg-dryair"
state   real   pcg4_f_c_a04  ikjftb   chem      1         -   i0{12}rhusdf=(bdy_interp:dt)  "pcg4_f_c_a04"    "pcg4_f_c, aerosol bin 01"  "ug/kg-dryair"
state   real   pcg5_f_c_a04  ikjftb   chem      1         -   i0{12}rhusdf=(bdy_interp:dt)  "pcg5_f_c_a04"    "pcg5_f_c, aerosol bin 01"  "ug/kg-dryair"
state   real   pcg6_f_c_a04  ikjftb   chem      1         -   i0{12}rhusdf=(bdy_interp:dt)  "pcg6_f_c_a04"    "pcg6_f_c, aerosol bin 01"  "ug/kg-dryair"
state   real   pcg7_f_c_a04  ikjftb   chem      1         -   i0{12}rhusdf=(bdy_interp:dt)  "pcg7_f_c_a04"    "pcg7_f_c, aerosol bin 01"  "ug/kg-dryair"
state   real   pcg8_f_c_a04  ikjftb   chem      1         -   i0{12}rhusdf=(bdy_interp:dt)  "pcg8_f_c_a04"    "pcg8_f_c, aerosol bin 01"  "ug/kg-dryair"
state   real   pcg9_f_c_a04  ikjftb   chem      1         -   i0{12}rhusdf=(bdy_interp:dt)  "pcg9_f_c_a04"    "pcg9_f_c, aerosol bin 01"  "ug/kg-dryair"
state   real   pcg1_f_o_a04  ikjftb   chem      1         -   i0{12}rhusdf=(bdy_interp:dt)  "pcg1_f_o_a04"    "pcg1_f_o, aerosol bin 01"  "ug/kg-dryair"
state   real   pcg2_f_o_a04  ikjftb   chem      1         -   i0{12}rhusdf=(bdy_interp:dt)  "pcg2_f_o_a04"    "pcg2_f_o, aerosol bin 01"  "ug/kg-dryair"
state   real   pcg3_f_o_a04  ikjftb   chem      1         -   i0{12}rhusdf=(bdy_interp:dt)  "pcg3_f_o_a04"    "pcg3_f_o, aerosol bin 01"  "ug/kg-dryair"
state   real   pcg4_f_o_a04  ikjftb   chem      1         -   i0{12}rhusdf=(bdy_interp:dt)  "pcg4_f_o_a04"    "pcg4_f_o, aerosol bin 01"  "ug/kg-dryair"
state   real   pcg5_f_o_a04  ikjftb   chem      1         -   i0{12}rhusdf=(bdy_interp:dt)  "pcg5_f_o_a04"    "pcg5_f_o, aerosol bin 01"  "ug/kg-dryair"
state   real   pcg6_f_o_a04  ikjftb   chem      1         -   i0{12}rhusdf=(bdy_interp:dt)  "pcg6_f_o_a04"    "pcg6_f_o, aerosol bin 01"  "ug/kg-dryair"
state   real   pcg7_f_o_a04  ikjftb   chem      1         -   i0{12}rhusdf=(bdy_interp:dt)  "pcg7_f_o_a04"    "pcg7_f_o, aerosol bin 01"  "ug/kg-dryair"
state   real   pcg8_f_o_a04  ikjftb   chem      1         -   i0{12}rhusdf=(bdy_interp:dt)  "pcg8_f_o_a04"    "pcg8_f_o, aerosol bin 01"  "ug/kg-dryair"
state   real   pcg9_f_o_a04  ikjftb   chem      1         -   i0{12}rhusdf=(bdy_interp:dt)  "pcg9_f_o_a04"    "pcg9_f_o, aerosol bin 01"  "ug/kg-dryair"
state   real   opcg1_b_c_a04  ikjftb   chem      1         -   i0{12}rhusdf=(bdy_interp:dt)  "opcg1_b_c_a04"    "opcg1_b_c, aerosol bin 01"  "ug/kg-dryair"
state   real   opcg2_b_c_a04  ikjftb   chem      1         -   i0{12}rhusdf=(bdy_interp:dt)  "opcg2_b_c_a04"    "opcg2_b_c, aerosol bin 01"  "ug/kg-dryair"
state   real   opcg3_b_c_a04  ikjftb   chem      1         -   i0{12}rhusdf=(bdy_interp:dt)  "opcg3_b_c_a04"    "opcg3_b_c, aerosol bin 01"  "ug/kg-dryair"
state   real   opcg4_b_c_a04  ikjftb   chem      1         -   i0{12}rhusdf=(bdy_interp:dt)  "opcg4_b_c_a04"    "opcg4_b_c, aerosol bin 01"  "ug/kg-dryair"
state   real   opcg5_b_c_a04  ikjftb   chem      1         -   i0{12}rhusdf=(bdy_interp:dt)  "opcg5_b_c_a04"    "opcg5_b_c, aerosol bin 01"  "ug/kg-dryair"
state   real   opcg6_b_c_a04  ikjftb   chem      1         -   i0{12}rhusdf=(bdy_interp:dt)  "opcg6_b_c_a04"    "opcg6_b_c, aerosol bin 01"  "ug/kg-dryair"
state   real   opcg7_b_c_a04  ikjftb   chem      1         -   i0{12}rhusdf=(bdy_interp:dt)  "opcg7_b_c_a04"    "opcg7_b_c, aerosol bin 01"  "ug/kg-dryair"
state   real   opcg8_b_c_a04  ikjftb   chem      1         -   i0{12}rhusdf=(bdy_interp:dt)  "opcg8_b_c_a04"    "opcg8_b_c, aerosol bin 01"  "ug/kg-dryair"
state   real   opcg1_b_o_a04  ikjftb   chem      1         -   i0{12}rhusdf=(bdy_interp:dt)  "opcg1_b_o_a04"    "opcg1_b_o, aerosol bin 01"  "ug/kg-dryair"
state   real   opcg2_b_o_a04  ikjftb   chem      1         -   i0{12}rhusdf=(bdy_interp:dt)  "opcg2_b_o_a04"    "opcg2_b_o, aerosol bin 01"  "ug/kg-dryair"
state   real   opcg3_b_o_a04  ikjftb   chem      1         -   i0{12}rhusdf=(bdy_interp:dt)  "opcg3_b_o_a04"    "opcg3_b_o, aerosol bin 01"  "ug/kg-dryair"
state   real   opcg4_b_o_a04  ikjftb   chem      1         -   i0{12}rhusdf=(bdy_interp:dt)  "opcg4_b_o_a04"    "opcg4_b_o, aerosol bin 01"  "ug/kg-dryair"
state   real   opcg5_b_o_a04  ikjftb   chem      1         -   i0{12}rhusdf=(bdy_interp:dt)  "opcg5_b_o_a04"    "opcg5_b_o, aerosol bin 01"  "ug/kg-dryair"
state   real   opcg6_b_o_a04  ikjftb   chem      1         -   i0{12}rhusdf=(bdy_interp:dt)  "opcg6_b_o_a04"    "opcg6_b_o, aerosol bin 01"  "ug/kg-dryair"
state   real   opcg7_b_o_a04  ikjftb   chem      1         -   i0{12}rhusdf=(bdy_interp:dt)  "opcg7_b_o_a04"    "opcg7_b_o, aerosol bin 01"  "ug/kg-dryair"
state   real   opcg8_b_o_a04  ikjftb   chem      1         -   i0{12}rhusdf=(bdy_interp:dt)  "opcg8_b_o_a04"    "opcg8_b_o, aerosol bin 01"  "ug/kg-dryair"
state   real   opcg1_f_c_a04  ikjftb   chem      1         -   i0{12}rhusdf=(bdy_interp:dt)  "opcg1_f_c_a04"    "opcg1_f_c, aerosol bin 01"  "ug/kg-dryair"
state   real   opcg2_f_c_a04  ikjftb   chem      1         -   i0{12}rhusdf=(bdy_interp:dt)  "opcg2_f_c_a04"    "opcg2_f_c, aerosol bin 01"  "ug/kg-dryair"
state   real   opcg3_f_c_a04  ikjftb   chem      1         -   i0{12}rhusdf=(bdy_interp:dt)  "opcg3_f_c_a04"    "opcg3_f_c, aerosol bin 01"  "ug/kg-dryair"
state   real   opcg4_f_c_a04  ikjftb   chem      1         -   i0{12}rhusdf=(bdy_interp:dt)  "opcg4_f_c_a04"    "opcg4_f_c, aerosol bin 01"  "ug/kg-dryair"
state   real   opcg5_f_c_a04  ikjftb   chem      1         -   i0{12}rhusdf=(bdy_interp:dt)  "opcg5_f_c_a04"    "opcg5_f_c, aerosol bin 01"  "ug/kg-dryair"
state   real   opcg6_f_c_a04  ikjftb   chem      1         -   i0{12}rhusdf=(bdy_interp:dt)  "opcg6_f_c_a04"    "opcg6_f_c, aerosol bin 01"  "ug/kg-dryair"
state   real   opcg7_f_c_a04  ikjftb   chem      1         -   i0{12}rhusdf=(bdy_interp:dt)  "opcg7_f_c_a04"    "opcg7_f_c, aerosol bin 01"  "ug/kg-dryair"
state   real   opcg8_f_c_a04  ikjftb   chem      1         -   i0{12}rhusdf=(bdy_interp:dt)  "opcg8_f_c_a04"    "opcg8_f_c, aerosol bin 01"  "ug/kg-dryair"
state   real   opcg1_f_o_a04  ikjftb   chem      1         -   i0{12}rhusdf=(bdy_interp:dt)  "opcg1_f_o_a04"    "opcg1_f_o, aerosol bin 01"  "ug/kg-dryair"
state   real   opcg2_f_o_a04  ikjftb   chem      1         -   i0{12}rhusdf=(bdy_interp:dt)  "opcg2_f_o_a04"    "opcg2_f_o, aerosol bin 01"  "ug/kg-dryair"
state   real   opcg3_f_o_a04  ikjftb   chem      1         -   i0{12}rhusdf=(bdy_interp:dt)  "opcg3_f_o_a04"    "opcg3_f_o, aerosol bin 01"  "ug/kg-dryair"
state   real   opcg4_f_o_a04  ikjftb   chem      1         -   i0{12}rhusdf=(bdy_interp:dt)  "opcg4_f_o_a04"    "opcg4_f_o, aerosol bin 01"  "ug/kg-dryair"
state   real   opcg5_f_o_a04  ikjftb   chem      1         -   i0{12}rhusdf=(bdy_interp:dt)  "opcg5_f_o_a04"    "opcg5_f_o, aerosol bin 01"  "ug/kg-dryair"
state   real   opcg6_f_o_a04  ikjftb   chem      1         -   i0{12}rhusdf=(bdy_interp:dt)  "opcg6_f_o_a04"    "opcg6_f_o, aerosol bin 01"  "ug/kg-dryair"
state   real   opcg7_f_o_a04  ikjftb   chem      1         -   i0{12}rhusdf=(bdy_interp:dt)  "opcg7_f_o_a04"    "opcg7_f_o, aerosol bin 01"  "ug/kg-dryair"
state   real   opcg8_f_o_a04  ikjftb   chem      1         -   i0{12}rhusdf=(bdy_interp:dt)  "opcg8_f_o_a04"    "opcg8_f_o, aerosol bin 01"  "ug/kg-dryair"
state   real   smpa_a04    ikjftb   chem      1         -   i0{12}rhusdf=(bdy_interp:dt)  "smpa_a04"       "smpa, aerosol bin 04"  "ug/kg-dryair"
state   real   smpbb_a04    ikjftb   chem      1         -   i0{12}rhusdf=(bdy_interp:dt)  "smpbb_a04"       "smpbb, aerosol bin 04"  "ug/kg-dryair"
state   real   ant1_c_a04     ikjftb   chem      1         -   i0{12}rhusdf=(bdy_interp:dt)  "ant1_c_a04"       "ant1_c, aerosol bin 01"  "ug/kg-dryair"
state   real   ant2_c_a04     ikjftb   chem      1         -   i0{12}rhusdf=(bdy_interp:dt)  "ant2_c_a04"       "ant2_c, aerosol bin 01"  "ug/kg-dryair"
state   real   ant3_c_a04     ikjftb   chem      1         -   i0{12}rhusdf=(bdy_interp:dt)  "ant3_c_a04"       "ant3_c, aerosol bin 01"  "ug/kg-dryair"
state   real   ant4_c_a04     ikjftb   chem      1         -   i0{12}rhusdf=(bdy_interp:dt)  "ant4_c_a04"       "ant4_c, aerosol bin 01"  "ug/kg-dryair"
state   real   ant1_o_a04     ikjftb   chem      1         -   i0{12}rhusdf=(bdy_interp:dt)  "ant1_o_a04"       "ant1_o, aerosol bin 01"  "ug/kg-dryair"
state   real   ant2_o_a04     ikjftb   chem      1         -   i0{12}rhusdf=(bdy_interp:dt)  "ant2_o_a04"       "ant2_o, aerosol bin 01"  "ug/kg-dryair"
state   real   ant3_o_a04     ikjftb   chem      1         -   i0{12}rhusdf=(bdy_interp:dt)  "ant3_o_a04"       "ant3_o, aerosol bin 01"  "ug/kg-dryair"
state   real   ant4_o_a04     ikjftb   chem      1         -   i0{12}rhusdf=(bdy_interp:dt)  "ant4_o_a04"       "ant4_o, aerosol bin 01"  "ug/kg-dryair"
state   real   biog1_c_a04     ikjftb   chem      1         -   i0{12}rhusdf=(bdy_interp:dt)  "biog1_c_a04"       "biog1_c, aerosol bin 01"  "ug/kg-dryair"
state   real   biog2_c_a04     ikjftb   chem      1         -   i0{12}rhusdf=(bdy_interp:dt)  "biog2_c_a04"       "biog2_c, aerosol bin 01"  "ug/kg-dryair"
state   real   biog3_c_a04     ikjftb   chem      1         -   i0{12}rhusdf=(bdy_interp:dt)  "biog3_c_a04"       "biog3_c, aerosol bin 01"  "ug/kg-dryair"
state   real   biog4_c_a04     ikjftb   chem      1         -   i0{12}rhusdf=(bdy_interp:dt)  "biog4_c_a04"       "biog4_c, aerosol bin 01"  "ug/kg-dryair"
state   real   biog1_o_a04     ikjftb   chem      1         -   i0{12}rhusdf=(bdy_interp:dt)  "biog1_o_a04"       "biog1_o, aerosol bin 01"  "ug/kg-dryair"
state   real   biog2_o_a04     ikjftb   chem      1         -   i0{12}rhusdf=(bdy_interp:dt)  "biog2_o_a04"       "biog2_o, aerosol bin 01"  "ug/kg-dryair"
state   real   biog3_o_a04     ikjftb   chem      1         -   i0{12}rhusdf=(bdy_interp:dt)  "biog3_o_a04"       "biog3_o, aerosol bin 01"  "ug/kg-dryair"
state   real   biog4_o_a04     ikjftb   chem      1         -   i0{12}rhusdf=(bdy_interp:dt)  "biog4_o_a04"       "biog4_o, aerosol bin 01"  "ug/kg-dryair"
state   real   asoaX_a04    ikjftb    chem      1         -   i0{12}rhusdf=(bdy_interp:dt)  "asoaX_a04"      "SOA Anth. org. conc. with  C* value=X    ug/m^3 Bin 4"       "ug/kg-dryair"
state   real   asoa1_a04    ikjftb    chem      1         -   i0{12}rhusdf=(bdy_interp:dt)  "asoa1_a04"      "SOA Anth. org. conc. with  C* value=1    ug/m^3 Bin 4"       "ug/kg-dryair"
state   real   asoa2_a04    ikjftb    chem      1         -   i0{12}rhusdf=(bdy_interp:dt)  "asoa2_a04"      "SOA Anth. org. conc. with  C* value=10   ug/m^3 Bin 4"       "ug/kg-dryair"
state   real   asoa3_a04    ikjftb    chem      1         -   i0{12}rhusdf=(bdy_interp:dt)  "asoa3_a04"      "SOA Anth. org. conc. with  C* value=100  ug/m^3 Bin 4"       "ug/kg-dryair"
state   real   asoa4_a04    ikjftb    chem      1         -   i0{12}rhusdf=(bdy_interp:dt)  "asoa4_a04"      "SOA Anth. org. conc. with  C* value=1000 ug/m^3 Bin 4"       "ug/kg-dryair"
state   real   bsoaX_a04    ikjftb    chem      1         -   i0{12}rhusdf=(bdy_interp:dt)  "bsoaX_a04"      "SOA Biog. org. conc. with  C* value=X    ug/m^3 Bin 4"       "ug/kg-dryair"
state   real   bsoa1_a04    ikjftb    chem      1         -   i0{12}rhusdf=(bdy_interp:dt)  "bsoa1_a04"      "SOA Biog. org. conc. with  C* value=1    ug/m^3 Bin 4"       "ug/kg-dryair"
state   real   bsoa2_a04    ikjftb    chem      1         -   i0{12}rhusdf=(bdy_interp:dt)  "bsoa2_a04"      "SOA Biog. org. conc. with  C* value=10   ug/m^3 Bin 4"       "ug/kg-dryair"
state   real   bsoa3_a04    ikjftb    chem      1         -   i0{12}rhusdf=(bdy_interp:dt)  "bsoa3_a04"      "SOA Biog. org. conc. with  C* value=100  ug/m^3 Bin 4"       "ug/kg-dryair"
state   real   bsoa4_a04    ikjftb    chem      1         -   i0{12}rhusdf=(bdy_interp:dt)  "bsoa4_a04"      "SOA Biog. org. conc. with  C* value=1000 ug/m^3 Bin 4"       "ug/kg-dryair"
state   real   glysoa_r1_a04     ikjftb   chem      1         -   i0{12}rhusdf=(bdy_interp:dt)  "glysoa_r1_a04"       "glysoa_r2, aerosol bin 04"  "ug/kg-dryair"
state   real   glysoa_r2_a04     ikjftb   chem      1         -   i0{12}rhusdf=(bdy_interp:dt)  "glysoa_r2_a04"       "glysoa_r1, aerosol bin 04"  "ug/kg-dryair"
state   real   glysoa_sfc_a04     ikjftb   chem      1         -   i0{12}rhusdf=(bdy_interp:dt)  "glysoa_sfc_a04"       "glysoa_sfc, aerosol bin 04"  "ug/kg-dryair"
state   real   glysoa_nh4_a04     ikjftb   chem      1         -   i0{12}rhusdf=(bdy_interp:dt)  "glysoa_nh4_a04"       "glysoa_nh4, aerosol bin 04"  "ug/kg-dryair"
state   real   glysoa_oh_a04     ikjftb   chem      1         -   i0{12}rhusdf=(bdy_interp:dt)  "glysoa_oh_a04"       "glysoa_oh, aerosol bin 04"  "ug/kg-dryair"
state   real   cl_a04      ikjftb   chem        1         -   i0{12}rhusdf=(bdy_interp:dt)  "cl_a04"        "Chloride, aerosol bin 04"      "ug/kg-dryair"
state   real   msa_a04     ikjftb   chem        1         -   i0{12}rhusdf=(bdy_interp:dt)  "msa_a04"       "MSA, aerosol bin 04"     "ug/kg-dryair"
state   real   co3_a04     ikjftb   chem        1         -   i0{12}rhusdf=(bdy_interp:dt)  "co3_a04"       "Carbonate, aerosol bin 04"     "ug/kg-dryair"
state   real   nh4_a04     ikjftb   chem        1         -   i0{12}rhusdf=(bdy_interp:dt)  "nh4_a04"       "Ammonium, aerosol bin 04"     "ug/kg-dryair"
state   real   na_a04      ikjftb   chem        1         -   i0{12}rhusdf=(bdy_interp:dt)  "na_a04"        "Sodium, aerosol bin 04"      "ug/kg-dryair"
state   real   ca_a04      ikjftb   chem        1         -   i0{12}rhusdf=(bdy_interp:dt)  "ca_a04"        "Calcium, aerosol bin 04"      "ug/kg-dryair"
state   real   oin_a04     ikjftb   chem        1         -   i0{12}rhusdf=(bdy_interp:dt)  "oin_a04"       "Other inorganics, aerosol bin 04"     "ug/kg-dryair"
state   real   oc_a04      ikjftb   chem        1         -   i0{12}rhusdf=(bdy_interp:dt)  "oc_a04"        "Organic carbon, aerosol bin 04"      "ug/kg-dryair"
state   real   bc_a04      ikjftb   chem        1         -   i0{12}rhusdf=(bdy_interp:dt)  "bc_a04"        "Black carbon, aerosol bin 04"      "ug/kg-dryair"
state   real   hysw_a04    ikjftb   chem        1         -   i0{12}rhusdf=(bdy_interp:dt)  "hysw_a04"      "Hysteresis water, aerosol bin 04"    "ug/kg-dryair"
state   real   water_a04   ikjftb   chem        1         -   i0{12}rhusdf=(bdy_interp:dt)  "water_a04"     "Water, aerosol bin 04"   "ug/kg-dryair"
state   real   num_a04     ikjftb   chem        1         -   i0{12}rhusdf=(bdy_interp:dt)  "num_a04"       "Number, aerosol bin 04"     "#/kg-dryair"
state   real   so4_a05     ikjftb   chem        1         -   i0{12}rhusdf=(bdy_interp:dt)  "so4_a05"       "Sulfate, aerosol bin 05"     "ug/kg-dryair"
state   real   no3_a05     ikjftb   chem        1         -   i0{12}rhusdf=(bdy_interp:dt)  "no3_a05"       "Nitrate, aerosol bin 05"     "ug/kg-dryair"
state   real   aro1_a05    ikjftb   chem        1         -   i0{12}rhusdf=(bdy_interp:dt)  "aro1_a05"       "ARO1, aerosol bin 01"     "ug/kg-dryair"
state   real   aro2_a05    ikjftb   chem        1         -   i0{12}rhusdf=(bdy_interp:dt)  "aro2_a05"       "ARO2, aerosol bin 01"     "ug/kg-dryair"
state   real   alk1_a05    ikjftb   chem        1         -   i0{12}rhusdf=(bdy_interp:dt)  "alk1_a05"       "ALK1, aerosol bin 01"     "ug/kg-dryair"
state   real   ole1_a05    ikjftb   chem        1         -   i0{12}rhusdf=(bdy_interp:dt)  "ole1_a05"       "OLE1, aerosol bin 01"     "ug/kg-dryair"
state   real   api1_a05    ikjftb   chem        1         -   i0{12}rhusdf=(bdy_interp:dt)  "api1_a05"       "API1, aerosol bin 01"     "ug/kg-dryair"
state   real   api2_a05    ikjftb   chem        1         -   i0{12}rhusdf=(bdy_interp:dt)  "api2_a05"       "API2, aerosol bin 01"     "ug/kg-dryair"
state   real   lim1_a05    ikjftb   chem        1         -   i0{12}rhusdf=(bdy_interp:dt)  "lim1_a05"       "LIM1, aerosol bin 01"     "ug/kg-dryair"
state   real   lim2_a05    ikjftb   chem        1         -   i0{12}rhusdf=(bdy_interp:dt)  "lim2_a05"       "LIM2, aerosol bin 01"     "ug/kg-dryair"
state   real   pcg1_b_c_a05  ikjftb   chem      1         -   i0{12}rhusdf=(bdy_interp:dt)  "pcg1_b_c_a05"    "pcg1_b_c, aerosol bin 01"  "ug/kg-dryair"
state   real   pcg2_b_c_a05  ikjftb   chem      1         -   i0{12}rhusdf=(bdy_interp:dt)  "pcg2_b_c_a05"    "pcg2_b_c, aerosol bin 01"  "ug/kg-dryair"
state   real   pcg3_b_c_a05  ikjftb   chem      1         -   i0{12}rhusdf=(bdy_interp:dt)  "pcg3_b_c_a05"    "pcg3_b_c, aerosol bin 01"  "ug/kg-dryair"
state   real   pcg4_b_c_a05  ikjftb   chem      1         -   i0{12}rhusdf=(bdy_interp:dt)  "pcg4_b_c_a05"    "pcg4_b_c, aerosol bin 01"  "ug/kg-dryair"
state   real   pcg5_b_c_a05  ikjftb   chem      1         -   i0{12}rhusdf=(bdy_interp:dt)  "pcg5_b_c_a05"    "pcg5_b_c, aerosol bin 01"  "ug/kg-dryair"
state   real   pcg6_b_c_a05  ikjftb   chem      1         -   i0{12}rhusdf=(bdy_interp:dt)  "pcg6_b_c_a05"    "pcg6_b_c, aerosol bin 01"  "ug/kg-dryair"
state   real   pcg7_b_c_a05  ikjftb   chem      1         -   i0{12}rhusdf=(bdy_interp:dt)  "pcg7_b_c_a05"    "pcg7_b_c, aerosol bin 01"  "ug/kg-dryair"
state   real   pcg8_b_c_a05  ikjftb   chem      1         -   i0{12}rhusdf=(bdy_interp:dt)  "pcg8_b_c_a05"    "pcg8_b_c, aerosol bin 01"  "ug/kg-dryair"
state   real   pcg9_b_c_a05  ikjftb   chem      1         -   i0{12}rhusdf=(bdy_interp:dt)  "pcg9_b_c_a05"    "pcg9_b_c, aerosol bin 01"  "ug/kg-dryair"
state   real   pcg1_b_o_a05  ikjftb   chem      1         -   i0{12}rhusdf=(bdy_interp:dt)  "pcg1_b_o_a05"    "pcg1_b_o, aerosol bin 01"  "ug/kg-dryair"
state   real   pcg2_b_o_a05  ikjftb   chem      1         -   i0{12}rhusdf=(bdy_interp:dt)  "pcg2_b_o_a05"    "pcg2_b_o, aerosol bin 01"  "ug/kg-dryair"
state   real   pcg3_b_o_a05  ikjftb   chem      1         -   i0{12}rhusdf=(bdy_interp:dt)  "pcg3_b_o_a05"    "pcg3_b_o, aerosol bin 01"  "ug/kg-dryair"
state   real   pcg4_b_o_a05  ikjftb   chem      1         -   i0{12}rhusdf=(bdy_interp:dt)  "pcg4_b_o_a05"    "pcg4_b_o, aerosol bin 01"  "ug/kg-dryair"
state   real   pcg5_b_o_a05  ikjftb   chem      1         -   i0{12}rhusdf=(bdy_interp:dt)  "pcg5_b_o_a05"    "pcg5_b_o, aerosol bin 01"  "ug/kg-dryair"
state   real   pcg6_b_o_a05  ikjftb   chem      1         -   i0{12}rhusdf=(bdy_interp:dt)  "pcg6_b_o_a05"    "pcg6_b_o, aerosol bin 01"  "ug/kg-dryair"
state   real   pcg7_b_o_a05  ikjftb   chem      1         -   i0{12}rhusdf=(bdy_interp:dt)  "pcg7_b_o_a05"    "pcg7_b_o, aerosol bin 01"  "ug/kg-dryair"
state   real   pcg8_b_o_a05  ikjftb   chem      1         -   i0{12}rhusdf=(bdy_interp:dt)  "pcg8_b_o_a05"    "pcg8_b_o, aerosol bin 01"  "ug/kg-dryair"
state   real   pcg9_b_o_a05  ikjftb   chem      1         -   i0{12}rhusdf=(bdy_interp:dt)  "pcg9_b_o_a05"    "pcg9_b_o, aerosol bin 01"  "ug/kg-dryair"
state   real   pcg1_f_c_a05  ikjftb   chem      1         -   i0{12}rhusdf=(bdy_interp:dt)  "pcg1_f_c_a05"    "pcg1_f_c, aerosol bin 01"  "ug/kg-dryair"
state   real   pcg2_f_c_a05  ikjftb   chem      1         -   i0{12}rhusdf=(bdy_interp:dt)  "pcg2_f_c_a05"    "pcg2_f_c, aerosol bin 01"  "ug/kg-dryair"
state   real   pcg3_f_c_a05  ikjftb   chem      1         -   i0{12}rhusdf=(bdy_interp:dt)  "pcg3_f_c_a05"    "pcg3_f_c, aerosol bin 01"  "ug/kg-dryair"
state   real   pcg4_f_c_a05  ikjftb   chem      1         -   i0{12}rhusdf=(bdy_interp:dt)  "pcg4_f_c_a05"    "pcg4_f_c, aerosol bin 01"  "ug/kg-dryair"
state   real   pcg5_f_c_a05  ikjftb   chem      1         -   i0{12}rhusdf=(bdy_interp:dt)  "pcg5_f_c_a05"    "pcg5_f_c, aerosol bin 01"  "ug/kg-dryair"
state   real   pcg6_f_c_a05  ikjftb   chem      1         -   i0{12}rhusdf=(bdy_interp:dt)  "pcg6_f_c_a05"    "pcg6_f_c, aerosol bin 01"  "ug/kg-dryair"
state   real   pcg7_f_c_a05  ikjftb   chem      1         -   i0{12}rhusdf=(bdy_interp:dt)  "pcg7_f_c_a05"    "pcg7_f_c, aerosol bin 01"  "ug/kg-dryair"
state   real   pcg8_f_c_a05  ikjftb   chem      1         -   i0{12}rhusdf=(bdy_interp:dt)  "pcg8_f_c_a05"    "pcg8_f_c, aerosol bin 01"  "ug/kg-dryair"
state   real   pcg9_f_c_a05  ikjftb   chem      1         -   i0{12}rhusdf=(bdy_interp:dt)  "pcg9_f_c_a05"    "pcg9_f_c, aerosol bin 01"  "ug/kg-dryair"
state   real   pcg1_f_o_a05  ikjftb   chem      1         -   i0{12}rhusdf=(bdy_interp:dt)  "pcg1_f_o_a05"    "pcg1_f_o, aerosol bin 01"  "ug/kg-dryair"
state   real   pcg2_f_o_a05  ikjftb   chem      1         -   i0{12}rhusdf=(bdy_interp:dt)  "pcg2_f_o_a05"    "pcg2_f_o, aerosol bin 01"  "ug/kg-dryair"
state   real   pcg3_f_o_a05  ikjftb   chem      1         -   i0{12}rhusdf=(bdy_interp:dt)  "pcg3_f_o_a05"    "pcg3_f_o, aerosol bin 01"  "ug/kg-dryair"
state   real   pcg4_f_o_a05  ikjftb   chem      1         -   i0{12}rhusdf=(bdy_interp:dt)  "pcg4_f_o_a05"    "pcg4_f_o, aerosol bin 01"  "ug/kg-dryair"
state   real   pcg5_f_o_a05  ikjftb   chem      1         -   i0{12}rhusdf=(bdy_interp:dt)  "pcg5_f_o_a05"    "pcg5_f_o, aerosol bin 01"  "ug/kg-dryair"
state   real   pcg6_f_o_a05  ikjftb   chem      1         -   i0{12}rhusdf=(bdy_interp:dt)  "pcg6_f_o_a05"    "pcg6_f_o, aerosol bin 01"  "ug/kg-dryair"
state   real   pcg7_f_o_a05  ikjftb   chem      1         -   i0{12}rhusdf=(bdy_interp:dt)  "pcg7_f_o_a05"    "pcg7_f_o, aerosol bin 01"  "ug/kg-dryair"
state   real   pcg8_f_o_a05  ikjftb   chem      1         -   i0{12}rhusdf=(bdy_interp:dt)  "pcg8_f_o_a05"    "pcg8_f_o, aerosol bin 01"  "ug/kg-dryair"
state   real   pcg9_f_o_a05  ikjftb   chem      1         -   i0{12}rhusdf=(bdy_interp:dt)  "pcg9_f_o_a05"    "pcg9_f_o, aerosol bin 01"  "ug/kg-dryair"
state   real   opcg1_b_c_a05  ikjftb   chem      1         -   i0{12}rhusdf=(bdy_interp:dt)  "opcg1_b_c_a05"    "opcg1_b_c, aerosol bin 01"  "ug/kg-dryair"
state   real   opcg2_b_c_a05  ikjftb   chem      1         -   i0{12}rhusdf=(bdy_interp:dt)  "opcg2_b_c_a05"    "opcg2_b_c, aerosol bin 01"  "ug/kg-dryair"
state   real   opcg3_b_c_a05  ikjftb   chem      1         -   i0{12}rhusdf=(bdy_interp:dt)  "opcg3_b_c_a05"    "opcg3_b_c, aerosol bin 01"  "ug/kg-dryair"
state   real   opcg4_b_c_a05  ikjftb   chem      1         -   i0{12}rhusdf=(bdy_interp:dt)  "opcg4_b_c_a05"    "opcg4_b_c, aerosol bin 01"  "ug/kg-dryair"
state   real   opcg5_b_c_a05  ikjftb   chem      1         -   i0{12}rhusdf=(bdy_interp:dt)  "opcg5_b_c_a05"    "opcg5_b_c, aerosol bin 01"  "ug/kg-dryair"
state   real   opcg6_b_c_a05  ikjftb   chem      1         -   i0{12}rhusdf=(bdy_interp:dt)  "opcg6_b_c_a05"    "opcg6_b_c, aerosol bin 01"  "ug/kg-dryair"
state   real   opcg7_b_c_a05  ikjftb   chem      1         -   i0{12}rhusdf=(bdy_interp:dt)  "opcg7_b_c_a05"    "opcg7_b_c, aerosol bin 01"  "ug/kg-dryair"
state   real   opcg8_b_c_a05  ikjftb   chem      1         -   i0{12}rhusdf=(bdy_interp:dt)  "opcg8_b_c_a05"    "opcg8_b_c, aerosol bin 01"  "ug/kg-dryair"
state   real   opcg1_b_o_a05  ikjftb   chem      1         -   i0{12}rhusdf=(bdy_interp:dt)  "opcg1_b_o_a05"    "opcg1_b_o, aerosol bin 01"  "ug/kg-dryair"
state   real   opcg2_b_o_a05  ikjftb   chem      1         -   i0{12}rhusdf=(bdy_interp:dt)  "opcg2_b_o_a05"    "opcg2_b_o, aerosol bin 01"  "ug/kg-dryair"
state   real   opcg3_b_o_a05  ikjftb   chem      1         -   i0{12}rhusdf=(bdy_interp:dt)  "opcg3_b_o_a05"    "opcg3_b_o, aerosol bin 01"  "ug/kg-dryair"
state   real   opcg4_b_o_a05  ikjftb   chem      1         -   i0{12}rhusdf=(bdy_interp:dt)  "opcg4_b_o_a05"    "opcg4_b_o, aerosol bin 01"  "ug/kg-dryair"
state   real   opcg5_b_o_a05  ikjftb   chem      1         -   i0{12}rhusdf=(bdy_interp:dt)  "opcg5_b_o_a05"    "opcg5_b_o, aerosol bin 01"  "ug/kg-dryair"
state   real   opcg6_b_o_a05  ikjftb   chem      1         -   i0{12}rhusdf=(bdy_interp:dt)  "opcg6_b_o_a05"    "opcg6_b_o, aerosol bin 01"  "ug/kg-dryair"
state   real   opcg7_b_o_a05  ikjftb   chem      1         -   i0{12}rhusdf=(bdy_interp:dt)  "opcg7_b_o_a05"    "opcg7_b_o, aerosol bin 01"  "ug/kg-dryair"
state   real   opcg8_b_o_a05  ikjftb   chem      1         -   i0{12}rhusdf=(bdy_interp:dt)  "opcg8_b_o_a05"    "opcg8_b_o, aerosol bin 01"  "ug/kg-dryair"
state   real   opcg1_f_c_a05  ikjftb   chem      1         -   i0{12}rhusdf=(bdy_interp:dt)  "opcg1_f_c_a05"    "opcg1_f_c, aerosol bin 01"  "ug/kg-dryair"
state   real   opcg2_f_c_a05  ikjftb   chem      1         -   i0{12}rhusdf=(bdy_interp:dt)  "opcg2_f_c_a05"    "opcg2_f_c, aerosol bin 01"  "ug/kg-dryair"
state   real   opcg3_f_c_a05  ikjftb   chem      1         -   i0{12}rhusdf=(bdy_interp:dt)  "opcg3_f_c_a05"    "opcg3_f_c, aerosol bin 01"  "ug/kg-dryair"
state   real   opcg4_f_c_a05  ikjftb   chem      1         -   i0{12}rhusdf=(bdy_interp:dt)  "opcg4_f_c_a05"    "opcg4_f_c, aerosol bin 01"  "ug/kg-dryair"
state   real   opcg5_f_c_a05  ikjftb   chem      1         -   i0{12}rhusdf=(bdy_interp:dt)  "opcg5_f_c_a05"    "opcg5_f_c, aerosol bin 01"  "ug/kg-dryair"
state   real   opcg6_f_c_a05  ikjftb   chem      1         -   i0{12}rhusdf=(bdy_interp:dt)  "opcg6_f_c_a05"    "opcg6_f_c, aerosol bin 01"  "ug/kg-dryair"
state   real   opcg7_f_c_a05  ikjftb   chem      1         -   i0{12}rhusdf=(bdy_interp:dt)  "opcg7_f_c_a05"    "opcg7_f_c, aerosol bin 01"  "ug/kg-dryair"
state   real   opcg8_f_c_a05  ikjftb   chem      1         -   i0{12}rhusdf=(bdy_interp:dt)  "opcg8_f_c_a05"    "opcg8_f_c, aerosol bin 01"  "ug/kg-dryair"
state   real   opcg1_f_o_a05  ikjftb   chem      1         -   i0{12}rhusdf=(bdy_interp:dt)  "opcg1_f_o_a05"    "opcg1_f_o, aerosol bin 01"  "ug/kg-dryair"
state   real   opcg2_f_o_a05  ikjftb   chem      1         -   i0{12}rhusdf=(bdy_interp:dt)  "opcg2_f_o_a05"    "opcg2_f_o, aerosol bin 01"  "ug/kg-dryair"
state   real   opcg3_f_o_a05  ikjftb   chem      1         -   i0{12}rhusdf=(bdy_interp:dt)  "opcg3_f_o_a05"    "opcg3_f_o, aerosol bin 01"  "ug/kg-dryair"
state   real   opcg4_f_o_a05  ikjftb   chem      1         -   i0{12}rhusdf=(bdy_interp:dt)  "opcg4_f_o_a05"    "opcg4_f_o, aerosol bin 01"  "ug/kg-dryair"
state   real   opcg5_f_o_a05  ikjftb   chem      1         -   i0{12}rhusdf=(bdy_interp:dt)  "opcg5_f_o_a05"    "opcg5_f_o, aerosol bin 01"  "ug/kg-dryair"
state   real   opcg6_f_o_a05  ikjftb   chem      1         -   i0{12}rhusdf=(bdy_interp:dt)  "opcg6_f_o_a05"    "opcg6_f_o, aerosol bin 01"  "ug/kg-dryair"
state   real   opcg7_f_o_a05  ikjftb   chem      1         -   i0{12}rhusdf=(bdy_interp:dt)  "opcg7_f_o_a05"    "opcg7_f_o, aerosol bin 01"  "ug/kg-dryair"
state   real   opcg8_f_o_a05  ikjftb   chem      1         -   i0{12}rhusdf=(bdy_interp:dt)  "opcg8_f_o_a05"    "opcg8_f_o, aerosol bin 01"  "ug/kg-dryair"
state   real   cl_a05      ikjftb   chem        1         -   i0{12}rhusdf=(bdy_interp:dt)  "cl_a05"        "Chloride, aerosol bin 05"      "ug/kg-dryair"
state   real   msa_a05     ikjftb   chem        1         -   i0{12}rhusdf=(bdy_interp:dt)  "msa_a05"       "MSA, aerosol bin 05"     "ug/kg-dryair"
state   real   co3_a05     ikjftb   chem        1         -   i0{12}rhusdf=(bdy_interp:dt)  "co3_a05"       "Carbonate, aerosol bin 05"     "ug/kg-dryair"
state   real   nh4_a05     ikjftb   chem        1         -   i0{12}rhusdf=(bdy_interp:dt)  "nh4_a05"       "Ammonium, aerosol bin 05"     "ug/kg-dryair"
state   real   na_a05      ikjftb   chem        1         -   i0{12}rhusdf=(bdy_interp:dt)  "na_a05"        "Sodium, aerosol bin 05"      "ug/kg-dryair"
state   real   ca_a05      ikjftb   chem        1         -   i0{12}rhusdf=(bdy_interp:dt)  "ca_a05"        "Calcium, aerosol bin 05"      "ug/kg-dryair"
state   real   oin_a05     ikjftb   chem        1         -   i0{12}rhusdf=(bdy_interp:dt)  "oin_a05"       "Other inorganics, aerosol bin 05"     "ug/kg-dryair"
state   real   oc_a05      ikjftb   chem        1         -   i0{12}rhusdf=(bdy_interp:dt)  "oc_a05"        "Organic carbon, aerosol bin 05"      "ug/kg-dryair"
state   real   bc_a05      ikjftb   chem        1         -   i0{12}rhusdf=(bdy_interp:dt)  "bc_a05"        "Black carbon, aerosol bin 05"      "ug/kg-dryair"
state   real   hysw_a05    ikjftb   chem        1         -   i0{12}rhusdf=(bdy_interp:dt)  "hysw_a05"      "Hysteresis water, aerosol bin 05"    "ug/kg-dryair"
state   real   water_a05   ikjftb   chem        1         -   i0{12}rhusdf=(bdy_interp:dt)  "water_a05"     "Water, aerosol bin 05"   "ug/kg-dryair"
state   real   num_a05     ikjftb   chem        1         -   i0{12}rhusdf=(bdy_interp:dt)  "num_a05"       "Number, aerosol bin 05"     "#/kg-dryair"
state   real   so4_a06     ikjftb   chem        1         -   i0{12}rhusdf=(bdy_interp:dt)  "so4_a06"       "Sulfate, aerosol bin 06"     "ug/kg-dryair"
state   real   no3_a06     ikjftb   chem        1         -   i0{12}rhusdf=(bdy_interp:dt)  "no3_a06"       "Nitrate, aerosol bin 06"     "ug/kg-dryair"
state   real   aro1_a06    ikjftb   chem        1         -   i0{12}rhusdf=(bdy_interp:dt)  "aro1_a06"       "ARO1, aerosol bin 01"     "ug/kg-dryair"
state   real   aro2_a06    ikjftb   chem        1         -   i0{12}rhusdf=(bdy_interp:dt)  "aro2_a06"       "ARO2, aerosol bin 01"     "ug/kg-dryair"
state   real   alk1_a06    ikjftb   chem        1         -   i0{12}rhusdf=(bdy_interp:dt)  "alk1_a06"       "ALK1, aerosol bin 01"     "ug/kg-dryair"
state   real   ole1_a06    ikjftb   chem        1         -   i0{12}rhusdf=(bdy_interp:dt)  "ole1_a06"       "OLE1, aerosol bin 01"     "ug/kg-dryair"
state   real   api1_a06    ikjftb   chem        1         -   i0{12}rhusdf=(bdy_interp:dt)  "api1_a06"       "API1, aerosol bin 01"     "ug/kg-dryair"
state   real   api2_a06    ikjftb   chem        1         -   i0{12}rhusdf=(bdy_interp:dt)  "api2_a06"       "API2, aerosol bin 01"     "ug/kg-dryair"
state   real   lim1_a06    ikjftb   chem        1         -   i0{12}rhusdf=(bdy_interp:dt)  "lim1_a06"       "LIM1, aerosol bin 01"     "ug/kg-dryair"
state   real   lim2_a06    ikjftb   chem        1         -   i0{12}rhusdf=(bdy_interp:dt)  "lim2_a06"       "LIM2, aerosol bin 01"     "ug/kg-dryair"
state   real   pcg1_b_c_a06  ikjftb   chem      1         -   i0{12}rhusdf=(bdy_interp:dt)  "pcg1_b_c_a06"    "pcg1_b_c, aerosol bin 01"  "ug/kg-dryair"
state   real   pcg2_b_c_a06  ikjftb   chem      1         -   i0{12}rhusdf=(bdy_interp:dt)  "pcg2_b_c_a06"    "pcg2_b_c, aerosol bin 01"  "ug/kg-dryair"
state   real   pcg3_b_c_a06  ikjftb   chem      1         -   i0{12}rhusdf=(bdy_interp:dt)  "pcg3_b_c_a06"    "pcg3_b_c, aerosol bin 01"  "ug/kg-dryair"
state   real   pcg4_b_c_a06  ikjftb   chem      1         -   i0{12}rhusdf=(bdy_interp:dt)  "pcg4_b_c_a06"    "pcg4_b_c, aerosol bin 01"  "ug/kg-dryair"
state   real   pcg5_b_c_a06  ikjftb   chem      1         -   i0{12}rhusdf=(bdy_interp:dt)  "pcg5_b_c_a06"    "pcg5_b_c, aerosol bin 01"  "ug/kg-dryair"
state   real   pcg6_b_c_a06  ikjftb   chem      1         -   i0{12}rhusdf=(bdy_interp:dt)  "pcg6_b_c_a06"    "pcg6_b_c, aerosol bin 01"  "ug/kg-dryair"
state   real   pcg7_b_c_a06  ikjftb   chem      1         -   i0{12}rhusdf=(bdy_interp:dt)  "pcg7_b_c_a06"    "pcg7_b_c, aerosol bin 01"  "ug/kg-dryair"
state   real   pcg8_b_c_a06  ikjftb   chem      1         -   i0{12}rhusdf=(bdy_interp:dt)  "pcg8_b_c_a06"    "pcg8_b_c, aerosol bin 01"  "ug/kg-dryair"
state   real   pcg9_b_c_a06  ikjftb   chem      1         -   i0{12}rhusdf=(bdy_interp:dt)  "pcg9_b_c_a06"    "pcg9_b_c, aerosol bin 01"  "ug/kg-dryair"
state   real   pcg1_b_o_a06  ikjftb   chem      1         -   i0{12}rhusdf=(bdy_interp:dt)  "pcg1_b_o_a06"    "pcg1_b_o, aerosol bin 01"  "ug/kg-dryair"
state   real   pcg2_b_o_a06  ikjftb   chem      1         -   i0{12}rhusdf=(bdy_interp:dt)  "pcg2_b_o_a06"    "pcg2_b_o, aerosol bin 01"  "ug/kg-dryair"
state   real   pcg3_b_o_a06  ikjftb   chem      1         -   i0{12}rhusdf=(bdy_interp:dt)  "pcg3_b_o_a06"    "pcg3_b_o, aerosol bin 01"  "ug/kg-dryair"
state   real   pcg4_b_o_a06  ikjftb   chem      1         -   i0{12}rhusdf=(bdy_interp:dt)  "pcg4_b_o_a06"    "pcg4_b_o, aerosol bin 01"  "ug/kg-dryair"
state   real   pcg5_b_o_a06  ikjftb   chem      1         -   i0{12}rhusdf=(bdy_interp:dt)  "pcg5_b_o_a06"    "pcg5_b_o, aerosol bin 01"  "ug/kg-dryair"
state   real   pcg6_b_o_a06  ikjftb   chem      1         -   i0{12}rhusdf=(bdy_interp:dt)  "pcg6_b_o_a06"    "pcg6_b_o, aerosol bin 01"  "ug/kg-dryair"
state   real   pcg7_b_o_a06  ikjftb   chem      1         -   i0{12}rhusdf=(bdy_interp:dt)  "pcg7_b_o_a06"    "pcg7_b_o, aerosol bin 01"  "ug/kg-dryair"
state   real   pcg8_b_o_a06  ikjftb   chem      1         -   i0{12}rhusdf=(bdy_interp:dt)  "pcg8_b_o_a06"    "pcg8_b_o, aerosol bin 01"  "ug/kg-dryair"
state   real   pcg9_b_o_a06  ikjftb   chem      1         -   i0{12}rhusdf=(bdy_interp:dt)  "pcg9_b_o_a06"    "pcg9_b_o, aerosol bin 01"  "ug/kg-dryair"
state   real   pcg1_f_c_a06  ikjftb   chem      1         -   i0{12}rhusdf=(bdy_interp:dt)  "pcg1_f_c_a06"    "pcg1_f_c, aerosol bin 01"  "ug/kg-dryair"
state   real   pcg2_f_c_a06  ikjftb   chem      1         -   i0{12}rhusdf=(bdy_interp:dt)  "pcg2_f_c_a06"    "pcg2_f_c, aerosol bin 01"  "ug/kg-dryair"
state   real   pcg3_f_c_a06  ikjftb   chem      1         -   i0{12}rhusdf=(bdy_interp:dt)  "pcg3_f_c_a06"    "pcg3_f_c, aerosol bin 01"  "ug/kg-dryair"
state   real   pcg4_f_c_a06  ikjftb   chem      1         -   i0{12}rhusdf=(bdy_interp:dt)  "pcg4_f_c_a06"    "pcg4_f_c, aerosol bin 01"  "ug/kg-dryair"
state   real   pcg5_f_c_a06  ikjftb   chem      1         -   i0{12}rhusdf=(bdy_interp:dt)  "pcg5_f_c_a06"    "pcg5_f_c, aerosol bin 01"  "ug/kg-dryair"
state   real   pcg6_f_c_a06  ikjftb   chem      1         -   i0{12}rhusdf=(bdy_interp:dt)  "pcg6_f_c_a06"    "pcg6_f_c, aerosol bin 01"  "ug/kg-dryair"
state   real   pcg7_f_c_a06  ikjftb   chem      1         -   i0{12}rhusdf=(bdy_interp:dt)  "pcg7_f_c_a06"    "pcg7_f_c, aerosol bin 01"  "ug/kg-dryair"
state   real   pcg8_f_c_a06  ikjftb   chem      1         -   i0{12}rhusdf=(bdy_interp:dt)  "pcg8_f_c_a06"    "pcg8_f_c, aerosol bin 01"  "ug/kg-dryair"
state   real   pcg9_f_c_a06  ikjftb   chem      1         -   i0{12}rhusdf=(bdy_interp:dt)  "pcg9_f_c_a06"    "pcg9_f_c, aerosol bin 01"  "ug/kg-dryair"
state   real   pcg1_f_o_a06  ikjftb   chem      1         -   i0{12}rhusdf=(bdy_interp:dt)  "pcg1_f_o_a06"    "pcg1_f_o, aerosol bin 01"  "ug/kg-dryair"
state   real   pcg2_f_o_a06  ikjftb   chem      1         -   i0{12}rhusdf=(bdy_interp:dt)  "pcg2_f_o_a06"    "pcg2_f_o, aerosol bin 01"  "ug/kg-dryair"
state   real   pcg3_f_o_a06  ikjftb   chem      1         -   i0{12}rhusdf=(bdy_interp:dt)  "pcg3_f_o_a06"    "pcg3_f_o, aerosol bin 01"  "ug/kg-dryair"
state   real   pcg4_f_o_a06  ikjftb   chem      1         -   i0{12}rhusdf=(bdy_interp:dt)  "pcg4_f_o_a06"    "pcg4_f_o, aerosol bin 01"  "ug/kg-dryair"
state   real   pcg5_f_o_a06  ikjftb   chem      1         -   i0{12}rhusdf=(bdy_interp:dt)  "pcg5_f_o_a06"    "pcg5_f_o, aerosol bin 01"  "ug/kg-dryair"
state   real   pcg6_f_o_a06  ikjftb   chem      1         -   i0{12}rhusdf=(bdy_interp:dt)  "pcg6_f_o_a06"    "pcg6_f_o, aerosol bin 01"  "ug/kg-dryair"
state   real   pcg7_f_o_a06  ikjftb   chem      1         -   i0{12}rhusdf=(bdy_interp:dt)  "pcg7_f_o_a06"    "pcg7_f_o, aerosol bin 01"  "ug/kg-dryair"
state   real   pcg8_f_o_a06  ikjftb   chem      1         -   i0{12}rhusdf=(bdy_interp:dt)  "pcg8_f_o_a06"    "pcg8_f_o, aerosol bin 01"  "ug/kg-dryair"
state   real   pcg9_f_o_a06  ikjftb   chem      1         -   i0{12}rhusdf=(bdy_interp:dt)  "pcg9_f_o_a06"    "pcg9_f_o, aerosol bin 01"  "ug/kg-dryair"
state   real   opcg1_b_c_a06  ikjftb   chem      1         -   i0{12}rhusdf=(bdy_interp:dt)  "opcg1_b_c_a06"    "opcg1_b_c, aerosol bin 01"  "ug/kg-dryair"
state   real   opcg2_b_c_a06  ikjftb   chem      1         -   i0{12}rhusdf=(bdy_interp:dt)  "opcg2_b_c_a06"    "opcg2_b_c, aerosol bin 01"  "ug/kg-dryair"
state   real   opcg3_b_c_a06  ikjftb   chem      1         -   i0{12}rhusdf=(bdy_interp:dt)  "opcg3_b_c_a06"    "opcg3_b_c, aerosol bin 01"  "ug/kg-dryair"
state   real   opcg4_b_c_a06  ikjftb   chem      1         -   i0{12}rhusdf=(bdy_interp:dt)  "opcg4_b_c_a06"    "opcg4_b_c, aerosol bin 01"  "ug/kg-dryair"
state   real   opcg5_b_c_a06  ikjftb   chem      1         -   i0{12}rhusdf=(bdy_interp:dt)  "opcg5_b_c_a06"    "opcg5_b_c, aerosol bin 01"  "ug/kg-dryair"
state   real   opcg6_b_c_a06  ikjftb   chem      1         -   i0{12}rhusdf=(bdy_interp:dt)  "opcg6_b_c_a06"    "opcg6_b_c, aerosol bin 01"  "ug/kg-dryair"
state   real   opcg7_b_c_a06  ikjftb   chem      1         -   i0{12}rhusdf=(bdy_interp:dt)  "opcg7_b_c_a06"    "opcg7_b_c, aerosol bin 01"  "ug/kg-dryair"
state   real   opcg8_b_c_a06  ikjftb   chem      1         -   i0{12}rhusdf=(bdy_interp:dt)  "opcg8_b_c_a06"    "opcg8_b_c, aerosol bin 01"  "ug/kg-dryair"
state   real   opcg1_b_o_a06  ikjftb   chem      1         -   i0{12}rhusdf=(bdy_interp:dt)  "opcg1_b_o_a06"    "opcg1_b_o, aerosol bin 01"  "ug/kg-dryair"
state   real   opcg2_b_o_a06  ikjftb   chem      1         -   i0{12}rhusdf=(bdy_interp:dt)  "opcg2_b_o_a06"    "opcg2_b_o, aerosol bin 01"  "ug/kg-dryair"
state   real   opcg3_b_o_a06  ikjftb   chem      1         -   i0{12}rhusdf=(bdy_interp:dt)  "opcg3_b_o_a06"    "opcg3_b_o, aerosol bin 01"  "ug/kg-dryair"
state   real   opcg4_b_o_a06  ikjftb   chem      1         -   i0{12}rhusdf=(bdy_interp:dt)  "opcg4_b_o_a06"    "opcg4_b_o, aerosol bin 01"  "ug/kg-dryair"
state   real   opcg5_b_o_a06  ikjftb   chem      1         -   i0{12}rhusdf=(bdy_interp:dt)  "opcg5_b_o_a06"    "opcg5_b_o, aerosol bin 01"  "ug/kg-dryair"
state   real   opcg6_b_o_a06  ikjftb   chem      1         -   i0{12}rhusdf=(bdy_interp:dt)  "opcg6_b_o_a06"    "opcg6_b_o, aerosol bin 01"  "ug/kg-dryair"
state   real   opcg7_b_o_a06  ikjftb   chem      1         -   i0{12}rhusdf=(bdy_interp:dt)  "opcg7_b_o_a06"    "opcg7_b_o, aerosol bin 01"  "ug/kg-dryair"
state   real   opcg8_b_o_a06  ikjftb   chem      1         -   i0{12}rhusdf=(bdy_interp:dt)  "opcg8_b_o_a06"    "opcg8_b_o, aerosol bin 01"  "ug/kg-dryair"
state   real   opcg1_f_c_a06  ikjftb   chem      1         -   i0{12}rhusdf=(bdy_interp:dt)  "opcg1_f_c_a06"    "opcg1_f_c, aerosol bin 01"  "ug/kg-dryair"
state   real   opcg2_f_c_a06  ikjftb   chem      1         -   i0{12}rhusdf=(bdy_interp:dt)  "opcg2_f_c_a06"    "opcg2_f_c, aerosol bin 01"  "ug/kg-dryair"
state   real   opcg3_f_c_a06  ikjftb   chem      1         -   i0{12}rhusdf=(bdy_interp:dt)  "opcg3_f_c_a06"    "opcg3_f_c, aerosol bin 01"  "ug/kg-dryair"
state   real   opcg4_f_c_a06  ikjftb   chem      1         -   i0{12}rhusdf=(bdy_interp:dt)  "opcg4_f_c_a06"    "opcg4_f_c, aerosol bin 01"  "ug/kg-dryair"
state   real   opcg5_f_c_a06  ikjftb   chem      1         -   i0{12}rhusdf=(bdy_interp:dt)  "opcg5_f_c_a06"    "opcg5_f_c, aerosol bin 01"  "ug/kg-dryair"
state   real   opcg6_f_c_a06  ikjftb   chem      1         -   i0{12}rhusdf=(bdy_interp:dt)  "opcg6_f_c_a06"    "opcg6_f_c, aerosol bin 01"  "ug/kg-dryair"
state   real   opcg7_f_c_a06  ikjftb   chem      1         -   i0{12}rhusdf=(bdy_interp:dt)  "opcg7_f_c_a06"    "opcg7_f_c, aerosol bin 01"  "ug/kg-dryair"
state   real   opcg8_f_c_a06  ikjftb   chem      1         -   i0{12}rhusdf=(bdy_interp:dt)  "opcg8_f_c_a06"    "opcg8_f_c, aerosol bin 01"  "ug/kg-dryair"
state   real   opcg1_f_o_a06  ikjftb   chem      1         -   i0{12}rhusdf=(bdy_interp:dt)  "opcg1_f_o_a06"    "opcg1_f_o, aerosol bin 01"  "ug/kg-dryair"
state   real   opcg2_f_o_a06  ikjftb   chem      1         -   i0{12}rhusdf=(bdy_interp:dt)  "opcg2_f_o_a06"    "opcg2_f_o, aerosol bin 01"  "ug/kg-dryair"
state   real   opcg3_f_o_a06  ikjftb   chem      1         -   i0{12}rhusdf=(bdy_interp:dt)  "opcg3_f_o_a06"    "opcg3_f_o, aerosol bin 01"  "ug/kg-dryair"
state   real   opcg4_f_o_a06  ikjftb   chem      1         -   i0{12}rhusdf=(bdy_interp:dt)  "opcg4_f_o_a06"    "opcg4_f_o, aerosol bin 01"  "ug/kg-dryair"
state   real   opcg5_f_o_a06  ikjftb   chem      1         -   i0{12}rhusdf=(bdy_interp:dt)  "opcg5_f_o_a06"    "opcg5_f_o, aerosol bin 01"  "ug/kg-dryair"
state   real   opcg6_f_o_a06  ikjftb   chem      1         -   i0{12}rhusdf=(bdy_interp:dt)  "opcg6_f_o_a06"    "opcg6_f_o, aerosol bin 01"  "ug/kg-dryair"
state   real   opcg7_f_o_a06  ikjftb   chem      1         -   i0{12}rhusdf=(bdy_interp:dt)  "opcg7_f_o_a06"    "opcg7_f_o, aerosol bin 01"  "ug/kg-dryair"
state   real   opcg8_f_o_a06  ikjftb   chem      1         -   i0{12}rhusdf=(bdy_interp:dt)  "opcg8_f_o_a06"    "opcg8_f_o, aerosol bin 01"  "ug/kg-dryair"
state   real   cl_a06      ikjftb   chem        1         -   i0{12}rhusdf=(bdy_interp:dt)  "cl_a06"        "Chloride, aerosol bin 06"      "ug/kg-dryair"
state   real   msa_a06     ikjftb   chem        1         -   i0{12}rhusdf=(bdy_interp:dt)  "msa_a06"       "MSA, aerosol bin 06"     "ug/kg-dryair"
state   real   co3_a06     ikjftb   chem        1         -   i0{12}rhusdf=(bdy_interp:dt)  "co3_a06"       "Carbonate, aerosol bin 06"     "ug/kg-dryair"
state   real   nh4_a06     ikjftb   chem        1         -   i0{12}rhusdf=(bdy_interp:dt)  "nh4_a06"       "Ammonium, aerosol bin 06"     "ug/kg-dryair"
state   real   na_a06      ikjftb   chem        1         -   i0{12}rhusdf=(bdy_interp:dt)  "na_a06"        "Sodium, aerosol bin 06"      "ug/kg-dryair"
state   real   ca_a06      ikjftb   chem        1         -   i0{12}rhusdf=(bdy_interp:dt)  "ca_a06"        "Calcium, aerosol bin 06"      "ug/kg-dryair"
state   real   oin_a06     ikjftb   chem        1         -   i0{12}rhusdf=(bdy_interp:dt)  "oin_a06"       "Other inorganics, aerosol bin 06"     "ug/kg-dryair"
state   real   oc_a06      ikjftb   chem        1         -   i0{12}rhusdf=(bdy_interp:dt)  "oc_a06"        "Organic carbon, aerosol bin 06"      "ug/kg-dryair"
state   real   bc_a06      ikjftb   chem        1         -   i0{12}rhusdf=(bdy_interp:dt)  "bc_a06"        "Black carbon, aerosol bin 06"      "ug/kg-dryair"
state   real   hysw_a06    ikjftb   chem        1         -   i0{12}rhusdf=(bdy_interp:dt)  "hysw_a06"      "Hysteresis water, aerosol bin 06"    "ug/kg-dryair"
state   real   water_a06   ikjftb   chem        1         -   i0{12}rhusdf=(bdy_interp:dt)  "water_a06"     "Water, aerosol bin 06"   "ug/kg-dryair"
state   real   num_a06     ikjftb   chem        1         -   i0{12}rhusdf=(bdy_interp:dt)  "num_a06"       "Number, aerosol bin 06"     "#/kg-dryair"
state   real   so4_a07     ikjftb   chem        1         -   i0{12}rhusdf=(bdy_interp:dt)  "so4_a07"       "Sulfate, aerosol bin 07"     "ug/kg-dryair"
state   real   no3_a07     ikjftb   chem        1         -   i0{12}rhusdf=(bdy_interp:dt)  "no3_a07"       "Nitrate, aerosol bin 07"     "ug/kg-dryair"
state   real   aro1_a07    ikjftb   chem        1         -   i0{12}rhusdf=(bdy_interp:dt)  "aro1_a07"       "ARO1, aerosol bin 01"     "ug/kg-dryair"
state   real   aro2_a07    ikjftb   chem        1         -   i0{12}rhusdf=(bdy_interp:dt)  "aro2_a07"       "ARO2, aerosol bin 01"     "ug/kg-dryair"
state   real   alk1_a07    ikjftb   chem        1         -   i0{12}rhusdf=(bdy_interp:dt)  "alk1_a07"       "ALK1, aerosol bin 01"     "ug/kg-dryair"
state   real   ole1_a07    ikjftb   chem        1         -   i0{12}rhusdf=(bdy_interp:dt)  "ole1_a07"       "OLE1, aerosol bin 01"     "ug/kg-dryair"
state   real   api1_a07    ikjftb   chem        1         -   i0{12}rhusdf=(bdy_interp:dt)  "api1_a07"       "API1, aerosol bin 01"     "ug/kg-dryair"
state   real   api2_a07    ikjftb   chem        1         -   i0{12}rhusdf=(bdy_interp:dt)  "api2_a07"       "API2, aerosol bin 01"     "ug/kg-dryair"
state   real   lim1_a07    ikjftb   chem        1         -   i0{12}rhusdf=(bdy_interp:dt)  "lim1_a07"       "LIM1, aerosol bin 01"     "ug/kg-dryair"
state   real   lim2_a07    ikjftb   chem        1         -   i0{12}rhusdf=(bdy_interp:dt)  "lim2_a07"       "LIM2, aerosol bin 01"     "ug/kg-dryair"
state   real   pcg1_b_c_a07  ikjftb   chem      1         -   i0{12}rhusdf=(bdy_interp:dt)  "pcg1_b_c_a07"    "pcg1_b_c, aerosol bin 01"  "ug/kg-dryair"
state   real   pcg2_b_c_a07  ikjftb   chem      1         -   i0{12}rhusdf=(bdy_interp:dt)  "pcg2_b_c_a07"    "pcg2_b_c, aerosol bin 01"  "ug/kg-dryair"
state   real   pcg3_b_c_a07  ikjftb   chem      1         -   i0{12}rhusdf=(bdy_interp:dt)  "pcg3_b_c_a07"    "pcg3_b_c, aerosol bin 01"  "ug/kg-dryair"
state   real   pcg4_b_c_a07  ikjftb   chem      1         -   i0{12}rhusdf=(bdy_interp:dt)  "pcg4_b_c_a07"    "pcg4_b_c, aerosol bin 01"  "ug/kg-dryair"
state   real   pcg5_b_c_a07  ikjftb   chem      1         -   i0{12}rhusdf=(bdy_interp:dt)  "pcg5_b_c_a07"    "pcg5_b_c, aerosol bin 01"  "ug/kg-dryair"
state   real   pcg6_b_c_a07  ikjftb   chem      1         -   i0{12}rhusdf=(bdy_interp:dt)  "pcg6_b_c_a07"    "pcg6_b_c, aerosol bin 01"  "ug/kg-dryair"
state   real   pcg7_b_c_a07  ikjftb   chem      1         -   i0{12}rhusdf=(bdy_interp:dt)  "pcg7_b_c_a07"    "pcg7_b_c, aerosol bin 01"  "ug/kg-dryair"
state   real   pcg8_b_c_a07  ikjftb   chem      1         -   i0{12}rhusdf=(bdy_interp:dt)  "pcg8_b_c_a07"    "pcg8_b_c, aerosol bin 01"  "ug/kg-dryair"
state   real   pcg9_b_c_a07  ikjftb   chem      1         -   i0{12}rhusdf=(bdy_interp:dt)  "pcg9_b_c_a07"    "pcg9_b_c, aerosol bin 01"  "ug/kg-dryair"
state   real   pcg1_b_o_a07  ikjftb   chem      1         -   i0{12}rhusdf=(bdy_interp:dt)  "pcg1_b_o_a07"    "pcg1_b_o, aerosol bin 01"  "ug/kg-dryair"
state   real   pcg2_b_o_a07  ikjftb   chem      1         -   i0{12}rhusdf=(bdy_interp:dt)  "pcg2_b_o_a07"    "pcg2_b_o, aerosol bin 01"  "ug/kg-dryair"
state   real   pcg3_b_o_a07  ikjftb   chem      1         -   i0{12}rhusdf=(bdy_interp:dt)  "pcg3_b_o_a07"    "pcg3_b_o, aerosol bin 01"  "ug/kg-dryair"
state   real   pcg4_b_o_a07  ikjftb   chem      1         -   i0{12}rhusdf=(bdy_interp:dt)  "pcg4_b_o_a07"    "pcg4_b_o, aerosol bin 01"  "ug/kg-dryair"
state   real   pcg5_b_o_a07  ikjftb   chem      1         -   i0{12}rhusdf=(bdy_interp:dt)  "pcg5_b_o_a07"    "pcg5_b_o, aerosol bin 01"  "ug/kg-dryair"
state   real   pcg6_b_o_a07  ikjftb   chem      1         -   i0{12}rhusdf=(bdy_interp:dt)  "pcg6_b_o_a07"    "pcg6_b_o, aerosol bin 01"  "ug/kg-dryair"
state   real   pcg7_b_o_a07  ikjftb   chem      1         -   i0{12}rhusdf=(bdy_interp:dt)  "pcg7_b_o_a07"    "pcg7_b_o, aerosol bin 01"  "ug/kg-dryair"
state   real   pcg8_b_o_a07  ikjftb   chem      1         -   i0{12}rhusdf=(bdy_interp:dt)  "pcg8_b_o_a07"    "pcg8_b_o, aerosol bin 01"  "ug/kg-dryair"
state   real   pcg9_b_o_a07  ikjftb   chem      1         -   i0{12}rhusdf=(bdy_interp:dt)  "pcg9_b_o_a07"    "pcg9_b_o, aerosol bin 01"  "ug/kg-dryair"
state   real   pcg1_f_c_a07  ikjftb   chem      1         -   i0{12}rhusdf=(bdy_interp:dt)  "pcg1_f_c_a07"    "pcg1_f_c, aerosol bin 01"  "ug/kg-dryair"
state   real   pcg2_f_c_a07  ikjftb   chem      1         -   i0{12}rhusdf=(bdy_interp:dt)  "pcg2_f_c_a07"    "pcg2_f_c, aerosol bin 01"  "ug/kg-dryair"
state   real   pcg3_f_c_a07  ikjftb   chem      1         -   i0{12}rhusdf=(bdy_interp:dt)  "pcg3_f_c_a07"    "pcg3_f_c, aerosol bin 01"  "ug/kg-dryair"
state   real   pcg4_f_c_a07  ikjftb   chem      1         -   i0{12}rhusdf=(bdy_interp:dt)  "pcg4_f_c_a07"    "pcg4_f_c, aerosol bin 01"  "ug/kg-dryair"
state   real   pcg5_f_c_a07  ikjftb   chem      1         -   i0{12}rhusdf=(bdy_interp:dt)  "pcg5_f_c_a07"    "pcg5_f_c, aerosol bin 01"  "ug/kg-dryair"
state   real   pcg6_f_c_a07  ikjftb   chem      1         -   i0{12}rhusdf=(bdy_interp:dt)  "pcg6_f_c_a07"    "pcg6_f_c, aerosol bin 01"  "ug/kg-dryair"
state   real   pcg7_f_c_a07  ikjftb   chem      1         -   i0{12}rhusdf=(bdy_interp:dt)  "pcg7_f_c_a07"    "pcg7_f_c, aerosol bin 01"  "ug/kg-dryair"
state   real   pcg8_f_c_a07  ikjftb   chem      1         -   i0{12}rhusdf=(bdy_interp:dt)  "pcg8_f_c_a07"    "pcg8_f_c, aerosol bin 01"  "ug/kg-dryair"
state   real   pcg9_f_c_a07  ikjftb   chem      1         -   i0{12}rhusdf=(bdy_interp:dt)  "pcg9_f_c_a07"    "pcg9_f_c, aerosol bin 01"  "ug/kg-dryair"
state   real   pcg1_f_o_a07  ikjftb   chem      1         -   i0{12}rhusdf=(bdy_interp:dt)  "pcg1_f_o_a07"    "pcg1_f_o, aerosol bin 01"  "ug/kg-dryair"
state   real   pcg2_f_o_a07  ikjftb   chem      1         -   i0{12}rhusdf=(bdy_interp:dt)  "pcg2_f_o_a07"    "pcg2_f_o, aerosol bin 01"  "ug/kg-dryair"
state   real   pcg3_f_o_a07  ikjftb   chem      1         -   i0{12}rhusdf=(bdy_interp:dt)  "pcg3_f_o_a07"    "pcg3_f_o, aerosol bin 01"  "ug/kg-dryair"
state   real   pcg4_f_o_a07  ikjftb   chem      1         -   i0{12}rhusdf=(bdy_interp:dt)  "pcg4_f_o_a07"    "pcg4_f_o, aerosol bin 01"  "ug/kg-dryair"
state   real   pcg5_f_o_a07  ikjftb   chem      1         -   i0{12}rhusdf=(bdy_interp:dt)  "pcg5_f_o_a07"    "pcg5_f_o, aerosol bin 01"  "ug/kg-dryair"
state   real   pcg6_f_o_a07  ikjftb   chem      1         -   i0{12}rhusdf=(bdy_interp:dt)  "pcg6_f_o_a07"    "pcg6_f_o, aerosol bin 01"  "ug/kg-dryair"
state   real   pcg7_f_o_a07  ikjftb   chem      1         -   i0{12}rhusdf=(bdy_interp:dt)  "pcg7_f_o_a07"    "pcg7_f_o, aerosol bin 01"  "ug/kg-dryair"
state   real   pcg8_f_o_a07  ikjftb   chem      1         -   i0{12}rhusdf=(bdy_interp:dt)  "pcg8_f_o_a07"    "pcg8_f_o, aerosol bin 01"  "ug/kg-dryair"
state   real   pcg9_f_o_a07  ikjftb   chem      1         -   i0{12}rhusdf=(bdy_interp:dt)  "pcg9_f_o_a07"    "pcg9_f_o, aerosol bin 01"  "ug/kg-dryair"
state   real   opcg1_b_c_a07  ikjftb   chem      1         -   i0{12}rhusdf=(bdy_interp:dt)  "opcg1_b_c_a07"    "opcg1_b_c, aerosol bin 01"  "ug/kg-dryair"
state   real   opcg2_b_c_a07  ikjftb   chem      1         -   i0{12}rhusdf=(bdy_interp:dt)  "opcg2_b_c_a07"    "opcg2_b_c, aerosol bin 01"  "ug/kg-dryair"
state   real   opcg3_b_c_a07  ikjftb   chem      1         -   i0{12}rhusdf=(bdy_interp:dt)  "opcg3_b_c_a07"    "opcg3_b_c, aerosol bin 01"  "ug/kg-dryair"
state   real   opcg4_b_c_a07  ikjftb   chem      1         -   i0{12}rhusdf=(bdy_interp:dt)  "opcg4_b_c_a07"    "opcg4_b_c, aerosol bin 01"  "ug/kg-dryair"
state   real   opcg5_b_c_a07  ikjftb   chem      1         -   i0{12}rhusdf=(bdy_interp:dt)  "opcg5_b_c_a07"    "opcg5_b_c, aerosol bin 01"  "ug/kg-dryair"
state   real   opcg6_b_c_a07  ikjftb   chem      1         -   i0{12}rhusdf=(bdy_interp:dt)  "opcg6_b_c_a07"    "opcg6_b_c, aerosol bin 01"  "ug/kg-dryair"
state   real   opcg7_b_c_a07  ikjftb   chem      1         -   i0{12}rhusdf=(bdy_interp:dt)  "opcg7_b_c_a07"    "opcg7_b_c, aerosol bin 01"  "ug/kg-dryair"
state   real   opcg8_b_c_a07  ikjftb   chem      1         -   i0{12}rhusdf=(bdy_interp:dt)  "opcg8_b_c_a07"    "opcg8_b_c, aerosol bin 01"  "ug/kg-dryair"
state   real   opcg1_b_o_a07  ikjftb   chem      1         -   i0{12}rhusdf=(bdy_interp:dt)  "opcg1_b_o_a07"    "opcg1_b_o, aerosol bin 01"  "ug/kg-dryair"
state   real   opcg2_b_o_a07  ikjftb   chem      1         -   i0{12}rhusdf=(bdy_interp:dt)  "opcg2_b_o_a07"    "opcg2_b_o, aerosol bin 01"  "ug/kg-dryair"
state   real   opcg3_b_o_a07  ikjftb   chem      1         -   i0{12}rhusdf=(bdy_interp:dt)  "opcg3_b_o_a07"    "opcg3_b_o, aerosol bin 01"  "ug/kg-dryair"
state   real   opcg4_b_o_a07  ikjftb   chem      1         -   i0{12}rhusdf=(bdy_interp:dt)  "opcg4_b_o_a07"    "opcg4_b_o, aerosol bin 01"  "ug/kg-dryair"
state   real   opcg5_b_o_a07  ikjftb   chem      1         -   i0{12}rhusdf=(bdy_interp:dt)  "opcg5_b_o_a07"    "opcg5_b_o, aerosol bin 01"  "ug/kg-dryair"
state   real   opcg6_b_o_a07  ikjftb   chem      1         -   i0{12}rhusdf=(bdy_interp:dt)  "opcg6_b_o_a07"    "opcg6_b_o, aerosol bin 01"  "ug/kg-dryair"
state   real   opcg7_b_o_a07  ikjftb   chem      1         -   i0{12}rhusdf=(bdy_interp:dt)  "opcg7_b_o_a07"    "opcg7_b_o, aerosol bin 01"  "ug/kg-dryair"
state   real   opcg8_b_o_a07  ikjftb   chem      1         -   i0{12}rhusdf=(bdy_interp:dt)  "opcg8_b_o_a07"    "opcg8_b_o, aerosol bin 01"  "ug/kg-dryair"
state   real   opcg1_f_c_a07  ikjftb   chem      1         -   i0{12}rhusdf=(bdy_interp:dt)  "opcg1_f_c_a07"    "opcg1_f_c, aerosol bin 01"  "ug/kg-dryair"
state   real   opcg2_f_c_a07  ikjftb   chem      1         -   i0{12}rhusdf=(bdy_interp:dt)  "opcg2_f_c_a07"    "opcg2_f_c, aerosol bin 01"  "ug/kg-dryair"
state   real   opcg3_f_c_a07  ikjftb   chem      1         -   i0{12}rhusdf=(bdy_interp:dt)  "opcg3_f_c_a07"    "opcg3_f_c, aerosol bin 01"  "ug/kg-dryair"
state   real   opcg4_f_c_a07  ikjftb   chem      1         -   i0{12}rhusdf=(bdy_interp:dt)  "opcg4_f_c_a07"    "opcg4_f_c, aerosol bin 01"  "ug/kg-dryair"
state   real   opcg5_f_c_a07  ikjftb   chem      1         -   i0{12}rhusdf=(bdy_interp:dt)  "opcg5_f_c_a07"    "opcg5_f_c, aerosol bin 01"  "ug/kg-dryair"
state   real   opcg6_f_c_a07  ikjftb   chem      1         -   i0{12}rhusdf=(bdy_interp:dt)  "opcg6_f_c_a07"    "opcg6_f_c, aerosol bin 01"  "ug/kg-dryair"
state   real   opcg7_f_c_a07  ikjftb   chem      1         -   i0{12}rhusdf=(bdy_interp:dt)  "opcg7_f_c_a07"    "opcg7_f_c, aerosol bin 01"  "ug/kg-dryair"
state   real   opcg8_f_c_a07  ikjftb   chem      1         -   i0{12}rhusdf=(bdy_interp:dt)  "opcg8_f_c_a07"    "opcg8_f_c, aerosol bin 01"  "ug/kg-dryair"
state   real   opcg1_f_o_a07  ikjftb   chem      1         -   i0{12}rhusdf=(bdy_interp:dt)  "opcg1_f_o_a07"    "opcg1_f_o, aerosol bin 01"  "ug/kg-dryair"
state   real   opcg2_f_o_a07  ikjftb   chem      1         -   i0{12}rhusdf=(bdy_interp:dt)  "opcg2_f_o_a07"    "opcg2_f_o, aerosol bin 01"  "ug/kg-dryair"
state   real   opcg3_f_o_a07  ikjftb   chem      1         -   i0{12}rhusdf=(bdy_interp:dt)  "opcg3_f_o_a07"    "opcg3_f_o, aerosol bin 01"  "ug/kg-dryair"
state   real   opcg4_f_o_a07  ikjftb   chem      1         -   i0{12}rhusdf=(bdy_interp:dt)  "opcg4_f_o_a07"    "opcg4_f_o, aerosol bin 01"  "ug/kg-dryair"
state   real   opcg5_f_o_a07  ikjftb   chem      1         -   i0{12}rhusdf=(bdy_interp:dt)  "opcg5_f_o_a07"    "opcg5_f_o, aerosol bin 01"  "ug/kg-dryair"
state   real   opcg6_f_o_a07  ikjftb   chem      1         -   i0{12}rhusdf=(bdy_interp:dt)  "opcg6_f_o_a07"    "opcg6_f_o, aerosol bin 01"  "ug/kg-dryair"
state   real   opcg7_f_o_a07  ikjftb   chem      1         -   i0{12}rhusdf=(bdy_interp:dt)  "opcg7_f_o_a07"    "opcg7_f_o, aerosol bin 01"  "ug/kg-dryair"
state   real   opcg8_f_o_a07  ikjftb   chem      1         -   i0{12}rhusdf=(bdy_interp:dt)  "opcg8_f_o_a07"    "opcg8_f_o, aerosol bin 01"  "ug/kg-dryair"
state   real   cl_a07      ikjftb   chem        1         -   i0{12}rhusdf=(bdy_interp:dt)  "cl_a07"        "Chloride, aerosol bin 07"      "ug/kg-dryair"
state   real   msa_a07     ikjftb   chem        1         -   i0{12}rhusdf=(bdy_interp:dt)  "msa_a07"       "MSA, aerosol bin 07"     "ug/kg-dryair"
state   real   co3_a07     ikjftb   chem        1         -   i0{12}rhusdf=(bdy_interp:dt)  "co3_a07"       "Carbonate, aerosol bin 07"     "ug/kg-dryair"
state   real   nh4_a07     ikjftb   chem        1         -   i0{12}rhusdf=(bdy_interp:dt)  "nh4_a07"       "Ammonium, aerosol bin 07"     "ug/kg-dryair"
state   real   na_a07      ikjftb   chem        1         -   i0{12}rhusdf=(bdy_interp:dt)  "na_a07"        "Sodium, aerosol bin 07"      "ug/kg-dryair"
state   real   ca_a07      ikjftb   chem        1         -   i0{12}rhusdf=(bdy_interp:dt)  "ca_a07"        "Calcium, aerosol bin 07"      "ug/kg-dryair"
state   real   oin_a07     ikjftb   chem        1         -   i0{12}rhusdf=(bdy_interp:dt)  "oin_a07"       "Other inorganics, aerosol bin 07"     "ug/kg-dryair"
state   real   oc_a07      ikjftb   chem        1         -   i0{12}rhusdf=(bdy_interp:dt)  "oc_a07"        "Organic carbon, aerosol bin 07"      "ug/kg-dryair"
state   real   bc_a07      ikjftb   chem        1         -   i0{12}rhusdf=(bdy_interp:dt)  "bc_a07"        "Black carbon, aerosol bin 07"      "ug/kg-dryair"
state   real   hysw_a07    ikjftb   chem        1         -   i0{12}rhusdf=(bdy_interp:dt)  "hysw_a07"      "Hysteresis water, aerosol bin 07"    "ug/kg-dryair"
state   real   water_a07   ikjftb   chem        1         -   i0{12}rhusdf=(bdy_interp:dt)  "water_a07"     "Water, aerosol bin 07"   "ug/kg-dryair"
state   real   num_a07     ikjftb   chem        1         -   i0{12}rhusdf=(bdy_interp:dt)  "num_a07"       "Number, aerosol bin 07"     "#/kg-dryair"
state   real   so4_a08     ikjftb   chem        1         -   i0{12}rhusdf=(bdy_interp:dt)  "so4_a08"       "Sulfate, aerosol bin 08"     "ug/kg-dryair"
state   real   no3_a08     ikjftb   chem        1         -   i0{12}rhusdf=(bdy_interp:dt)  "no3_a08"       "Nitrate, aerosol bin 08"     "ug/kg-dryair"
state   real   aro1_a08    ikjftb   chem        1         -   i0{12}rhusdf=(bdy_interp:dt)  "aro1_a08"       "ARO1, aerosol bin 01"     "ug/kg-dryair"
state   real   aro2_a08    ikjftb   chem        1         -   i0{12}rhusdf=(bdy_interp:dt)  "aro2_a08"       "ARO2, aerosol bin 01"     "ug/kg-dryair"
state   real   alk1_a08    ikjftb   chem        1         -   i0{12}rhusdf=(bdy_interp:dt)  "alk1_a08"       "ALK1, aerosol bin 01"     "ug/kg-dryair"
state   real   ole1_a08    ikjftb   chem        1         -   i0{12}rhusdf=(bdy_interp:dt)  "ole1_a08"       "OLE1, aerosol bin 01"     "ug/kg-dryair"
state   real   api1_a08    ikjftb   chem        1         -   i0{12}rhusdf=(bdy_interp:dt)  "api1_a08"       "API1, aerosol bin 01"     "ug/kg-dryair"
state   real   api2_a08    ikjftb   chem        1         -   i0{12}rhusdf=(bdy_interp:dt)  "api2_a08"       "API2, aerosol bin 01"     "ug/kg-dryair"
state   real   lim1_a08    ikjftb   chem        1         -   i0{12}rhusdf=(bdy_interp:dt)  "lim1_a08"       "LIM1, aerosol bin 01"     "ug/kg-dryair"
state   real   lim2_a08    ikjftb   chem        1         -   i0{12}rhusdf=(bdy_interp:dt)  "lim2_a08"       "LIM2, aerosol bin 01"     "ug/kg-dryair"
state   real   pcg1_b_c_a08  ikjftb   chem      1         -   i0{12}rhusdf=(bdy_interp:dt)  "pcg1_b_c_a08"    "pcg1_b_c, aerosol bin 01"  "ug/kg-dryair"
state   real   pcg2_b_c_a08  ikjftb   chem      1         -   i0{12}rhusdf=(bdy_interp:dt)  "pcg2_b_c_a08"    "pcg2_b_c, aerosol bin 01"  "ug/kg-dryair"
state   real   pcg3_b_c_a08  ikjftb   chem      1         -   i0{12}rhusdf=(bdy_interp:dt)  "pcg3_b_c_a08"    "pcg3_b_c, aerosol bin 01"  "ug/kg-dryair"
state   real   pcg4_b_c_a08  ikjftb   chem      1         -   i0{12}rhusdf=(bdy_interp:dt)  "pcg4_b_c_a08"    "pcg4_b_c, aerosol bin 01"  "ug/kg-dryair"
state   real   pcg5_b_c_a08  ikjftb   chem      1         -   i0{12}rhusdf=(bdy_interp:dt)  "pcg5_b_c_a08"    "pcg5_b_c, aerosol bin 01"  "ug/kg-dryair"
state   real   pcg6_b_c_a08  ikjftb   chem      1         -   i0{12}rhusdf=(bdy_interp:dt)  "pcg6_b_c_a08"    "pcg6_b_c, aerosol bin 01"  "ug/kg-dryair"
state   real   pcg7_b_c_a08  ikjftb   chem      1         -   i0{12}rhusdf=(bdy_interp:dt)  "pcg7_b_c_a08"    "pcg7_b_c, aerosol bin 01"  "ug/kg-dryair"
state   real   pcg8_b_c_a08  ikjftb   chem      1         -   i0{12}rhusdf=(bdy_interp:dt)  "pcg8_b_c_a08"    "pcg8_b_c, aerosol bin 01"  "ug/kg-dryair"
state   real   pcg9_b_c_a08  ikjftb   chem      1         -   i0{12}rhusdf=(bdy_interp:dt)  "pcg9_b_c_a08"    "pcg9_b_c, aerosol bin 01"  "ug/kg-dryair"
state   real   pcg1_b_o_a08  ikjftb   chem      1         -   i0{12}rhusdf=(bdy_interp:dt)  "pcg1_b_o_a08"    "pcg1_b_o, aerosol bin 01"  "ug/kg-dryair"
state   real   pcg2_b_o_a08  ikjftb   chem      1         -   i0{12}rhusdf=(bdy_interp:dt)  "pcg2_b_o_a08"    "pcg2_b_o, aerosol bin 01"  "ug/kg-dryair"
state   real   pcg3_b_o_a08  ikjftb   chem      1         -   i0{12}rhusdf=(bdy_interp:dt)  "pcg3_b_o_a08"    "pcg3_b_o, aerosol bin 01"  "ug/kg-dryair"
state   real   pcg4_b_o_a08  ikjftb   chem      1         -   i0{12}rhusdf=(bdy_interp:dt)  "pcg4_b_o_a08"    "pcg4_b_o, aerosol bin 01"  "ug/kg-dryair"
state   real   pcg5_b_o_a08  ikjftb   chem      1         -   i0{12}rhusdf=(bdy_interp:dt)  "pcg5_b_o_a08"    "pcg5_b_o, aerosol bin 01"  "ug/kg-dryair"
state   real   pcg6_b_o_a08  ikjftb   chem      1         -   i0{12}rhusdf=(bdy_interp:dt)  "pcg6_b_o_a08"    "pcg6_b_o, aerosol bin 01"  "ug/kg-dryair"
state   real   pcg7_b_o_a08  ikjftb   chem      1         -   i0{12}rhusdf=(bdy_interp:dt)  "pcg7_b_o_a08"    "pcg7_b_o, aerosol bin 01"  "ug/kg-dryair"
state   real   pcg8_b_o_a08  ikjftb   chem      1         -   i0{12}rhusdf=(bdy_interp:dt)  "pcg8_b_o_a08"    "pcg8_b_o, aerosol bin 01"  "ug/kg-dryair"
state   real   pcg9_b_o_a08  ikjftb   chem      1         -   i0{12}rhusdf=(bdy_interp:dt)  "pcg9_b_o_a08"    "pcg9_b_o, aerosol bin 01"  "ug/kg-dryair"
state   real   pcg1_f_c_a08  ikjftb   chem      1         -   i0{12}rhusdf=(bdy_interp:dt)  "pcg1_f_c_a08"    "pcg1_f_c, aerosol bin 01"  "ug/kg-dryair"
state   real   pcg2_f_c_a08  ikjftb   chem      1         -   i0{12}rhusdf=(bdy_interp:dt)  "pcg2_f_c_a08"    "pcg2_f_c, aerosol bin 01"  "ug/kg-dryair"
state   real   pcg3_f_c_a08  ikjftb   chem      1         -   i0{12}rhusdf=(bdy_interp:dt)  "pcg3_f_c_a08"    "pcg3_f_c, aerosol bin 01"  "ug/kg-dryair"
state   real   pcg4_f_c_a08  ikjftb   chem      1         -   i0{12}rhusdf=(bdy_interp:dt)  "pcg4_f_c_a08"    "pcg4_f_c, aerosol bin 01"  "ug/kg-dryair"
state   real   pcg5_f_c_a08  ikjftb   chem      1         -   i0{12}rhusdf=(bdy_interp:dt)  "pcg5_f_c_a08"    "pcg5_f_c, aerosol bin 01"  "ug/kg-dryair"
state   real   pcg6_f_c_a08  ikjftb   chem      1         -   i0{12}rhusdf=(bdy_interp:dt)  "pcg6_f_c_a08"    "pcg6_f_c, aerosol bin 01"  "ug/kg-dryair"
state   real   pcg7_f_c_a08  ikjftb   chem      1         -   i0{12}rhusdf=(bdy_interp:dt)  "pcg7_f_c_a08"    "pcg7_f_c, aerosol bin 01"  "ug/kg-dryair"
state   real   pcg8_f_c_a08  ikjftb   chem      1         -   i0{12}rhusdf=(bdy_interp:dt)  "pcg8_f_c_a08"    "pcg8_f_c, aerosol bin 01"  "ug/kg-dryair"
state   real   pcg9_f_c_a08  ikjftb   chem      1         -   i0{12}rhusdf=(bdy_interp:dt)  "pcg9_f_c_a08"    "pcg9_f_c, aerosol bin 01"  "ug/kg-dryair"
state   real   pcg1_f_o_a08  ikjftb   chem      1         -   i0{12}rhusdf=(bdy_interp:dt)  "pcg1_f_o_a08"    "pcg1_f_o, aerosol bin 01"  "ug/kg-dryair"
state   real   pcg2_f_o_a08  ikjftb   chem      1         -   i0{12}rhusdf=(bdy_interp:dt)  "pcg2_f_o_a08"    "pcg2_f_o, aerosol bin 01"  "ug/kg-dryair"
state   real   pcg3_f_o_a08  ikjftb   chem      1         -   i0{12}rhusdf=(bdy_interp:dt)  "pcg3_f_o_a08"    "pcg3_f_o, aerosol bin 01"  "ug/kg-dryair"
state   real   pcg4_f_o_a08  ikjftb   chem      1         -   i0{12}rhusdf=(bdy_interp:dt)  "pcg4_f_o_a08"    "pcg4_f_o, aerosol bin 01"  "ug/kg-dryair"
state   real   pcg5_f_o_a08  ikjftb   chem      1         -   i0{12}rhusdf=(bdy_interp:dt)  "pcg5_f_o_a08"    "pcg5_f_o, aerosol bin 01"  "ug/kg-dryair"
state   real   pcg6_f_o_a08  ikjftb   chem      1         -   i0{12}rhusdf=(bdy_interp:dt)  "pcg6_f_o_a08"    "pcg6_f_o, aerosol bin 01"  "ug/kg-dryair"
state   real   pcg7_f_o_a08  ikjftb   chem      1         -   i0{12}rhusdf=(bdy_interp:dt)  "pcg7_f_o_a08"    "pcg7_f_o, aerosol bin 01"  "ug/kg-dryair"
state   real   pcg8_f_o_a08  ikjftb   chem      1         -   i0{12}rhusdf=(bdy_interp:dt)  "pcg8_f_o_a08"    "pcg8_f_o, aerosol bin 01"  "ug/kg-dryair"
state   real   pcg9_f_o_a08  ikjftb   chem      1         -   i0{12}rhusdf=(bdy_interp:dt)  "pcg9_f_o_a08"    "pcg9_f_o, aerosol bin 01"  "ug/kg-dryair"
state   real   opcg1_b_c_a08  ikjftb   chem      1         -   i0{12}rhusdf=(bdy_interp:dt)  "opcg1_b_c_a08"    "opcg1_b_c, aerosol bin 01"  "ug/kg-dryair"
state   real   opcg2_b_c_a08  ikjftb   chem      1         -   i0{12}rhusdf=(bdy_interp:dt)  "opcg2_b_c_a08"    "opcg2_b_c, aerosol bin 01"  "ug/kg-dryair"
state   real   opcg3_b_c_a08  ikjftb   chem      1         -   i0{12}rhusdf=(bdy_interp:dt)  "opcg3_b_c_a08"    "opcg3_b_c, aerosol bin 01"  "ug/kg-dryair"
state   real   opcg4_b_c_a08  ikjftb   chem      1         -   i0{12}rhusdf=(bdy_interp:dt)  "opcg4_b_c_a08"    "opcg4_b_c, aerosol bin 01"  "ug/kg-dryair"
state   real   opcg5_b_c_a08  ikjftb   chem      1         -   i0{12}rhusdf=(bdy_interp:dt)  "opcg5_b_c_a08"    "opcg5_b_c, aerosol bin 01"  "ug/kg-dryair"
state   real   opcg6_b_c_a08  ikjftb   chem      1         -   i0{12}rhusdf=(bdy_interp:dt)  "opcg6_b_c_a08"    "opcg6_b_c, aerosol bin 01"  "ug/kg-dryair"
state   real   opcg7_b_c_a08  ikjftb   chem      1         -   i0{12}rhusdf=(bdy_interp:dt)  "opcg7_b_c_a08"    "opcg7_b_c, aerosol bin 01"  "ug/kg-dryair"
state   real   opcg8_b_c_a08  ikjftb   chem      1         -   i0{12}rhusdf=(bdy_interp:dt)  "opcg8_b_c_a08"    "opcg8_b_c, aerosol bin 01"  "ug/kg-dryair"
state   real   opcg1_b_o_a08  ikjftb   chem      1         -   i0{12}rhusdf=(bdy_interp:dt)  "opcg1_b_o_a08"    "opcg1_b_o, aerosol bin 01"  "ug/kg-dryair"
state   real   opcg2_b_o_a08  ikjftb   chem      1         -   i0{12}rhusdf=(bdy_interp:dt)  "opcg2_b_o_a08"    "opcg2_b_o, aerosol bin 01"  "ug/kg-dryair"
state   real   opcg3_b_o_a08  ikjftb   chem      1         -   i0{12}rhusdf=(bdy_interp:dt)  "opcg3_b_o_a08"    "opcg3_b_o, aerosol bin 01"  "ug/kg-dryair"
state   real   opcg4_b_o_a08  ikjftb   chem      1         -   i0{12}rhusdf=(bdy_interp:dt)  "opcg4_b_o_a08"    "opcg4_b_o, aerosol bin 01"  "ug/kg-dryair"
state   real   opcg5_b_o_a08  ikjftb   chem      1         -   i0{12}rhusdf=(bdy_interp:dt)  "opcg5_b_o_a08"    "opcg5_b_o, aerosol bin 01"  "ug/kg-dryair"
state   real   opcg6_b_o_a08  ikjftb   chem      1         -   i0{12}rhusdf=(bdy_interp:dt)  "opcg6_b_o_a08"    "opcg6_b_o, aerosol bin 01"  "ug/kg-dryair"
state   real   opcg7_b_o_a08  ikjftb   chem      1         -   i0{12}rhusdf=(bdy_interp:dt)  "opcg7_b_o_a08"    "opcg7_b_o, aerosol bin 01"  "ug/kg-dryair"
state   real   opcg8_b_o_a08  ikjftb   chem      1         -   i0{12}rhusdf=(bdy_interp:dt)  "opcg8_b_o_a08"    "opcg8_b_o, aerosol bin 01"  "ug/kg-dryair"
state   real   opcg1_f_c_a08  ikjftb   chem      1         -   i0{12}rhusdf=(bdy_interp:dt)  "opcg1_f_c_a08"    "opcg1_f_c, aerosol bin 01"  "ug/kg-dryair"
state   real   opcg2_f_c_a08  ikjftb   chem      1         -   i0{12}rhusdf=(bdy_interp:dt)  "opcg2_f_c_a08"    "opcg2_f_c, aerosol bin 01"  "ug/kg-dryair"
state   real   opcg3_f_c_a08  ikjftb   chem      1         -   i0{12}rhusdf=(bdy_interp:dt)  "opcg3_f_c_a08"    "opcg3_f_c, aerosol bin 01"  "ug/kg-dryair"
state   real   opcg4_f_c_a08  ikjftb   chem      1         -   i0{12}rhusdf=(bdy_interp:dt)  "opcg4_f_c_a08"    "opcg4_f_c, aerosol bin 01"  "ug/kg-dryair"
state   real   opcg5_f_c_a08  ikjftb   chem      1         -   i0{12}rhusdf=(bdy_interp:dt)  "opcg5_f_c_a08"    "opcg5_f_c, aerosol bin 01"  "ug/kg-dryair"
state   real   opcg6_f_c_a08  ikjftb   chem      1         -   i0{12}rhusdf=(bdy_interp:dt)  "opcg6_f_c_a08"    "opcg6_f_c, aerosol bin 01"  "ug/kg-dryair"
state   real   opcg7_f_c_a08  ikjftb   chem      1         -   i0{12}rhusdf=(bdy_interp:dt)  "opcg7_f_c_a08"    "opcg7_f_c, aerosol bin 01"  "ug/kg-dryair"
state   real   opcg8_f_c_a08  ikjftb   chem      1         -   i0{12}rhusdf=(bdy_interp:dt)  "opcg8_f_c_a08"    "opcg8_f_c, aerosol bin 01"  "ug/kg-dryair"
state   real   opcg1_f_o_a08  ikjftb   chem      1         -   i0{12}rhusdf=(bdy_interp:dt)  "opcg1_f_o_a08"    "opcg1_f_o, aerosol bin 01"  "ug/kg-dryair"
state   real   opcg2_f_o_a08  ikjftb   chem      1         -   i0{12}rhusdf=(bdy_interp:dt)  "opcg2_f_o_a08"    "opcg2_f_o, aerosol bin 01"  "ug/kg-dryair"
state   real   opcg3_f_o_a08  ikjftb   chem      1         -   i0{12}rhusdf=(bdy_interp:dt)  "opcg3_f_o_a08"    "opcg3_f_o, aerosol bin 01"  "ug/kg-dryair"
state   real   opcg4_f_o_a08  ikjftb   chem      1         -   i0{12}rhusdf=(bdy_interp:dt)  "opcg4_f_o_a08"    "opcg4_f_o, aerosol bin 01"  "ug/kg-dryair"
state   real   opcg5_f_o_a08  ikjftb   chem      1         -   i0{12}rhusdf=(bdy_interp:dt)  "opcg5_f_o_a08"    "opcg5_f_o, aerosol bin 01"  "ug/kg-dryair"
state   real   opcg6_f_o_a08  ikjftb   chem      1         -   i0{12}rhusdf=(bdy_interp:dt)  "opcg6_f_o_a08"    "opcg6_f_o, aerosol bin 01"  "ug/kg-dryair"
state   real   opcg7_f_o_a08  ikjftb   chem      1         -   i0{12}rhusdf=(bdy_interp:dt)  "opcg7_f_o_a08"    "opcg7_f_o, aerosol bin 01"  "ug/kg-dryair"
state   real   opcg8_f_o_a08  ikjftb   chem      1         -   i0{12}rhusdf=(bdy_interp:dt)  "opcg8_f_o_a08"    "opcg8_f_o, aerosol bin 01"  "ug/kg-dryair"
state   real   cl_a08      ikjftb   chem        1         -   i0{12}rhusdf=(bdy_interp:dt)  "cl_a08"        "Chloride, aerosol bin 08"      "ug/kg-dryair"
state   real   msa_a08     ikjftb   chem        1         -   i0{12}rhusdf=(bdy_interp:dt)  "msa_a08"       "MSA, aerosol bin 08"     "ug/kg-dryair"
state   real   co3_a08     ikjftb   chem        1         -   i0{12}rhusdf=(bdy_interp:dt)  "co3_a08"       "Carbonate, aerosol bin 08"     "ug/kg-dryair"
state   real   nh4_a08     ikjftb   chem        1         -   i0{12}rhusdf=(bdy_interp:dt)  "nh4_a08"       "Ammonium, aerosol bin 08"     "ug/kg-dryair"
state   real   na_a08      ikjftb   chem        1         -   i0{12}rhusdf=(bdy_interp:dt)  "na_a08"        "Sodium, aerosol bin 08"      "ug/kg-dryair"
state   real   ca_a08      ikjftb   chem        1         -   i0{12}rhusdf=(bdy_interp:dt)  "ca_a08"        "Calcium, aerosol bin 08"      "ug/kg-dryair"
state   real   oin_a08     ikjftb   chem        1         -   i0{12}rhusdf=(bdy_interp:dt)  "oin_a08"       "Other inorganics, aerosol bin 08"     "ug/kg-dryair"
state   real   oc_a08      ikjftb   chem        1         -   i0{12}rhusdf=(bdy_interp:dt)  "oc_a08"        "Organic carbon, aerosol bin 08"      "ug/kg-dryair"
state   real   bc_a08      ikjftb   chem        1         -   i0{12}rhusdf=(bdy_interp:dt)  "bc_a08"        "Black carbon, aerosol bin 08"      "ug/kg-dryair"
state   real   hysw_a08    ikjftb   chem        1         -   i0{12}rhusdf=(bdy_interp:dt)  "hysw_a08"      "Hysteresis water, aerosol bin 08"    "ug/kg-dryair"
state   real   water_a08   ikjftb   chem        1         -   i0{12}rhusdf=(bdy_interp:dt)  "water_a08"     "Water, aerosol bin 08"   "ug/kg-dryair"
state   real   num_a08     ikjftb   chem        1         -   i0{12}rhusdf=(bdy_interp:dt)  "num_a08"       "Number, aerosol bin 08"     "#/kg-dryair"
# Aerosol in cloud water phase
state   real   so4_cw01     ikjftb   chem       1         -   i0{12}rhusdf=(bdy_interp:dt)  "so4_cw01"       "Sulfate, aerosol in cloud bin 01"     "ug/kg-dryair"
state   real   no3_cw01     ikjftb   chem       1         -   i0{12}rhusdf=(bdy_interp:dt)  "no3_cw01"       "Nitrate, aerosol in cloud bin 01"     "ug/kg-dryair"
state   real   cl_cw01      ikjftb   chem       1         -   i0{12}rhusdf=(bdy_interp:dt)  "cl_cw01"        "Chloride, aerosol in cloud bin 01"      "ug/kg-dryair"
[truncated: 133,264 more chars]
