# Supplementary material for: Disentangling the Microphysical Effects of Fire Particles on Convective Clouds Through A Case Study
Source: J Geophys Res Atmos. 2020 Jun 16;125(12):e2019JD031890. doi: 10.1029/2019JD031890 (PMC7379315; doi:10.1029/2019JD031890)
Supplement: Supplementary file 2 — Data Set S1 [file JGRD-125-e2019JD031890-s002.zip › Data_Set_S1/Registry.EM_COMMON]

                                         
# At the present time this file is managed manually and edited by hand.                                         
#                                               
################################################################################
# Dimension specifications
#
# This section of the Registry file is used to specify the dimensions
# that will be used to define arrays. Dim is the one-letter name of the
# dimension.  How defined can either be "standard_domain", which means
# that the dimension (1) is one of the three spatial dimensions and (2)
# it will be set using the standard namelist mechanism and domain data
# structure dimension fields (e.g. sd31,ed31,sd32...).
#
# Order refers to which of the three sets of just-mentioned internal
# dimension variables the dimension is referred to by in the driver.
# That is, is it the first, second, or third dimension.  The registry
# infers the mapping of its internal dimensions according to the
# combination of Order and Coord-axis that are specified in this table.
# Note that it is all right to more than one dimension name for, say, the
# x dimension.  However, the Order and Coord-axis relationship must be
# consistent throughout.
# 
# Note: these entries do not enforce storage order on a particular field.
# That is determined by the dimension strings for each field. But it does
# relate the dimspec to the internal data structures that the driver uses
# to maintain the three physical domain dimensions.
# 
# "How defined" can also specify the name of a namelist variable from which
# the definition for the dimension will come; this is specified as
# "namelist=<variable name>".  The namelist variable must have been
# defined as an integer and with only one entry in the rconfig table. Or
# a constant can be specified.  The coordinate axis for the dimension is
# either X, Y, Z, or C (for "not a spatial dimension").  The Dimname is
# the descriptive name of the dimension that will be included in the
# metadata in data sets.  Note that the b, f, and t modifiers that appear
# as the last characters of dimension strings used # in state and # i1
# registry definitions are not dimensions and do not need to be declared
# here.
#


################################################################################
################################################################################
################################################################################

# Lines that start with the word 'state' form a table that is
# used by the script use_registry to generate module_state_descript.F
# and other files.  Also see documentation in use_registry.
#                                               
# table entries are of the form
#<Table> <Type> <Sym>         <Dims>   <Use>   <NumTLev> <Stagger> <IO>     <DNAME>             <DESCRIP>     <UNITS>
#
state    real  XLAT             ij      misc        1         -     i0123rh01du=(copy_fcnm)      "XLAT"                "LATITUDE, SOUTH IS NEGATIVE"                                          "degree_north"
state    real  XLONG            ij      misc        1         -     i0123rh01du=(copy_fcnm)      "XLONG"               "LONGITUDE, WEST IS NEGATIVE"                                          "degree_east"

# It is required that LU_INDEX appears before any variable that is
# interpolated with a mask, as lu_index supplies that mask.
# this next 1 is for the HFSoLE/PET demo; writing these to auxhist1 output over MCEL for coupling
# with wave model, only if compiled with -DMCELIO, JM 2003/05/29
state    real  LU_INDEX         ij      misc        1         -     i012rh01d=(interp_fcnm_lu:xlat,xlong,dx,grid_id)u=(copy_fcnm)   "LU_INDEX"              "LAND USE CATEGORY"         ""
state    real  LU_MASK          ij      misc        1         -     i3h1     "LU_MASK"              "0 land 1 water"         ""

# znw, znu, dzs, and zs must be listed before any 3-d fields
# in order for the grib output module to work correctly.  The grib output
# module retrieves the vertical levels from these parameters.  If znw, znu
# dzs, and zs are not listed first, vertical level will not be encoded at 
# time 0.

state    real    znu            k       dyn_em      1         -     irh      "znu"  "eta values on half (mass) levels"  ""
state    real    znw            k       dyn_em      1         Z     i0rh     "znw"  "eta values on full (w) levels"  ""
state    real   ZS              l        misc      -         Z     irh       "ZS"                    "DEPTHS OF CENTERS OF SOIL LAYERS"         "m"
state    real   DZS             l        misc      -         Z     irh       "DZS"                   "THICKNESSES OF SOIL LAYERS"               "m"
# cyl : variables for trajectory calculation
state    real  traj_i         {ntraj}       dyn_em      1         Z     irh     "traj_i" "grid number of trajectory " ""                                     
state    real  traj_j         {ntraj}       dyn_em      1         Z     irh     "traj_j" "grid number of trajectory " ""                                     
state    real  traj_k         {ntraj}       dyn_em      1         Z     irh     "traj_k" "vertical eta level of trajectory " ""                              
state    real  traj_long      {ntraj}       dyn_em      1         Z     irh      "traj_long" "longitude of trajectory " ""                                   
state    real  traj_lat       {ntraj}       dyn_em      1         Z     irh      "traj_lat" "latitude of trajectory " ""                                     

#
# Variables from WPS
#

state    real   u_gc           igj      dyn_em      1        XZ    i1  "UU"     "x-wind component"    "m s-1"
state    real   v_gc           igj      dyn_em      1        YZ    i1  "VV"     "y-wind component"    "m s-1"
state    real   t_gc           igj      dyn_em      1        Z     i1  "TT"     "temperature"         "K"
state    real   rh_gc          igj      dyn_em      1        Z     i1  "RH"    "relative humidity"   "%"
state    real   ght_gc         igj      dyn_em      1        Z     i1  "GHT"   "geopotential height" "m"
state    real   p_gc           igj      dyn_em      1        Z     i1  "PRES"   "pressure"            "Pa"
state    real   prho_gc        igj      dyn_em      1        Z     i1  "PRHO" "for UM data, pressure of U and V" "Pa"
state    real   xlat_gc        ij       dyn_em      1        -     i1  "XLAT_M" "latitude, positive north" "degrees"
state    real   xlong_gc       ij       dyn_em      1        -     i1  "XLONG_M" "longitude, positive east" "degrees"
state    real   ht_gc          ij       dyn_em      1        -     i1  "HGT_M" "topography elevation" "m"
state    real   var_sso        ij       dyn_em      1        -     i01hr "var_sso" "variance of subgrid-scale orography" "m2"
state    real   lap_hgt        ij       dyn_em      1        -     hr    "lap_hgt" "Laplacian of orography" "m"
state    real   tsk_gc         ij       dyn_em      1        -     i1  "SKINTEMP"  "skin temperature"  "K"
state    real   tavgsfc        ij       dyn_em      1        -     i1  "TAVGSFC"  "daily mean of surface air temperature"  "K"
state    real   tmn_gc         ij       dyn_em      1        -     i1  "SOILTEMP"  "annual mean deep soil temperature"  "K"
state    real   pslv_gc        ij       dyn_em      1        -     i1  "PMSL"  "sea level pressure"  "Pa"
state    real   sct_dom_gc     ij       dyn_em      1        -     i1  "SCT_DOM"  "Dominant soil (top) category from GEOGRID"  "cat"
state    real   scb_dom_gc     ij       dyn_em      1        -     i1  "SCB_DOM"  "Dominant soil (bottom) category from GEOGRID"  "cat"
state    real   greenfrac      imj      dyn_em      1        Z     i1  "GREENFRAC" "monthly greenness fraction" "0 - 1 fraction"
state    real   albedo12m      imj      dyn_em      1        Z     i1  "ALBEDO12M" "background albedo" "0 - 1 fraction"
state    real   lai12m         imj      dyn_em      1        Z     i1  "LAI12M" "monthly LAI" "m2/m2"
state    real   pd_gc          igj      dyn_em      1        Z     -   "PD"    "dry pressure"        "Pa"
state    real   pdrho_gc       igj      dyn_em      1        Z     -   "PDRHO"    "dry pressure for UM data for the variables U and V"   "Pa"
state    real   psfc_gc        ij       dyn_em      1        -      -  "PSFC_GC"     "surface pressure"            "Pa"
state    real   intq_gc        ij       dyn_em      1        -     -   "INTQ"  "integrated mixing ratio" "Pa"
state    real   pdhs           ij       dyn_em      1        -     -   "PDHS"  "hydrostatic dry surface pressure" "Pa"
state    real   qv_gc          igj      dyn_em      1        Z     i1  "QV"     "mixing ratio"        "kg kg-1"
state    real   sh_gc          igj      dyn_em      1        Z     i1  "SPECHUMD"  "Specific humidity"        "kg kg-1"
state    real   cl_gc          igj      dyn_em      1        Z     i1  "SPECCLDL"  "Cloud water content, liquid"    "kg kg-1"
state    real   cf_gc          igj      dyn_em      1        Z     i1  "SPECCLDF"  "Cloud water content, frozen"    "kg kg-1"
state    real   icefrac_gc     ij       dyn_em      1        -     i1  "ICEFRAC"  "Sea ice fraction"  "0 - 1 fraction"
state    real   icepct         ij       dyn_em      1        -     i1  "ICEPCT"  "Sea ice percent"  "%"
state    real   qr_gc          igj      dyn_em      1        Z     i1  "QR"    "rain water mixing ratio"   "kg kg-1"
state    real   qc_gc          igj      dyn_em      1        Z     i1  "QC"    "cloud water mixing ratio"   "kg kg-1"
state    real   qs_gc          igj      dyn_em      1        Z     i1  "QS"    "snow mixing ratio"   "kg kg-1"
state    real   qi_gc          igj      dyn_em      1        Z     i1  "QI"    "cloud ice mixing ratio"   "kg kg-1"
state    real   qg_gc          igj      dyn_em      1        Z     i1  "QG"    "graupel mixing ratio"   "kg kg-1"
state    real   qh_gc          igj      dyn_em      1        Z     i1  "QH"    "hail mixing ratio"   "kg kg-1"
state    real   qni_gc         igj      dyn_em      1        Z     i1  "QNI"   "ice num concentration"   "m-3"
state    real   qnr_gc         igj      dyn_em      1        Z     i1  "QNR"   "rain num concentration"   "m-3"
state    real   qnwfa_now      igj      dyn_em      1        Z     -   "QNWFA_NOW"   "num water-friendly aerosol Now"   "kg-1"
state    real   qnwfa_jan      igj      dyn_em      1        Z     i1  "QNWFA_JAN"   "num water-friendly aerosol Jan"   "kg-1"
state    real   qnwfa_feb      igj      dyn_em      1        Z     i1  "QNWFA_FEB"   "num water-friendly aerosol Feb"   "kg-1"
state    real   qnwfa_mar      igj      dyn_em      1        Z     i1  "QNWFA_MAR"   "num water-friendly aerosol Mar"   "kg-1"
state    real   qnwfa_apr      igj      dyn_em      1        Z     i1  "QNWFA_APR"   "num water-friendly aerosol Apr"   "kg-1"
state    real   qnwfa_may      igj      dyn_em      1        Z     i1  "QNWFA_MAY"   "num water-friendly aerosol May"   "kg-1"
state    real   qnwfa_jun      igj      dyn_em      1        Z     i1  "QNWFA_JUN"   "num water-friendly aerosol Jun"   "kg-1"
state    real   qnwfa_jul      igj      dyn_em      1        Z     i1  "QNWFA_JUL"   "num water-friendly aerosol Jul"   "kg-1"
state    real   qnwfa_aug      igj      dyn_em      1        Z     i1  "QNWFA_AUG"   "num water-friendly aerosol Aug"   "kg-1"
state    real   qnwfa_sep      igj      dyn_em      1        Z     i1  "QNWFA_SEP"   "num water-friendly aerosol Sep"   "kg-1"
state    real   qnwfa_oct      igj      dyn_em      1        Z     i1  "QNWFA_OCT"   "num water-friendly aerosol Oct"   "kg-1"
state    real   qnwfa_nov      igj      dyn_em      1        Z     i1  "QNWFA_NOV"   "num water-friendly aerosol Nov"   "kg-1"
state    real   qnwfa_dec      igj      dyn_em      1        Z     i1  "QNWFA_DEC"   "num water-friendly aerosol Dec"   "kg-1"
state    real   qnifa_now      igj      dyn_em      1        Z     -   "QNIFA_NOW"   "num ice-friendly aerosol Now"   "kg-1"
state    real   qnifa_jan      igj      dyn_em      1        Z     i1  "QNIFA_JAN"   "num ice-friendly aerosol Jan"   "kg-1"
state    real   qnifa_feb      igj      dyn_em      1        Z     i1  "QNIFA_FEB"   "num ice-friendly aerosol Feb"   "kg-1"
state    real   qnifa_mar      igj      dyn_em      1        Z     i1  "QNIFA_MAR"   "num ice-friendly aerosol Mar"   "kg-1"
state    real   qnifa_apr      igj      dyn_em      1        Z     i1  "QNIFA_APR"   "num ice-friendly aerosol Apr"   "kg-1"
state    real   qnifa_may      igj      dyn_em      1        Z     i1  "QNIFA_MAY"   "num ice-friendly aerosol May"   "kg-1"
state    real   qnifa_jun      igj      dyn_em      1        Z     i1  "QNIFA_JUN"   "num ice-friendly aerosol Jun"   "kg-1"
state    real   qnifa_jul      igj      dyn_em      1        Z     i1  "QNIFA_JUL"   "num ice-friendly aerosol Jul"   "kg-1"
state    real   qnifa_aug      igj      dyn_em      1        Z     i1  "QNIFA_AUG"   "num ice-friendly aerosol Aug"   "kg-1"
state    real   qnifa_sep      igj      dyn_em      1        Z     i1  "QNIFA_SEP"   "num ice-friendly aerosol Sep"   "kg-1"
state    real   qnifa_oct      igj      dyn_em      1        Z     i1  "QNIFA_OCT"   "num ice-friendly aerosol Oct"   "kg-1"
state    real   qnifa_nov      igj      dyn_em      1        Z     i1  "QNIFA_NOV"   "num ice-friendly aerosol Nov"   "kg-1"
state    real   qnifa_dec      igj      dyn_em      1        Z     i1  "QNIFA_DEC"   "num ice-friendly aerosol Dec"   "kg-1"
state    real   qntemp         imj      dyn_em      1        Z     -   "QNTEMP"     "temporary var for time interp"    ""
state    real   qntemp2        ij       dyn_em      1        -     -   "QNTEMP2"    "temporary var2D for time interp"  ""
state    real   t_max_p        ij       dyn_em      1        -     i0d  "T_MAX_P"   "temperature at max pressure"         "K"
state    real   ght_max_p      ij       dyn_em      1        -     i0d  "GHT_MAX_P" "geopotential height at max pressure" "m"
state    real   max_p          ij       dyn_em      1        -     i0d  "MAX_P"     "max pressure "                       "Pa"
state    real   t_min_p        ij       dyn_em      1        -     i0d  "T_MIN_P"   "temperature at min pressure"         "K"
state    real   ght_min_p      ij       dyn_em      1        -     i0d  "GHT_MIN_P" "geopotential height at min pressure" "m"
state    real   min_p          ij       dyn_em      1        -     i0d  "MIN_P"     "min pressure "                       "Pa"
state    real   hgtmaxw        ij       dyn_em      1        -     i1  "HGTMAXW"    "Height of the max wind speed"       "m"
state    real   hgttrop        ij       dyn_em      1        -     i1  "HGTTROP"    "Height of the tropopause"           "m"
state    real   pmaxw          ij       dyn_em      1        -     i1  "PMAXW"      "Pressure of the max wind speed"     "Pa"
state    real   ptrop          ij       dyn_em      1        -     i1  "PTROP"      "Pressure of the tropopause"         "Pa"
state    real   tmaxw          ij       dyn_em      1        -     i1  "TMAXW"      "Temperature of the max wind speed"  "K"
state    real   ttrop          ij       dyn_em      1        -     i1  "TTROP"      "Temperature of the tropopause"      "K"
state    real   umaxw          ij       dyn_em      1        X     i1  "UMAXW"      "U-component of the max wind speed"  "m s-1"
state    real   utrop          ij       dyn_em      1        X     i1  "UTROP"      "U-component of the tropopause wind" "m s-1"
state    real   vmaxw          ij       dyn_em      1        Y     i1  "VMAXW"      "V-component of the max wind speed"  "m s-1"
state    real   vtrop          ij       dyn_em      1        Y     i1  "VTROP"      "V-component of the tropopause wind" "m s-1"

#-----------------------------------------------------------------------------------------------------------------------------------------------------------------
#                                               
# Variables for Eulerian mass coordinate dynamics                                            
#                                               

# Velocities
#
# U Vel
state    real   u              ikjb     dyn_em      2         X     \
     i0rhusdf=(bdy_interp:dt)       "U"                      "x-wind component"   "m s-1"
state    real   ru             ikj     dyn_em      1         X      -        "MU_U"        "mu-coupled u"   "Pa m s-1"
state    real   ru_m           ikj     dyn_em      1         X      -        "ru_m"        ""   ""
state    real   ru_tend        ikj     dyn_em      1         X      -        "ru_tend"        ""   ""                                   
i1       real   ru_tendf       ikj     dyn_em      1         X                                          
state    real   u_save         ikj     dyn_em      1         X      -        "u_save"
state    real   z_force        |       dyn_em      1         -      i3rh     "Z_FORCE" "height of forcing input" "m"
state    real   z_force_tend   |       dyn_em      1         -      i3rh     "Z_FORCE_TEND" "tendency height of forcing input" "m"
state    real   u_g            |       dyn_em      1         -      i3rh     "U_G" "x-direction geostrophic wind" "m s-1"
state    real   u_g_tend       |       dyn_em      1         -      i3rh     "U_G_TEND" "tendency x-direction geostrophic wind" "m s-1"
#                                               
# V Vel
state    real   v              ikjb     dyn_em      2         Y     \
     i0rhusdf=(bdy_interp:dt)        "V"                     "y-wind component"   "m s-1"
state    real   rv             ikj     dyn_em      1         Y      -        "MU_V"        "mu-coupled v"   "Pa m s-1"
state    real   rv_m           ikj     dyn_em      1         Y      -        "rv_m"
state    real   rv_tend        ikj     dyn_em      1         Y      -        "rv_tend"
i1       real   rv_tendf       ikj     dyn_em      1         Y                                          
state    real   v_save         ikj     dyn_em      1         Y      -        "v_save"                   
state    real   v_g            |       dyn_em      1         -      i3rh     "V_G" "y-direction geostrophic wind" "m s-1"
state    real   v_g_tend       |       dyn_em      1         -      i3rh     "V_G_TEND" "tendency y-direction geostrophic wind" "m s-1"
#                                               
# Vertical Vel                                          
state    real   w              ikjb     dyn_em      2         Z     \
        irhusdf=(bdy_interp:dt)  "w"                          "z-wind component"   "m s-1"
state    real   ww             ikj     dyn_em      1         Z      r         "ww"   "mu-coupled eta-dot"    "Pa s-1"
state    real   rw             ikj     dyn_em      1         Z      -         "rw"   "mu-coupled w"          "Pa m s-1"
i1       real   ww1            ikj     dyn_em      1         Z                                          
state    real   ww_m           ikj     dyn_em      1         Z      r         "ww_m"   "time-avg mu-coupled eta-dot"    "Pa s-1"
i1       real   wwp            ikj     dyn_em      1         Z                                          
i1       real   rw_tend        ikj     dyn_em      1         Z                                          
i1       real   rw_tendf       ikj     dyn_em      1         Z                                          
i1       real   w_save         ikj     dyn_em      1         Z                                          
state    real   w_subs         |       dyn_em      1         -      i3rh      "W_SUBS" "large-scale vertical velocity" "m s-1"
state    real   w_subs_tend    |       dyn_em      1         -      i3rh      "W_SUBS_TEND" "tendency large-scale vertical velocity" "m s-1"

# Geopotential
state    real   ph             ikjb     dyn_em      2         Z     \
       irhusdf=(bdy_interp:dt)   "ph"   "perturbation geopotential"  "m2 s-2"
state    real   phb            ikj     dyn_em      1         Z     irhdus "phb"  "base-state geopotential"  "m2 s-2"
state    real   phb_fine       ikj     dyn_em      1         Z      -     "phb_fine"  "for nesting, temp holding interpolated coarse grid phb"  "m2 s-2"
state    real   ph0            ikj     dyn_em      1         Z      r     "ph0"  "initial geopotential"     "m2 s-2"
state    real   php            ikj     dyn_em      1         -      r     "php"  "geopotential"             "m2 s-2"
i1       real   ph_tend        ikj     dyn_em      1         Z 
i1       real   ph_tendf       ikj     dyn_em      1         Z 
i1       real   ph_save        ikj     dyn_em      1         Z 

# Potential Temperature
#KAL added d (interpolating down to t_init) for the vertical nesting code
state    real   t              ikjb     dyn_em      2         -     \
       i0rhusdf=(bdy_interp:dt)   "t"      "perturbation potential temperature (theta-t0)" "K"

state    real   t_init         ikj     dyn_em      1         -      ird       "t_init" "initial potential temperature" "K"
i1       real   t_tend         ikj     dyn_em      1         -  
i1       real   t_tendf        ikj     dyn_em      1         -  
i1       real   t_2save        ikj     dyn_em      1         -   
state    real   t_save         ikj     dyn_em      1         -      -        "t_save"

state    real   th_upstream_x       |     dyn_em      1      -      i3rh     "TH_UPSTREAM_X" "upstream theta x-advection" "K s-1"
state    real   th_upstream_x_tend  |     dyn_em      1      -      i3rh     "TH_UPSTREAM_X_TEND" "tendency upstream theta x-advection" "K s-2"
state    real   th_upstream_y       |     dyn_em      1      -      i3rh     "TH_UPSTREAM_Y" "upstream theta y-advection" "K s-1"
state    real   th_upstream_y_tend  |     dyn_em      1      -      i3rh     "TH_UPSTREAM_Y_TEND" "tendency upstream theta y-advection" "K s-2"

state    real   qv_upstream_x       |     dyn_em      1      -      i3rh     "QV_UPSTREAM_X" "upstream qv x-advection" "kg kg-1 s-1"
state    real   qv_upstream_x_tend  |     dyn_em      1      -      i3rh     "QV_UPSTREAM_X_TEND" "tendency upstream qv x-advection" "kg kg-1 s-2"
state    real   qv_upstream_y       |     dyn_em      1      -      i3rh     "QV_UPSTREAM_Y" "upstream qv y-advection" "kg kg-1 s-1"
state    real   qv_upstream_y_tend  |     dyn_em      1      -      i3rh     "QV_UPSTREAM_Y_TEND" "tendency upstream qv y-advection" "kg kg-1 s-2"

state    real   ql_upstream_x       |     dyn_em      1      -      i3rh     "QL_UPSTREAM_X" "upstream ql x-advection" "kg kg-1 s-1"
state    real   ql_upstream_x_tend  |     dyn_em      1      -      i3rh     "QL_UPSTREAM_X_TEND" "tendency upstream ql x-advection" "kg kg-1 s-2"
state    real   ql_upstream_y       |     dyn_em      1      -      i3rh     "QL_UPSTREAM_Y" "upstream ql y-advection" "kg kg-1 s-1"
state    real   ql_upstream_y_tend  |     dyn_em      1      -      i3rh     "QL_UPSTREAM_Y_TEND" "tendency upstream ql y-advection" "kg kg-1 s-2"

state    real   u_upstream_x        |     dyn_em      1      -      i3rh     "U_UPSTREAM_X" "upstream u x-advection" "m s-2"
state    real   u_upstream_x_tend   |     dyn_em      1      -      i3rh     "U_UPSTREAM_X_TEND" "tendency upstream u x-advection" "m s-3"
state    real   u_upstream_y        |     dyn_em      1      -      i3rh     "U_UPSTREAM_Y" "upstream u y-advection" "m s-2"
state    real   u_upstream_y_tend   |     dyn_em      1      -      i3rh     "U_UPSTREAM_Y_TEND" "tendency upstream u y-advection" "m s-3"

state    real   v_upstream_x        |     dyn_em      1      -      i3rh     "V_UPSTREAM_X" "upstream v x-advection" "m s-2"
state    real   v_upstream_x_tend   |     dyn_em      1      -      i3rh     "V_UPSTREAM_X_TEND" "tendency upstream v x-advection" "m s-3"
state    real   v_upstream_y        |     dyn_em      1      -      i3rh     "V_UPSTREAM_Y" "upstream v y-advection" "m s-2"
state    real   v_upstream_y_tend   |     dyn_em      1      -      i3rh     "V_UPSTREAM_Y_TEND" "tendency upstream v y-advection" "m s-3"

state    real   th_t_tend           |     dyn_em      1      -      i3rh     "TH_T_TEND" "tendency theta time" "K s-2"
state    real   qv_t_tend           |     dyn_em      1      -      i3rh     "QV_T_TEND" "tendency qv time" "kg kg-1 s-1"

state    real   th_largescale       |     dyn_em      1      -      i3rh     "TH_LARGESCALE" "SCM largescale theta" "K"
state    real   th_largescale_tend  |     dyn_em      1      -      i3rh     "TH_LARGESCALE_TEND" "SCM tendency largescale theta" "K s-1"

state    real   qv_largescale       |     dyn_em      1      -      i3rh     "QV_LARGESCALE" "SCM largescale qv" "kg kg-1 s-1"
state    real   qv_largescale_tend  |     dyn_em      1      -      i3rh     "QV_LARGESCALE_TEND" "SCM tendency largescale qv" "kg kg-1 s-2"

state    real   ql_largescale       |     dyn_em      1      -      i3rh     "QL_LARGESCALE" "SCM largescale ql" "kg kg-1 s-1"
state    real   ql_largescale_tend  |     dyn_em      1      -      i3rh     "QL_LARGESCALE_TEND" "SCM tendency largescale ql" "kg kg-1 s-2"

state    real   u_largescale        |     dyn_em      1      -      i3rh     "U_LARGESCALE" "SCM largescale u" "m s-2"
state    real   u_largescale_tend   |     dyn_em      1      -      i3rh     "U_LARGESCALE_TEND" "SCM tendency largescale u" "m s-3"

state    real   v_largescale        |     dyn_em      1      -      i3rh     "V_LARGESCALE" "SCM largescale v" "m s-2"
state    real   v_largescale_tend   |     dyn_em      1      -      i3rh     "V_LARGESCALE_TEND" "SCM tendency largescale v" "m s-3"

state    real   tau_largescale       |     dyn_em      1      -      i3rh     "TAU_LARGESCALE" "SCM largescale timescale" "s"
state    real   tau_largescale_tend  |     dyn_em      1      -      i3rh     "TAU_LARGESCALE_TEND" "SCM tendency largescale timescale" ""

state    real   tau_x               |     dyn_em      1      -      i3rh     "TAU_X" "X-direction advective timescale" "s"
state    real   tau_x_tend          |     dyn_em      1      -      i3rh     "TAU_X_TEND" "tendency X-direction advective timescale" ""
state    real   tau_y               |     dyn_em      1      -      i3rh     "TAU_Y" "Y-direction advective timescale" "s"
state    real   tau_y_tend          |     dyn_em      1      -      i3rh     "TAU_Y_TEND" "tendency Y-direction advective timescale" ""

dimspec  fslay  2     namelist=num_force_soil_layers    z     force_soil_layers
state    real   t_soil_forcing_val  {fslay}     dyn_em      1      -      i3rh     "T_SOIL_FORCING_VAL" "Soil temp value for SCM forcing" "K"
state    real   t_soil_forcing_tend {fslay}     dyn_em      1      -      i3rh     "T_SOIL_FORCING_TEND" "tendency soil temp for SCM forcing" "K s-1"
state    real   q_soil_forcing_val  {fslay}     dyn_em      1      -      i3rh     "Q_SOIL_FORCING_VAL" "Soil moisture value for SCM forcing" "1"
state    real   q_soil_forcing_tend {fslay}     dyn_em      1      -      i3rh     "Q_SOIL_FORCING_TEND" "tendency soil moisture for SCM forcing" "s-1"
state    real   tau_soil            {fslay}     dyn_em      1      -      i3rh     "TAU_SOIL" "SCM soil forcing timescale" "s"
state    real   soil_depth_force    {fslay}     dyn_em      1      -      i3rh     "SOIL_DEPTH_FORCE" "SCM depth at center of soil layers in forcing file" "1"

state    real   hfx_force           -     dyn_em      1      -      i3rh     "HFX_FORCE" "SCM ideal surface sensible heat flux" "W m-2"
state    real   lh_force            -     dyn_em      1      -      i3rh     "LH_FORCE" "SCM ideal surface latent heat flux" "W m-2"
state    real   tsk_force           -     dyn_em      1      -      i3rh     "TSK_FORCE" "SCM ideal surface skin temperature" "W m-2"
state    real   hfx_force_tend      -     dyn_em      1      -      i3rh     "HFX_FORCE_TEND" "SCM ideal surface sensible heat flux tendency" "W m-2 s-1"
state    real   lh_force_tend       -     dyn_em      1      -      i3rh     "LH_FORCE_TEND" "SCM ideal surface latent heat flux tendency" "W m-2 s-1"
state    real   tsk_force_tend      -     dyn_em      1      -      i3rh     "TSK_FORCE_TEND" "SCM ideal surface skin temperature tendency" "W m-2 s-1"


# Mass
state    real   mu              ijb     dyn_em      2         -     \
     irhusdf=(bdy_interp:dt)   "mu"  "perturbation dry air mass in column" "Pa"
state    real   mub             ij     dyn_em      1         -     irhdus       "mub" "base state dry air mass in column" "Pa"
state    real   mub_fine        ij     dyn_em      1         -      -           "mub_fine" "nest temp, holds interpolated coarse grid mub" "Pa"
state    real   mub_save        ij     dyn_em      1         -      -           "mub_save" "nest temp, holds orig fine grid mub" "Pa"
state    real   mu0             ij     dyn_em      1         -      i1          "mu0" "initial dry mass in column" "Pa"
state    real   mudf            ij     dyn_em      1         -      -           "mudf" "" ""
state    real   muu             ij     dyn_em      1          X     -           "muu"
i1       real   muus            ij     dyn_em      1          -     
state    real   muv             ij     dyn_em      1          Y     -           "muv"
i1       real   muvs            ij     dyn_em      1          -     
state    real   mut             ij     dyn_em      1          -     -           "mut"
state    real   muts            ij     dyn_em      1          -     -           "muts"
i1       real   muave           ij     dyn_em      1          -     
i1       real   mu_save         ij     dyn_em      1          -     
i1       real   mu_tend         ij     dyn_em      1          -     
i1       real   mu_tendf        ij     dyn_em      1          -     

#diagnostic for looking at nest position in output. A mungy version of terrain height.
state    real   nest_pos        ij     misc        1   -   rhu=(mark_domain)  "NEST_POS"
state    real   nest_mask       ij     misc        1   -   ru=(mark_domain)   "NEST_MASK"     "LOCATION OF NEST IF ANY"
state    real   ht_coarse       ij     misc        1   -     r                -              "STORAGE FOR LOW-RES TERRAIN"


# TKE
state    real   tke            ikj     dyn_em      2         -       r        "tke"          "TURBULENCE KINETIC ENERGY"     "m2 s-2"
i1       real   tke_tend       ikj     dyn_em      1         -      

# Pressure and Density
state    real   p              ikj     dyn_em      1         -      irh       "p"           "perturbation pressure"         "Pa"
state    real   al             ikj     dyn_em      1         -      r         "al"          "inverse perturbation density"  "m3 kg-1"
state    real   alt            ikj     dyn_em      1         -      rh        "alt"         "inverse density"               "m3 kg-1"
state    real   alb            ikj     dyn_em      1         -      rdus      "alb"         "inverse base density"          "m3 kg-1"
state    real   zx             ikj     dyn_em      1         X      -         " "  " "  " "    
state    real   zy             ikj     dyn_em      1         Y      -         " "  " "  " "   
state    real   rdz            ikj     dyn_em      1         Z      -         " "  " "  " "   
state    real   rdzw           ikj     dyn_em      1         Z       -        " "  " "  " "   
state    real   pb             ikj     dyn_em      1         -      irhdus    "pb"          "BASE STATE PRESSURE "          "Pa"

#                                               
# Other dyn                                             
#                                               
i1       real   advect_tend    ikj     dyn_em      1         -                                          
i1       real   alpha          ikj     dyn_em      1         -                                                  
i1       real   a              ikj     dyn_em      1         -                                                  
i1       real   gamma          ikj     dyn_em      1         -                                                  
i1       real   c2a            ikj     dyn_em      1         -     -
state    real   rho            ikj      misc       1         -     r      "RHO"              "DENSITY"         "Kg m-3"
i1       real   phm            ikj     dyn_em      1         -     -
i1       real   cqu            ikj     dyn_em      1         -     -
i1       real   cqv            ikj     dyn_em      1         -     -
i1       real   cqw            ikj     dyn_em      1         -     -
i1       real   pm1            ikj     dyn_em      1         -     -
state    real    fnm            k       dyn_em      1         -     irh       "fnm"  "upper weight for vertical stretching"  ""
state    real    fnp            k       dyn_em      1         -     irh       "fnp"  "lower weight for vertical stretching"  ""
state    real    rdnw           k       dyn_em      1         -     irh       "rdnw"  "inverse d(eta) values between full (w) levels"   ""
state    real    rdn            k       dyn_em      1         -     irh       "rdn"  "inverse d(eta) values between half (mass) levels"   ""
state    real    dnw            k       dyn_em      1         -     irh       "dnw" "d(eta) values between full (w) levels"   ""
state    real    dn             k       dyn_em      1         -     irh       "dn " "d(eta) values between half (mass) levels"   ""
state    real    t_base         k       dyn_em      1         -     ir        "t_base"               "BASE STATE T IN IDEALIZED CASES"         "K"      
state    real    z              ikj     dyn_em      1         -     -         " " " " " "
state    real    z_at_w         ikj     dyn_em      1         Z 
state    real    cfn            -       misc      -         -     irh       "cfn"    "extrapolation constant"  ""
state    real    cfn1           -       misc      -         -     irh       "cfn1"   "extrapolation constant"  ""
state    integer step_number    -       misc      -         -     ir        "step_number"  ""

# Idealized run
state    logical this_is_an_ideal_run   - misc    -         -      r     "this_is_an_ideal_run"     "T/F flag: this is an ARW ideal simulation"

# For the adaptive timestep restart
state    logical stepping_to_time       - misc    -         -      r     "stepping_to_time"         ""
state    integer last_step_updated      - misc    -         -      r     "last_step_updated"        ""
state    logical adapt_step_using_child - misc    -         -      r     "adapt_step_using_child"   ""
state    integer last_dt_sec            - misc    -         -      r     "last_dt_sec"              "Whole seconds for last timestep"  "sec"
state    integer last_dt_sec_num        - misc    -         -      r     "last_dt_sec_num"          "Fractional secs, numerator"       "sec"
state    integer last_dt_sec_den        - misc    -         -      r     "last_dt_sec_den"          "Fractional secs, denominator"     "sec"
state    integer last_dt_yr             - misc    -         -      r     "last_dt_yr"               "Relative year"                    "years"
state    integer last_dt_mm             - misc    -         -      r     "last_dt_mm"               "Relative month"                   "months"

# hydrostatic pressure vars
state    real   p_hyd           ikj     dyn_em      1         -      irh       "p_hyd"       "hydrostatic pressure"         "Pa"
state    real   p_hyd_w         ikj     dyn_em      1         Z       r        "p_hyd_w"     "hydrostatic pressure at full levels"         "Pa"

# 2m and 10m output diagnostics
state    real   Q2               ij     misc        1         -     irh0{23}du     "Q2"                   "QV at 2 M"         "kg kg-1"
state    real   T2               ij     misc        1         -     i01rh0{23}du   "T2"                   "TEMP at 2 M"       "K"
state    real   TH2              ij     misc        1         -     irhdu     "TH2"                  "POT TEMP at 2 M"   "K"
state    real   PSFC             ij     misc        1         -     i01rhdu   "PSFC"                 "SFC PRESSURE"      "Pa"

# these next 2 are for the HFSoLE/PET demo; writing these to auxhist1 output over MCEL for coupling
# with wave model, only if compiled with -DMCELIO, JM 2003/05/29
state    real   U10              ij     misc        1         -     irh01du     "U10"                "U at 10 M"         "m s-1"
state    real   V10              ij     misc        1         -     irh01du     "V10"                "V at 10 M"         "m s-1"
# LPI
state    real   LPI              ij     misc        1         -     rhdu   "LPI"                 "Lightning Potential Index"      "m^2 s-2"

# these next 4 are for observational nudging
state    real   uratx           ij      misc        1         -      r          "URATX"            "Ratio of U over U10 on mass points "         "dimensionless"
state    real   vratx           ij      misc        1         -      r          "VRATX"            "Ratio of V over V10 on mass points "         "dimensionless"   
state    real   tratx           ij      misc        1         -      r          "TRATX"            "Ratio of T over TH2 on mass points "         "dimensionless"   
state    real   obs_savwt      hikj     dyn_em      1         X      -       "OBS_SAVWT"

# Other
state   real    rdx            -        misc      -         -     irh       "rdx"                   "INVERSE X GRID LENGTH"         ""      
state   real    rdy            -        misc      -         -     irh       "rdy"                   "INVERSE Y GRID LENGTH"         ""      
state   real    dts            -        misc      -         -     ir        "dts"                   "SMALL TIMESTEP"         ""      
state   real    dtseps         -        misc      -         -     ir        "dtseps"                "TIME WEIGHT CONSTANT FOR SMALL STEPS"         ""      
state   real    resm           -        misc      -         -     irh       "resm"                  "TIME WEIGHT CONSTANT FOR SMALL STEPS"         ""      
state   real    zetatop        -        misc      -         -     irh       "zetatop"               "ZETA AT MODEL TOP"         ""      
state   real    cf1            -        misc      -         -     irh       "cf1"                   "2nd order extrapolation constant"         ""      
state   real    cf2            -        misc      -         -     irh       "cf2"                   "2nd order extrapolation constant"         ""      
state   real    cf3            -        misc      -         -     irh       "cf3"                   "2nd order extrapolation constant"         ""      
state   integer number_at_same_level    -         -         -     -          -        "number_at_same_level"  ""         ""      
state   real    radtacttime    -        -         -         -     r         "radtacttime"              "RADTACTTIME"         "LW SW ACTIVATION TIME in s"
state   real    bldtacttime    -        -         -         -     r         "bldtacttime"              "BLDTACTTIME"         "PBL   ACTIVATION TIME in s"
state   real    cudtacttime    -        -         -         -     r         "cudtacttime"              "CUDTACTTIME"         "CPS   ACTIVATION TIME in s"
state   real    power          ij       misc      1         -     irh       "Power"                   "Power production"         "W"


# State for derived time quantities.  
state   integer itimestep      -        -          -         -     rh         "itimestep"             ""         ""      
state   real    xtime          -        -          -         -     rh         "xtime"                 "minutes since simulation start"         ""      
state   real    julian         -        -          -         -     -          "julian"                "day of year, 0.0 at 0Z on 1 Jan."         "days"      

# input file descriptor for lbcs on parent domain                                               
state   integer lbc_fid        -        -          -         -     -         "lbc_fid"               ""         ""      
# indicates if tiling has been computed                                         
state   logical tiled          -        -          -         -     -         "tiled"                 ""         ""      
# indicates if patches have been computed                                               
state   logical patched        -        -          -         -     -         "patched"               ""         ""      
# indicates whether to read input from file or generate                                         
#state   logical input_from_file        -        -          -         -     -         "input_from_file"         ""         ""    
# indicates whether to recompute mu                                                             
state   logical press_adj      -        -          -         -     -         "press_adj"         "T/F flag adjust mu"         ""    

# Mask for moving nest interpolations
state    integer imask_nostag         ij      misc     1     -
state    integer imask_xstag          ij      misc     1     X
state    integer imask_ystag          ij      misc     1     Y
state    integer imask_xystag         ij      misc     1     XY 
# vortex center indices; need for restarts of moving nests
state    real    xi                   -       misc     -     -    r
state    real    xj                   -       misc     -     -    r
state    real    vc_i                 -       misc     -     -    r
state    real    vc_j                 -       misc     -     -    r

#-----------------------------------------------------------------------------------------------------------------------------------------------------------------
# Scalar (4D) arrays

# Moist Scalars
#                                               
# The first line ensures that there will be identifiers named moist and                                         
# moist_tend even if there are not any moist scalars (so the essentially                                                
# dry code will will still link properly)                                               
#                                               
state   real    -              ikjftb   moist       1         -     -    -
state   real    qv             ikjftb   moist       1         -     \
   i0rhusdf=(bdy_interp:dt)  "QVAPOR"           "Water vapor mixing ratio"      "kg kg-1"
state   real    qc             ikjftb   moist       1         -     \
   i0rhusdf=(bdy_interp:dt)  "QCLOUD"           "Cloud water mixing ratio"      "kg kg-1"
state   real    qr             ikjftb   moist       1         -     \
   i0rhusdf=(bdy_interp:dt)  "QRAIN"            "Rain water mixing ratio"       "kg kg-1"
state   real    qi             ikjftb   moist       1         -     \
   i0rhusdf=(bdy_interp:dt)  "QICE"             "Ice mixing ratio"              "kg kg-1"
state   real    qs             ikjftb   moist       1         -     \
   i0rhusdf=(bdy_interp:dt)  "QSNOW"            "Snow mixing ratio"             "kg kg-1"
state   real    qg             ikjftb   moist       1         -     \
   i0rhusdf=(bdy_interp:dt)  "QGRAUP"           "Graupel mixing ratio"          "kg kg-1"
state   real    qh             ikjftb   moist       1         -     \
   i0rhusdf=(bdy_interp:dt)  "QHAIL"            "Hail mixing ratio"             "kg kg-1"
state   real    -              ikjftb   dfi_moist       1         -     -    -
state   real    dfi_qv         ikjftb   dfi_moist       1         -     \
   rusdf=(bdy_interp:dt)  "DFI_QVAPOR"       "Water vapor mixing ratio"      "kg kg-1"
state   real    dfi_qc         ikjftb   dfi_moist       1         -     \
   rusdf=(bdy_interp:dt)  "DFI_QCLOUD"       "Cloud water mixing ratio"      "kg kg-1"
state   real    dfi_qr         ikjftb   dfi_moist       1         -     \
   rusdf=(bdy_interp:dt)  "DFI_QRAIN"        "Rain water mixing ratio"       "kg kg-1"
state   real    dfi_qi         ikjftb   dfi_moist       1         -     \
   rusdf=(bdy_interp:dt)  "DFI_QICE"         "Ice mixing ratio"              "kg kg-1"
state   real    dfi_qs         ikjftb   dfi_moist       1         -     \
   rusdf=(bdy_interp:dt)  "DFI_QSNOW"        "Snow mixing ratio"             "kg kg-1"
state   real    dfi_qg         ikjftb   dfi_moist       1         -     \
   rusdf=(bdy_interp:dt)  "DFI_QGRAUP"       "Graupel mixing ratio"          "kg kg-1"
state   real    dfi_qh         ikjftb   dfi_moist       1         -     \
   rusdf=(bdy_interp:dt)  "DFI_QHAIL"        "Hail mixing ratio"             "kg kg-1"
state    real   rimi             ikj    misc        1         -     irh         "RIMI"           "riming intensity"  "fraction"
state    real   qnwfa2d          ij     misc        1         -     rhdu     "QNWFA2D"        "Surface aerosol number conc emission"  "kg-1 s-1"
state    real   re_cloud         ikj    misc        1         -     r        "RE_CLOUD"       "Effective radius cloud water"  "m"
state    real   re_ice           ikj    misc        1         -     r        "RE_ICE"         "Effective radius cloud ice"    "m"
state    real   re_snow          ikj    misc        1         -     r        "RE_SNOW"        "Effective radius snow"         "m"
state    real   dfi_re_cloud     ikj    misc        1         -     -        "DFI_RE_CLOUD"   "DFI Effective radius cloud water"  "m"
state    real   dfi_re_ice       ikj    misc        1         -     -        "DFI_RE_ICE"     "DFI Effective radius cloud ice"    "m"
state    real   dfi_re_snow      ikj    misc        1         -     -        "DFI_RE_SNOW"    "DFI Effective radius snow"         "m"
state  integer  has_reqc          -     misc        1         -     r        "has_reqc"       "Flag for having effective radius cloud water"  ""
state  integer  has_reqi          -     misc        1         -     r        "has_reqi"       "Flag for having effective radius cloud ice"  ""
state  integer  has_reqs          -     misc        1         -     r        "has_reqs"       "Flag for having effective radius snow"  ""

# Other Scalars
state   real    -              ikjftb  scalar      1         -     -   -
state   real    qndrop         ikjftb  scalar      1         -     \
   i0rhusdf=(bdy_interp:dt)    "QNDROP"        "Droplet number mixing ratio"        "# kg-1"
state   real    qni            ikjftb  scalar      1         -     \
   i0rhusdf=(bdy_interp:dt)    "QNICE"         "Ice Number concentration" "# kg-1"
state   real    qt             ikjftb  scalar      1         -     \
   i0rhusdf=(bdy_interp:dt)    "CWM"           "Total condensate mixing ratio"      "kg kg-1"
state   real    qns            ikjftb  scalar      1         -     \
   i0rhusdf=(bdy_interp:dt)    "QNSNOW"         "Snow Number concentration"   "# kg(-1)"
state   real    qnr            ikjftb  scalar      1         -     \
   i0rhusdf=(bdy_interp:dt)    "QNRAIN"        "Rain Number concentration"   "# kg(-1)"
state   real    qng            ikjftb  scalar      1         -     \
   i0rhusdf=(bdy_interp:dt)    "QNGRAUPEL"     "Graupel Number concentration" "# kg(-1)"
state   real    qnh            ikjftb  scalar      1         -     \
   i0rhusdf=(bdy_interp:dt)    "QNHAIL"        "Hail Number concentration" "# kg(-1)"
state   real    qnn            ikjftb  scalar      1         -     \
   i0rhusdf=(bdy_interp:dt)    "QNCCN"         "CCN Number concentration" "# kg(-1)"
state   real    qnc            ikjftb  scalar      1         -     \
   i0rhusdf=(bdy_interp:dt)    "QNCLOUD"       "cloud water Number concentration" "# kg(-1)"
state   real    qnwfa          ikjftb  scalar      1         -     \
   i0rhusdf=(bdy_interp:dt)    "QNWFA"         "water-friendly aerosol number con" "# kg(-1)"
state   real    qnifa          ikjftb  scalar      1         -     \
   i0rhusdf=(bdy_interp:dt)    "QNIFA"         "ice-friendly aerosol number con"   "# kg(-1)"
state   real    qvolg          ikjftb  scalar      1         -     \
   i0rhusdf=(bdy_interp:dt)    "QVGRAUPEL"     "Graupel Particle Volume" "m(3) kg(-1)"
#state   real    qvolh          ikjftb  scalar      1         -     \
   i0rhusdf=(bdy_interp:dt)    "QVHAIL"        "Hail Particle Volume" "m(3) kg(-1)""
#TAKEISHI added
state   real    NNUCCC3D       ikj     dyn_em      -         -      h         "DROPFREZ"      "Rate of droplet freezing"             "# kg-1 s-1"
state   real    NPSACWS3D      ikj     dyn_em      -         -      h         "ACCRES"        "Rate of droplet accretion by snow"    "# kg-1 s-1"
state   real    NPRA3D         ikj     dyn_em      -         -      h         "ACCRER"        "Rate of droplet accretion by rain"    "# kg-1 s-1"
state   real    NPRC3D         ikj     dyn_em      -         -      h         "AUTOCONV"      "Rate of droplet autoconversion"       "# kg-1 s-1"
state   real    NPSACWI3D      ikj     dyn_em      -         -      h         "ACCREI"        "Rate of droplet accretion by ice"     "# kg-1 s-1"
state   real    NPSACWG3D      ikj     dyn_em      -         -      h         "ACCREG"        "Rate of droplet accretion by graupel" "# kg-1 s-1"
state   real    EFFI           ikj     dyn_em      -         -      h         "EFFI"          "Ice effective radius"              "micron"
state   real    EFFC           ikj     dyn_em      -         -      h         "EFFC"          "Cloud effective radius"            "micron"
state   real    EFFR           ikj     dyn_em      -         -      h         "EFFR"          "Rain effective radius"             "micron"
state   real    EFFS           ikj     dyn_em      -         -      h         "EFFS"          "Snow effective radius"             "micron"
state   real    EFFG           ikj     dyn_em      -         -      h         "EFFG"          "Graupel effective radius"          "micron"


state   real    -              ikjftb  dfi_scalar      1         -     -   -
state   real    dfi_qndrop     ikjftb  dfi_scalar      1         -     \
   rusdf=(bdy_interp:dt)    "DFI_QNDROP"    "DFI Droplet number mixing ratio"        "# kg-1"
state   real    dfi_qni        ikjftb  dfi_scalar      1         -     \
   rusdf=(bdy_interp:dt)    "DFI_QNICE"     "DFI Ice Number concentration" "# kg-1"
state   real    dfi_qt         ikjftb  dfi_scalar      1         -     \
   rusdf=(bdy_interp:dt)    "DFI_CWM"       "DFI Total condensate mixing ratio"      "kg kg-1"
state   real    dfi_qns        ikjftb  dfi_scalar      1         -     \
   rusdf=(bdy_interp:dt)    "DFI_QNSNOW"    "DFI Snow Number concentration"   "# kg(-1)"
state   real    dfi_qnr        ikjftb  dfi_scalar      1         -     \
   rusdf=(bdy_interp:dt)    "DFI_QNRAIN"    "DFI Rain Number concentration"   "# kg(-1)"
state   real    dfi_qng        ikjftb  dfi_scalar      1         -     \
   rusdf=(bdy_interp:dt)    "DFI_QNGRAUPEL" "DFI Graupel Number concentration" "# kg(-1)"
state   real    dfi_qnh        ikjftb  dfi_scalar      1         -     \
   rusdf=(bdy_interp:dt)    "DFI_QNHAIL"    "DFI Hail Number concentration" "# kg(-1)"
state   real    dfi_qnn        ikjftb  dfi_scalar      1         -     \
   rusdf=(bdy_interp:dt)    "DFI_QNCC"      "DFI CNN Number concentration"   "# kg(-1)"
state   real    dfi_qnc        ikjftb  dfi_scalar      1         -     \
   rusdf=(bdy_interp:dt)    "DFI_QNCLOUD"   "DFI Cloud Number concentration" "# kg(-1)"
state   real    dfi_qnwfa      ikjftb  dfi_scalar      1         -     \
   i0rhusdf=(bdy_interp:dt) "DFI_QNWFA"     "DFI water-friendly aerosol number con" "# kg(-1)"
state   real    dfi_qnifa      ikjftb  dfi_scalar      1         -     \
   i0rhusdf=(bdy_interp:dt) "DFI_QNIFA"     "DFI ice-friendly aerosol number con"   "# kg(-1)"
state   real    dfi_qvolg      ikjftb  dfi_scalar      1         -     \
   rhusdf=(bdy_interp:dt)   "DFI_QVGRAUPEL" "DFI Graupel Particle Volume" "m(3) kg(-1)"
#state   real    dfi_qvolh     ikjftb  dfi_scalar      1         -     \
   rhusdf=(bdy_interp:dt)   "DFI_QVHAIL"    "DFI Hail Particle Volume" "m(3) kg(-1)"

#-----------------------------------------------------------------------------------------------------------------------------------------------------------------

# Arrays for Specified LBCs  (lbc arrays REMOVED; Boundary arrays are now specified with the state array; see above, 20050413 JM )

state    real   fcx            w         misc     -         -      ir       "fcx"                  "RELAXATION TERM FOR BOUNDARY ZONE"         ""
state    real   gcx            w         misc     -         -      ir       "gcx"                  "2ND RELAXATION TERM FOR BOUNDARY ZONE"         ""
state    real   dtbc            -        misc     -         -      ir       "dtbc"                 "TIME SINCE BOUNDARY READ"         ""

#-------------------------------------------------------------------------------------------------------------------------------------------
#-------------------------------------------------------------------------------------------------------------------------------------------
# Physics Related State Varibles

#-------------------------------------------------------------------------------------------------------------------------------------------
# SI - start variables from netCDF format from Standard Initialization, most eventually for use in LSM schemes
#-------------------------------------------------------------------------------------------------------------------------------------------

state   real   soil_layers    i{lin}j    misc          1     Z     i1      "SOIL_LAYERS"   "SOIL LAYERS"         "cm"
state   real   soil_levels    i{lin}j    misc          1     Z     i1      "SOIL_LEVELS"   "SOIL LEVELS"         "cm"
state   real   st             i{lin}j    misc          1     Z     i1      "ST"            "SOIL TEMPERATURES"   "K"
state   real   sm             i{lin}j    misc          1     Z     i1      "SM"            "SOIL MOISTURES"      "m3 m-3"
state   real   sw             i{lin}j    misc          1     Z     i1      "SW"            "SOIL LIQUIDS"        "m3 m-3"
state   real   soilt          i{lin}j    misc          1     Z     i1      "SOILT"         "RUC SOIL TEMPERATURES"  "K"
state   real   soilm          i{lin}j    misc          1     Z     i1      "SOILM"         "RUC SOIL MOISTURES"  "m3 m-3"
state   real   sm000007            ij    misc          1     -     i1      "SM000007"      "LAYER SOIL MOISTURE" "m3 m-3"
state   real   sm007028            ij    misc          1     -     i1      "SM007028"      "LAYER SOIL MOISTURE" "m3 m-3"
state   real   sm028100            ij    misc          1     -     i1      "SM028100"      "LAYER SOIL MOISTURE" "m3 m-3"
state   real   sm100255            ij    misc          1     -     i1      "SM100255"      "LAYER SOIL MOISTURE" "m3 m-3"
state   real   st000007            ij    misc          1     -     i1      "ST000007"      "LAYER SOIL TEMPERATURE" "K"
state   real   st007028            ij    misc          1     -     i1      "ST007028"      "LAYER SOIL TEMPERATURE" "K"
state   real   st028100            ij    misc          1     -     i1      "ST028100"      "LAYER SOIL TEMPERATURE" "K"
state   real   st100255            ij    misc          1     -     i1      "ST100255"      "LAYER SOIL TEMPERATURE" "K"
state   real   sm000010            ij    misc          1     -     i1      "SM000010"      "LAYER SOIL MOISTURE" "m3 m-3"
state   real   sm010040            ij    misc          1     -     i1      "SM010040 "     "LAYER SOIL MOISTURE" "m3 m-3"
state   real   sm040100            ij    misc          1     -     i1      "SM040100 "     "LAYER SOIL MOISTURE" "m3 m-3"
state   real   sm100200            ij    misc          1     -     i1      "SM100200 "     "LAYER SOIL MOISTURE" "m3 m-3"
state   real   sm010200            ij    misc          1     -     i1      "SM010200"      "LAYER SOIL MOISTURE" "m3 m-3"
state   real   soilm000            ij    misc          1     -     i1      "SOILM000"      "LAYER SOIL MOISTURE" "m3 m-3"
state   real   soilm005            ij    misc          1     -     i1      "SOILM005"      "LAYER SOIL MOISTURE" "m3 m-3"
state   real   soilm020            ij    misc          1     -     i1      "SOILM020"      "LAYER SOIL MOISTURE" "m3 m-3"
state   real   soilm040            ij    misc          1     -     i1      "SOILM040"      "LAYER SOIL MOISTURE" "m3 m-3"
state   real   soilm160            ij    misc          1     -     i1      "SOILM160"      "LAYER SOIL MOISTURE" "m3 m-3"
state   real   soilm300            ij    misc          1     -     i1      "SOILM300"      "LAYER SOIL MOISTURE" "m3 m-3"
state   real   sw000010            ij    misc          1     -     i1      "SW000010"      "LAYER SOIL LIQUID" "m3 m-3"
state   real   sw010040            ij    misc          1     -     i1      "SW010040"      "LAYER SOIL LIQUID" "m3 m-3"
state   real   sw040100            ij    misc          1     -     i1      "SW040100"      "LAYER SOIL LIQUID" "m3 m-3"
state   real   sw100200            ij    misc          1     -     i1      "SW100200"      "LAYER SOIL LIQUID" "m3 m-3"
state   real   sw010200            ij    misc          1     -     i1      "SW010200"      "LAYER SOIL LIQUID" "m3 m-3"
state   real   soilw000            ij    misc          1     -     i1      "SOILW000"      "LAYER SOIL LIQUID" "m3 m-3"
state   real   soilw005            ij    misc          1     -     i1      "SOILW005"      "LAYER SOIL LIQUID" "m3 m-3"
state   real   soilw020            ij    misc          1     -     i1      "SOILW020"      "LAYER SOIL LIQUID" "m3 m-3"
state   real   soilw040            ij    misc          1     -     i1      "SOILW040"      "LAYER SOIL LIQUID" "m3 m-3"
state   real   soilw160            ij    misc          1     -     i1      "SOILW160"      "LAYER SOIL LIQUID" "m3 m-3"
state   real   soilw300            ij    misc          1     -     i1      "SOILW300"      "LAYER SOIL LIQUID" "m3 m-3"
state   real   st000010            ij    misc          1     -     i1      "ST000010"      "LAYER SOIL TEMPERATURE" "K"
state   real   st010040            ij    misc          1     -     i1      "ST010040"      "LAYER SOIL TEMPERATURE" "K"
state   real   st040100            ij    misc          1     -     i1      "ST040100"      "LAYER SOIL TEMPERATURE" "K"
state   real   st100200            ij    misc          1     -     i1      "ST100200"      "LAYER SOIL TEMPERATURE" "K"
state   real   st010200            ij    misc          1     -     i1      "ST010200"      "LAYER SOIL TEMPERATURE" "K"
state   real   soilt000            ij    misc          1     -     i1      "SOILT000"      "LAYER SOIL TEMPERATURE" "K"
state   real   soilt005            ij    misc          1     -     i1      "SOILT005"      "LAYER SOIL TEMPERATURE" "K"
state   real   soilt020            ij    misc          1     -     i1      "SOILT020"      "LAYER SOIL TEMPERATURE" "K"
state   real   soilt040            ij    misc          1     -     i1      "SOILT040"      "LAYER SOIL TEMPERATURE" "K"
state   real   soilt160            ij    misc          1     -     i1      "SOILT160"      "LAYER SOIL TEMPERATURE" "K"
state   real   soilt300            ij    misc          1     -     i1      "SOILT300"      "LAYER SOIL TEMPERATURE" "K"
state   real   topostdv            ij    misc          1     -     i12     "TOPOSTDV"      "ELEVATION STD DEV"  "m"
state   real   toposlpx            ij    misc          1     -     i012rdu "TOPOSLPX"      "ELEVATION X SLOPE"  ""
state   real   toposlpy            ij    misc          1     -     i012rdu "TOPOSLPY"      "ELEVATION Y SLOPE"  ""
state   real   slope               ij    misc          1     -     rdu     "SLOPE"         "ELEVATION SLOPE"  ""
state   real   slp_azi             ij    misc          1     -     rdu     "SLP_AZI"       "ELEVATION SLOPE AZIMUTH"  "rad"
state   real   shdmax              ij    misc          1     -     i012rhd=(interp_mask_field:lu_index,iswater)u=(copy_fcnm)   "SHDMAX"        "ANNUAL MAX VEG FRACTION" ""
state   real   shdmin              ij    misc          1     -     i012rhd=(interp_mask_field:lu_index,iswater)u=(copy_fcnm)   "SHDMIN"        "ANNUAL MIN VEG FRACTION" ""
state   real   snoalb              ij    misc          1     -     i012rh  "SNOALB"        "ANNUAL MAX SNOW ALBEDO IN FRACTION" ""
state   real   slopecat            ij    misc          1     -     i12     "SLOPECAT"      "SLOPE CATEGORY"  ""
state   real   toposoil            ij    misc          1     -     i12     "SOILHGT"       "ELEVATION OF LSM DATA"  "m"
state   real   landusef            iuj   misc          1     Z     i012r   "LANDUSEF"      "LANDUSE FRACTION BY CATEGORY"  ""
state   real   soilctop            isj   misc          1     Z     i012r   "SOILCTOP"      "SOIL CAT FRACTION (TOP)"  ""
state   real   soilcbot            isj   misc          1     Z     i012r   "SOILCBOT"      "SOIL CAT FRACTION (BOTTOM)"  ""
state   real   soilcat             ij    misc          1     -     i12     "SOILCAT"       "SOIL CAT DOMINANT TYPE" ""
state   real   vegcat              ij    misc          1     -     i12     "VEGCAT"        "VEGETATION CAT DOMINANT TYPE" ""

#---------------------------------------------------------------------------------------------------------------------------------------
# SI - end variables from netCDF format from Standard Initialization
#---------------------------------------------------------------------------------------------------------------------------------------

# soil model variables  (Note that they are marked as staggered in the vertical dimension
# because they are "fully dimensioned" -- they use every element in that dim
state    real   TSLB           ilj       misc      1         Z     i02rhd=(interp_mask_field:lu_index,iswater)u=(copy_fcnm)           "TSLB"     "SOIL TEMPERATURE"   "K"

# Time series variables
state    real   ts_hour         ?!       misc      -         -      -        "TS_HOUR"        "Model integration time, hours"
state    real   ts_u            ?!       misc      -         -      -        "TS_U"           "Surface wind U-component, earth-relative"
state    real   ts_v            ?!       misc      -         -      -        "TS_V"           "Surface wind V-component, earth-relative"
state    real   ts_q            ?!       misc      -         -      -        "TS_Q"           "Surface mixing ratio"
state    real   ts_t            ?!       misc      -         -      -        "TS_T"           "Surface temperature"
state    real   ts_psfc         ?!       misc      -         -      -        "TS_PSFC"        "Surface pressure"
state    real   ts_glw          ?!       misc      -         -      -        "TS_GLW"         "Downward long wave flux at surface"
state    real   ts_gsw          ?!       misc      -         -      -        "TS_GSW"         "Net short wave flux at surface"
state    real   ts_hfx          ?!       misc      -         -      -        "TS_HFX"         "Upward heat flux at surface"
state    real   ts_lh           ?!       misc      -         -      -        "TS_LH"          "Upward moisture flux at surface"
state    real   ts_tsk          ?!       misc      -         -      -        "TS_TSK"         "Skin temperature"
state    real   ts_tslb         ?!       misc      -         -      -        "TS_TSLB"        "Soil temperature"
state    real   ts_clw          ?!       misc      -         -      -        "TS_CLW"         "Column integrated cloud water"
state    real   ts_rainc        ?!       misc      -         -      -        "TS_RAINC"       "Cumulus precip"
state    real   ts_rainnc       ?!       misc      -         -      -        "TS_RAINNC"      "Grid-scale precip"

# Time series of vertical profile of U, V, GHT, THETA and QVAPOR
state    real   ts_u_profile   ?!k       misc      -         -      -        "TS_U_PROFILE"   "Wind u-Component, earth relative, vertical profile"
state    real   ts_v_profile   ?!k       misc      -         -      -        "TS_V_PROFILE"   "Wind v-Component, earth relative, vertical profile"
state    real   ts_gph_profile ?!k       misc      -         -      -        "TS_GPH_PROFILE" "Total geopotential height, vertical profile"
state    real   ts_th_profile  ?!k       misc      -         -      -        "TS_TH_PROFILE"  "Total potential temperature, vertical profile"
state    real   ts_qv_profile  ?!k       misc      -         -      -        "TS_QV_PROFILE"  "Water vapor mixing ratio, vertical profile"

# urban model variables
state    real   DZR             l        em      -         Z     r        "DZR"            "THICKNESSES OF ROOF LAYERS"                      "m"
state    real   DZB             l        em      -         Z     r        "DZB"            "THICKNESSES OF WALL LAYERS"                      "m"
state    real   DZG             l        em      -         Z     r        "DZG"            "THICKNESSES OF ROAD LAYERS"                      "m"
state    real   URB_PARAM        i{urb}j misc     1        -     i1d=(interp_fcni)u=(copy_fcni)          "URB_PARAM" "NUDAPT_NBSD Urban Parameters" "parameter"
state    real   LP_URB2D       ij       misc      1        -     i0  "BUILD_AREA_FRACTION" "BUILDING PLAN AREA DENSITY"   "dimensionless"
state    real   HI_URB2D       i{uhi}j misc       1        Z     i0  "HEIGHT_HISTOGRAMS" "DISTRIBUTION OF BUILDING HEIGHTS" "dimensionless"
state    real   LB_URB2D       ij       misc      1        -     i0  "BUILD_SURF_RATIO" "BUILDING SURFACE AREA TO PLAN AREA RATIO" "dimensionless"
state    real   HGT_URB2D      ij       misc      1        -     i0  "BUILD_HEIGHT" "AVERAGE BUILDING HEIGHT WEIGHTED BY BUILDING PLAN AREA" "m"
state    real   FAD0_URB2D     i{uhi}j  misc      1        Z      -  "FAD0_URB2D" "Frontal Area Density from the 0 Degree Wind Direction" "m-1"
state    real   FAD135_URB2D   i{uhi}j  misc      1        Z      -  "FAD135_URB2D" "Frontal Area Density from the 135 Degree Direction" "m-1"
state    real   FAD45_URB2D    i{uhi}j  misc      1        Z      -  "FAD45_URB2D" "Frontal Area Density from the 45 Degree Wind Direction" "m-1"
state    real   PAD_URB2D      i{uhi}j  misc      1        Z      -  "PAD_URB2D" "Building Plan Area Density" "m-1"
state    real   FAD90_URB2D    i{uhi}j  misc      1        Z      -  "FAD90_URB2D" "Frontal Area Density from the 90 Degree Wind Direction" "m-1"
state    real   RAD_URB2D      i{uhi}j  misc      1        -      -  "RAD_URB2D" "Roof Area Density" "m-1"
state    real   MH_URB2D       ij       misc      1        -     i0  "MH_URB2D"  "Mean Building Height" "m"
state    real   STDH_URB2D     ij       misc      1        -     i0  "STDH_URB2D" "Standard Deviation of Building Height" "m2"
state    real   LF_URB2D       i{udr}j  misc      1        Z     i0  "LF_URB2D"   "Frontal Area Index" "dimensionless"
state    real   CAR_URB2D      ij       misc      1        -      -  "CAR_URB2D"  "Complete Aspect Ratio" "dimensionless"
state    real   H2W_URB2D      ij       misc      1        -      -  "H2W_URB2D"  "Height-to-Width Ratio" "dimensionless"
state    real   SVF_URB2D      ij       misc      1        -      -  "SVF_URB2D"  "Sky View Factor"   "dimensionless"
state    real   Z0S_URB2D      ij       misc      1        -      -  "Z0S_URB2D"   "Roughness Length S" "m"
state    real   Z0R_URB2D      i{udr}j  misc      1        Z      -  "Z0R_URB2D"   "Roughness Length R" "m"
state    real   Z0M_URB2D      i{udr}j  misc      1        Z      -  "Z0M_URB2D"   "Roughness Length M" "m"
state    real   ZDS_URB2D      ij       misc      1        -      -  "ZDS_URB2D"   "Displacement Height S" "m"
state    real   ZDM_URB2D      ij       misc      1        -      -  "ZDM_URB2D"   "Displacement Height M" "m"
state    real   ZDR_URB2D      i{udr}j  misc      1        Z      -  "ZDR_URB2D"   "Displacement Height R" "m"


# lsm State Variables

state    real   SMOIS            ilj     -          1         Z     i02rhd=(interp_mask_field:lu_index,iswater)u=(copy_fcnm)    "SMOIS"            "SOIL MOISTURE"     "m3 m-3"
state    real   SH2O             ilj     -          1         Z     i02rhd=(interp_mask_field:lu_index,iswater)u=(copy_fcnm)    "SH2O"             "SOIL LIQUID WATER" "m3 m-3"
state    real   SMCREL           ilj     -          1         Z     i02rhd=(interp_mask_field:lu_index,iswater)u=(copy_fcnm)    "SMCREL"           "RELATIVE SOIL MOISTURE" ""
state    real   XICE             ij     misc        1         -     i0124rhd=(interp_mask_field:lu_index,isice)u=(copy_fcnm)  "SEAICE"             "SEA ICE FLAG"  ""
state    real   ICEDEPTH         ij     misc        1         -     i0124rhd=(interp_mask_field:lu_index,isice)u=(copy_fcnm)  "ICEDEPTH"     "SEA ICE THICKNESS"  "m"
state    real   XICEM            ij     misc        1         -     rhd=(interp_mask_field:lu_index,isice)u=(copy_fcnm)  "XICEM"             "SEA ICE FLAG (PREVIOUS STEP)"  ""
state    real   ALBSI            ij     misc        1         -     i0124rhd=(interp_mask_field:lu_index,isice)u=(copy_fcnm)  "ALBSI"        "SEA ICE ALBEDO"  ""
state    real   SNOWSI           ij     misc        1         -     i0124rhd=(interp_mask_field:lu_index,isice)u=(copy_fcnm)  "SNOWSI"       "SNOW DEPTH ON SEA ICE"  "m"
state    real   SMSTAV           ij     misc        1         -      rd=(interp_mask_field:lu_index,iswater)       "SMSTAV"           "MOISTURE AVAILABILITY" ""
state    real   SMSTOT           ij     misc        1         -      r                                          "SMSTOT"           "TOTAL SOIL MOISTURE" "m3 m-3"
state    real   SOLDRAIN         ij     misc        1         -      r                                          "SOLDRAIN"         "soil column drainage"  "mm"
state    real   SFCHEADRT        ij     misc        1         -      r                                          "SFCHEADRT"        "surface water depth"  "mm"
state    real   INFXSRT          ij     misc        1         -      r                                          "INFXSRT"          "time step infiltration excess"  "mm"
state    real   SFCRUNOFF        ij     misc        1         -      rhd=(interp_mask_field:lu_index,iswater)      "SFROFF"           "SURFACE RUNOFF"     "mm"
state    real   UDRUNOFF         ij     misc        1         -      rhd=(interp_mask_field:lu_index,iswater)      "UDROFF"           "UNDERGROUND RUNOFF" "mm"
state  integer  IVGTYP           ij     misc        1         -     i02rhd=(interp_fcni)u=(copy_fcni)           "IVGTYP"           "DOMINANT VEGETATION CATEGORY" ""
state  integer  ISLTYP           ij     misc        1         -     i02rhd=(interp_mask_soil:lu_index)u=(copy_fcni)           "ISLTYP"           "DOMINANT SOIL CATEGORY"       ""
state    real   VEGFRA           ij     misc        1         -     i024rhd=(interp_mask_field:lu_index,iswater)u=(copy_fcnm)   "VEGFRA"           "VEGETATION FRACTION" ""
state    real   SFCEVP           ij     misc        1         -      r                                          "SFCEVP"           "ACCUMULATED SURFACE EVAPORATION" "kg m-2"
state    real   GRDFLX           ij     misc        1         -      rh                                         "GRDFLX"           "GROUND HEAT FLUX" "W m-2"
state    real   ACGRDFLX         ij     misc        1         -      rhdu                                       "ACGRDFLX"         "ACCUMULATED GROUND HEAT FLUX" "J m-2"
state    real   SFCEXC           ij     misc        1         -      r                                          "SFCEXC "          "SURFACE EXCHANGE COEFFICIENT"   "m s-1"

state    real   ACSNOW           ij     misc        1         -      rd=(interp_mask_field:lu_index,iswater)u=(copy_fcnm)       "ACSNOW"           "ACCUMULATED SNOW"         "kg m-2"
state    real   ACSNOM           ij     misc        1         -      rhd=(interp_mask_field:lu_index,iswater)u=(copy_fcnm)       "ACSNOM"           "ACCUMULATED MELTED SNOW"  "kg m-2"
state    real   SNOW             ij     misc        1         -     i012rhd=(interp_mask_field:lu_index,iswater)u=(copy_fcnm)    "SNOW"             "SNOW WATER EQUIVALENT"    "kg m-2"
state    real   SNOWH            ij     misc        1         -     i012rhd=(interp_mask_field:lu_index,iswater)u=(copy_fcnm)    "SNOWH"            "PHYSICAL SNOW DEPTH"      "m"
#state    real   RHOSN            ij     misc        1         -    i02rhd=(interp_mask_field:lu_index,iswater)u=(copy_fcnm)    "RHOSN"            " SNOW DENSITY"      "kg m-3" 
state    real   CANWAT           ij     misc        1         -     i012rhd=(interp_mask_field:lu_index,iswater)u=(copy_fcnm)    "CANWAT"           "CANOPY WATER"             "kg m-2"
state  integer  IFNDSNOWH        -      misc        1         -     i         "FNDSNOWH" "SNOWH_LOGICAL"
state  integer  IFNDSOILW        -      misc        1         -     i         "FNDSOILW" "SOILW_LOGICAL"
state  integer  IFNDALBSI        -      misc        1         -     ir        "FNDALBSI" "ALBSI_LOGICAL"
state  integer  IFNDSNOWSI       -      misc        1         -     ir        "FNDSNOWSI" "SNOWSI_LOGICAL"
state  integer  IFNDICEDEPTH     -      misc        1         -     ir        "FNDICEDEPTH" "ICEDEPTH_LOGICAL"
# SKIN SST
state    real   SSTSK            ij     misc        1         -     rhd=(interp_mask_field:lu_index,iswater)   "SSTSK"              "SKIN SEA SURFACE TEMPERATURE" "K"
state    real   lake_depth            ij     misc        1    -     i012rd=(interp_mask_water_field:lu_index,islake)   "lake_depth"              "lake depth" "m"
state    real   DTW              ij     misc        1         -     r   "DTW"              "WARM LAYER TEMP DIFF" "C"
# Ocean surface currents
state    real   UOCE            ij     misc        1         -     i0124rd=(interp_mask_water_field:lu_index,iswater)  "UOCE"  "SEA SURFACE ZONAL CURRENTS" "m s-1"
state    real   VOCE            ij     misc        1         -     i0124rd=(interp_mask_water_field:lu_index,iswater)  "VOCE"  "SEA SURFACE MERIDIONAL CURRENTS" "m s-1"

# DFI variables
state   real   hcoeff         {ndfi} misc        1         -     -    "HCOEFF"               "initialization weights"
state   real   hcoeff_tot       -    misc        1         -     -    "HCOEFF_TOT"               "initialization weights"
state   real   dfi_p           ikj   misc        1         -     r    "P_DFI"           "perturbation pressure"         "Pa"
state   real   dfi_al          ikj   misc        1         -     r    "AL_DFI"          "inverse perturbation density"  "m3 kg-1"
state   real   dfi_mu          ij    misc        1         -     r    "MU_DFI"  "perturbation dry air mass in column" "Pa"
state   real   dfi_phb         ikj   misc        1         Z     r    "PHB_DFI"  "base-state geopotential"  "m2 s-2"
state   real   dfi_ph0         ikj   misc        1         Z     r    "PH0_DFI"  "initial geopotential"     "m2 s-2"
state   real   dfi_php         ikj   misc        1         Z     r    "PHP_DFI"  "geopotential"             "m2 s-2"
state   real   dfi_u           ikj   misc        1         -     r    "U_DFI"               "u accumulation array"          "   "
state   real   dfi_v           ikj   misc        1         -     r    "V_DFI"               "v accumulation array"          "   "
state   real   dfi_w           ikj   misc        1         -     r    "W_DFI"               "w accumulation array"          "   "
state   real   dfi_ww          ikj   misc        1         Z     r    "WW_DFI"              "mu-coupled eta-dot"    "Pa s-1"
state   real   dfi_t           ikj   misc        1         -     r    "TT_DFI"               "t accumulation array"          "   "
state   real   dfi_rh          ikj   misc        1         -     r    "RH_DFI"               "initial relative humidity"     "   "
state   real   dfi_ph          ikj   misc        1         -     r    "PH_DFI"               "p accumulation array"          "   "
state   real   dfi_pb          ikj   misc        1         -     r    "PB_DFI"               "pb accumulation array"          "   "
state   real   dfi_alt         ikj   misc        1         -     r    "ALT_DFI"             "1/rho accumulation array"          "   "
state   real   dfi_tke         ikj   misc        1         -     r    "TKE_DFI"          "TURBULENCE KINETIC ENERGY"     "m2 s-2"
state   real   dfi_tten_rad    ikj   misc        1         -     ir   "RAD_TTEN_DFI"     "RADAR POT. TEMP. TENDENCY"     "K s-1"
state    real  dfi_TSLB        ilj   misc        1         Z     r    "TSLB_dfi"         "SOIL TEMPERATURE"   "K"
state    real  dfi_SMOIS       ilj    -          1         Z     r    "SMOIS_dfi"        "SOIL MOISTURE"     "m3 m-3"
state    real  dfi_SNOW        ij    misc        1         -     r    "SNOW_dfi"         "SNOW WATER EQUIVALENT"    "kg m-2"
state    real  dfi_SNOWH       ij    misc        1         -     r    "SNOWH_dfi"        "PHYSICAL SNOW DEPTH"      "m"
state    real  dfi_CANWAT      ij    misc        1         -     r    "CANWAT_dfi"       "CANOPY WATER"             "kg m-2"
state    real  dfi_SMFR3D      ilj   misc        1         Z     r    "SMFR3D_dfi"           "SOIL ICE" ""
state    real  dfi_KEEPFR3DFLAG ilj  misc        1         Z     r    "KEEPFR3DFLAG_dfi"     "FLAG - 1. FROZEN SOIL YES, 0 - NO"             ""

# urban state variables
state    real   TR_URB2D         ij     misc        1         -     rd=(interp_mask_field:lu_index,iswater)u=(copy_fcnm)     "TR_URB"              "URBAN ROOF SKIN TEMPERATURE"        "K"
state    real   TB_URB2D         ij     misc        1         -     rd=(interp_mask_field:lu_index,iswater)u=(copy_fcnm)     "TB_URB"              "URBAN WALL SKIN TEMPERATURE"        "K" 
state    real   TG_URB2D         ij     misc        1         -     rd=(interp_mask_field:lu_index,iswater)u=(copy_fcnm)     "TG_URB"              "URBAN ROAD SKIN TEMPERATURE"        "K" 
state    real   TC_URB2D         ij     misc        1         -     rd=(interp_mask_field:lu_index,iswater)u=(copy_fcnm)     "TC_URB"              "URBAN CANOPY TEMPERATURE"           "K"
state    real   QC_URB2D         ij     misc        1         -     rd=(interp_mask_field:lu_index,iswater)u=(copy_fcnm)     "QC_URB"              "URBAN CANOPY HUMIDITY"          "kg kg{-1}"
state    real   UC_URB2D         ij     misc        1         -     rd=(interp_mask_field:lu_index,iswater)u=(copy_fcnm)     "UC_URB"              "URBAN CANOPY WIND"          "m s{-1}"
state    real   XXXR_URB2D       ij     misc        1         -     rd=(interp_mask_field:lu_index,iswater)u=(copy_fcnm)      "XXXR_URB" "M-O LENGTH ABOVE URBAN ROOF"   "dimensionless"
state    real   XXXB_URB2D       ij    misc        1         -      rd=(interp_mask_field:lu_index,iswater)u=(copy_fcnm)      "XXXB_URB" "M-O LENGTH ABOVE URBAN WALL"   "dimensionless"
state    real   XXXG_URB2D       ij    misc        1         -      rd=(interp_mask_field:lu_index,iswater)u=(copy_fcnm)       "XXXG_URB" "M-O LENGTH ABOVE URBAN ROAD"   "dimensionless"
state    real   XXXC_URB2D       ij    misc        1         -      rd=(interp_mask_field:lu_index,iswater)u=(copy_fcnm)       "XXXC_URB" "M-O LENGTH ABOVE URBAN CANOPY" "dimensionless"
state    real   TRL_URB3D        ilj    misc        1         Z     rd=(interp_mask_field:lu_index,iswater)u=(copy_fcnm)      "TRL_URB" "ROOF LAYER TEMPERATURE"          "K"
state    real   TBL_URB3D        ilj    misc        1         Z     rd=(interp_mask_field:lu_index,iswater)u=(copy_fcnm)      "TBL_URB" "WALL LAYER TEMPERATURE"          "K"
state    real   TGL_URB3D        ilj    misc        1         Z     rd=(interp_mask_field:lu_index,iswater)u=(copy_fcnm)      "TGL_URB" "ROAD LAYER TEMPERATURE"          "K"
state    real   SH_URB2D        ij    misc        1         -     r       "SH_URB"  "SENSIBLE HEAT FLUX FROM URBAN SFC"  "W m{-2}"
state    real   LH_URB2D        ij    misc        1         -     r       "LH_URB"  "LATENT HEAT FLUX FROM URBAN SFC"    "W m{-2}"
state    real   G_URB2D         ij    misc        1         -     r        "G_URB"  "GROUND HEAT FLUX INTO URBAN"        "W m{-2}"
state    real   RN_URB2D        ij    misc        1         -     r       "RN_URB"  "NET RADIATION ON URBAN SFC"         "W m{-2}"
state    real   TS_URB2D        ij    misc        1         -     r       "TS_URB"  "SKIN TEMPERATURE"          "K"
state    real   FRC_URB2D       ij    misc        1         -     i10rd=(interp_fcnm)u=(copy_fcnm)       "FRC_URB2D"  "URBAN FRACTION"         "dimensionless"
state    integer   UTYPE_URB2D  ij    misc        1         -     rd=(interp_fcnm)u=(copy_fcnm)       "UTYPE_URB"  "URBAN TYPE"         "dimensionless"
state    real   TRB_URB4D       i{ulay}j    misc       1         Z     r      "TRB_URB4D" "ROOF LAYER TEMPERATURE"          "K"
state    real   TW1_URB4D       i{ulay}j    misc       1         Z     r      "TW1_URB4D" "WALL LAYER TEMPERATURE"          "K"
state    real   TW2_URB4D       i{ulay}j    misc       1         Z     r      "TW2_URB4D" "WALL LAYER TEMPERATURE"          "K"
state    real   TGB_URB4D       i{ulay}j    misc       1         Z     r      "TGB_URB4D" "ROAD LAYER TEMPERATURE"          "K"
state    real   TLEV_URB3D      i{ulay}j    misc       1         Z     r      "TLEV_URB3D" "INDOOR TEMPERATURE"             "K"
state    real   QLEV_URB3D      i{ulay}j    misc       1         Z     r      "QLEV_URB3D" "SPECIFIC HUMIDITY"              "dimensionless"
state    real   TW1LEV_URB3D    i{ulay}j    misc       1         Z     r      "TW1LEV_URB3D" "WINDOW TEMPERATURE"           "K"
state    real   TW2LEV_URB3D    i{ulay}j    misc       1         Z     r      "TW2LEV_URB3D" "WINDOW TEMPERATURE"           "K"
state    real   TGLEV_URB3D     i{ulay}j    misc       1         Z     r      "TGLEV_URB3D" "GROUND TEMPERATURE BELOW A BUILDING"     "K"
state    real   TFLEV_URB3D     i{ulay}j    misc       1         Z     r      "TFLEV_URB3D" "FLOOR TEMPERATURE"                       "K"
state    real   SF_AC_URB3D     ij          misc       1         -     r      "SF_AC_URB3D"  "SENSIBLE HEAT FLUX FROM THE AIR COND." "W m{-2}"
state    real   LF_AC_URB3D     ij          misc       1         -     r      "LF_AC_URB3D"  "LATENT HEAT FLUX FROM THE AIR COND." "W m{-2}"
state    real   CM_AC_URB3D     ij          misc       1         -     r      "CM_AC_URB3D"  "CONSUMPTION OF THE AIR COND." "W m{-2}"
state    real   SFVENT_URB3D    ij          misc       1         -     r      "SFVENT_URB3D" "SENSIBLE HEAT FLUX FROM URBAN VENTILATION" "W m{-2}"
state    real   LFVENT_URB3D    ij          misc       1         -     r      "LFVENT_URB3D" "LATENT HEAT FLUX FROM URBAN VENTILATION" "W m{-2}"
state    real   SFWIN1_URB3D    i{ulay}j    misc       1         Z     r      "SFWIN1_URB3D" "SENSIBLE HEAT FLUX FROM URBAN SFC WINDOW"  "W m{-2}"
state    real   SFWIN2_URB3D    i{ulay}j    misc       1         Z     r      "SFWIN2_URB3D" "SENSIBLE HEAT FLUX FROM URBAN SFC WINDOW"  "W m{-2}"
state    real   SFW1_URB3D      i{ulay}j    misc       1         Z     r      "SFW1_URB3D"  "SENSIBLE HEAT FLUX FROM URBAN SFC"  "W m{-2}"
state    real   SFW2_URB3D      i{ulay}j    misc       1         Z     r      "SFW2_URB3D"  "SENSIBLE HEAT FLUX FROM URBAN SFC"  "W m{-2}"
state    real   SFR_URB3D       i{ulay}j    misc       1         Z     r      "SFR_URB3D"  "SENSIBLE HEAT FLUX FROM URBAN SFC"  "W m{-2}"
state    real   SFG_URB3D       i{ulay}j    misc       1         Z     r      "SFG_URB3D"  "SENSIBLE HEAT FLUX FROM URBAN SFC"  "W m{-2}"
state    real   CMR_SFCDIF      ij          misc       1         -     r      "CMR_SFCDIF" "" ""
state    real   CHR_SFCDIF      ij          misc       1         -     r      "CHR_SFCDIF" "" ""
state    real   CMC_SFCDIF      ij          misc       1         -     r      "CMC_SFCDIF" "" ""
state    real   CHC_SFCDIF      ij          misc       1         -     r      "CHC_SFCDIF" "" ""


# solar location variables from radiation driver
state    real   COSZEN           ij     misc        1         -      rh      "COSZEN"  "COS of SOLAR ZENITH ANGLE"     "dimensionless"
state    real   HRANG            ij     misc        1         -      r       "HRANG"   "SOLAR HOUR ANGLE"          "radians"
state    real   DECLIN            -     misc        1         -      r       "DECLIN"  "SOLAR DECLINATION"         "radians"
state    real   SOLCON            -     misc        1         -      r       "SOLCON"  "SOLAR CONSTANT"         "W m-2"

# RUC LSM
state    real   SMFR3D           ilj    misc        1         Z      r        "SMFR3D"               "SOIL ICE" ""
state    real   KEEPFR3DFLAG     ilj    misc        1         Z      r        "KEEPFR3DFLAG"          "FLAG - 1. FROZEN SOIL YES, 0 - NO"             ""

state    real   SWVISDIR          ij    misc        1         Z      r        "SWVISDIR"              "SWR VIS DIR component"  ""
state    real   SWVISDIF          ij    misc        1         Z      r        "SWVISDIF"              "SWR VIS DIF component"  ""
state    real   SWNIRDIR          ij    misc        1         Z      r        "SWNIRDIR"              "SWR NIR DIR component"  ""
state    real   SWNIRDIF          ij    misc        1         Z      r        "SWNIRDIF"              "SWR NIR DIF component"  ""
state    real   ALSWVISDIR        ij    misc        1         Z      r        "ALSWVISDIR"            "ALB VIS DIR component"  ""
state    real   ALSWVISDIF        ij    misc        1         Z      r        "ALSWVISDIF"            "ALB VIS DIF component"  ""
state    real   ALSWNIRDIR        ij    misc        1         Z      r        "ALSWNIRDIR"            "ALB NIR DIR component"  ""
state    real   ALSWNIRDIF        ij    misc        1         Z      r        "ALSWNIRDIF"            "ALB NIR DIF component"  ""


# Additional for P-X PBL and LSM
state    real   RA               ij     misc        1         -      r        "RA"           "AERODYNAMIC RESISTANCE"   "s m-1"
state    real   RS               ij     misc        1         -      r        "RS"           "SURFACE RESISTANCE"       "s m-1"
state    real   LAI              ij     misc        1         -      i0124rh  "LAI"          "LEAF AREA INDEX"          "m-2/m-2"
state    real   VEGF_PX          ij     misc        1         -      r        "VEGF_PX"      "Vegetation Fraction for PX LSM"    "area/area"
state    real   T2OBS            ij     misc        1         -      r        "T2OBS"        "2-m temperature from analysis "          "K"
state    real   Q2OBS            ij     misc        1         -      r        "Q2OBS"        "2-m mixing ratio from analysis "         "kg/kg"

# MRF PBL variables
i1      real   PSIM           ij     misc        1         -     -         "PSIM"                "SIMILARITY FUNCTION FOR MOMENTUM"     ""
i1      real   PSIH           ij     misc        1         -     -         "PSIH"                "SIMILARITY FUNCTION FOR HEAT"         ""
state   real   FM             ij     misc        1         -     -         "FM"                  "INTEGRATED FUNCTION FOR MOMENTUM"     ""
state   real   FH             ij     misc        1         -     -         "FH"                  "INTEGRATED FUNCTION FOR HEAT"         ""
i1      real   WSPD           ij     misc        1         -     -         "WSPD"                "Wind speed"                           "m s-1"
i1      real   GZ1OZ0         ij     misc        1         -     -         "GZ1OZ0"              "LOG OF Z1 over Z0"                     ""
i1      real   BR             ij     misc        1         -     -         "BR"                  "Bulk Richardson"                       ""

# ysupbl variables for grims shallow convection
state   real   WSTAR_YSU      ij     misc        1         -     -        "WSTAR_YSU"           "mixed-layer velocity scale from ysupbl" "m/s"
state   real   DELTA_YSU      ij     misc        1         -     -        "DELTA_YSU"           "entrainment layer depth from ysupbl"    "m"

# MYJ PBL variables; GBM PBL: EXCH_H, EXCH_M
state    real   EXCH_H          ikj     misc        1         Z     r         "EXCH_H"               "SCALAR EXCHANGE COEFFICIENTS "
state    real   EXCH_M          ikj     misc        1         Z     r         "EXCH_M"               "EXCHANGE COEFFICIENTS "
state    real  CT              ij      misc        1         -      r        "CT"                    "COUNTERGRADIENT TERM"    "K"
state   real   THZ0             ij     misc        1         -      r        "THZ0"                  "POTENTIAL TEMPERATURE AT ZNT"                 "K"
state    real  Z0               ij     misc        1         -      r        "Z0"                    "Background ROUGHNESS LENGTH"                  "m"
state   real   QZ0              ij     misc        1         -      r        "QZ0"                   "SPECIFIC HUMIDITY AT ZNT"                     "kg kg-1"
state   real   UZ0              ij     misc        1         -      r        "UZ0"                   "U WIND COMPONENT AT ZNT"                      "m s-1"
state   real   VZ0              ij     misc        1         -      r        "VZ0"                   "V WIND COMPONENT AT ZNT"                      "m s-1"
state   real   QSFC             ij     misc        1         -      r        "QSFC"                  "SPECIFIC HUMIDITY AT LOWER BOUNDARY"          "kg kg-1"
state   real   AKHS             ij     misc        1         -      r        "AKHS"                  "SFC EXCH COEFF FOR HEAT"                      "m s-1"    
state   real   AKMS             ij     misc        1         -      r        "AKMS"                  "SFC EXCH COEFF FOR MOMENTUM"                  "m s-1"    
state   integer KPBL            ij     misc        1         -     r         "KPBL"                  "LEVEL OF PBL TOP"                             ""
state   real   TSHLTR           ij     misc        1         -      r        "TSHLTR"                "SHELTER THETA FROM MYJ"                       "K"
state   real   QSHLTR           ij     misc        1         -      r        "QSHLTR"                "SHELTER SPECIFIC HUMIDITY FROM MYJ"           "kg kg-1"
state   real   PSHLTR           ij     misc        1         -      r        "PSHLTR"                "SHELTER PRESSURE FROM MYJ"           "Pa"
state   real   TH10             ij     misc        1         -      r        "TH10"                  "10-M THETA FROM MYJ"                          "K"
state   real   Q10              ij     misc        1         -      r        "Q10"                   "10-M SPECIFIC HUMIDITY FROM MYJ"              "kg kg-1"
i1      real   CHKLOWQ          ij     misc        1         -     -         "CHKLOWQ"               "SURFACE SATURATION FLAG"        ""

# MF_SHCONV variables
state   real   massflux_EDKF   ikj     misc        1         -      -        "MASS_FLUX"             "MASS FLUX FROM EDKF"              "Kg m s-1"
state   real   entr_EDKF       ikj     misc        1         -      -        "ENTR"                  "ENTRAINMENT FROM EDKF"            "m-1"
state   real   detr_EDKF       ikj     misc        1         -      -        "DETR"                  "ENTRAINMENT FROM EDKF"            "m-1"
state   real   thl_up          ikj     misc        1         -      -        "THL_UP"                "THL OF UPDRAFT FROM EDKF"         "K"
state   real   thv_up          ikj     misc        1         -      -        "THV_UP"                "THL OF UPDRAFT FROM EDKF"         "K"
state   real   rv_up           ikj     misc        1         -      -        "RV_UP"                 "RV OF UPDRAFT FROM EDKF"          "kq/kg"
state   real   rt_up           ikj     misc        1         -      -        "RT_UP"                 "RT OF UPDRAFT FROM EDKF"          "kq/kg"
state   real   rc_up           ikj     misc        1         -      -        "RC_UP"                 "RC OF UPDRAFT FROM EDKF"          "kq/kg"
state   real   u_up            ikj     misc        1         -      -        "U_UP"                  "U OF UPDRAFT FROM EDKF"           "m/s"
state   real   v_up            ikj     misc        1         -      -        "V_UP"                  "U OF UPDRAFT FROM EDKF"           "m/s"
state   real   frac_up         ikj     misc        1         -      -        "FRAC_UP"               "FRACTION OF UPDRAFT FROM EDKF"    ""
state   real   rc_mf           ikj     misc        1         -      r        "RC_MF"                 "RC IN THE GRID COMPUTED BY EDKF"  "kg/kg"

# TEMF PBL variables
state    real   te_temf        ikj     misc        1         -      rh        "te_temf"               "Total energy from TEMF PBL scheme"      "m2 s-2"
state    real   kh_temf        ikj     misc        1         -     rh          "kh_temf"               "Diffusion coefficient for heat from TEMF PBL"
state    real   km_temf        ikj     misc        1         -     rh          "km_temf"               "Diffusion coefficient for momentum from TEMF PBL"
state    real   shf_temf       ikj     misc        1         -     rh          "shf_temf"              "Sensible heat flux from TEMF PBL"      "K m s-1"
state    real   qf_temf        ikj     misc        1         -     rh          "qf_temf"              "Sensible heat flux from TEMF PBL"       "kg/kg m s-1"
state    real   uw_temf        ikj     misc        1         -     rh          "uw_temf"              "U momentum flux from TEMF PBL"       "m2 s-2"
state    real   vw_temf        ikj     misc        1         -     rh          "vw_temf"              "V momentum flux from TEMF PBL"       "m2 s-2"
state    real   wupd_temf      ikj     misc        1         -     rh          "wupd_temf"            "Updraft velocity from TEMF PBL"      "m s-1"
state    real   mf_temf        ikj     misc        1         -     rh          "mf_temf"              "Mass flux from TEMF PBL"             "m s-1"
state    real   thup_temf      ikj     misc        1         -     rh          "thup_temf"            "Updraft thetal from TEMF PBL"        "K"
state    real   qtup_temf      ikj     misc        1         -     rh          "qtup_temf"            "Updraft qt from TEMF PBL"        "1"
state    real   qlup_temf      ikj     misc        1         -     rh          "qlup_temf"            "Updraft ql (liquid water) from TEMF PBL"        "1"
state    real   cf3d_temf      ikj     misc        1         -     rh          "cf3d_temf"            "3D Cloud fraction from TEMF PBL"        "1"
state    real   hd_temf        ij      misc        1         -     rh          "hd_temf"              "Dry thermal top height from TEMF PBL"       "m"
state    real   lcl_temf       ij      misc        1         -     rh          "lcl_temf"             "Lifting condensation level from TEMF PBL"       "m"
state    real   hct_temf       ij      misc        1         -     rh          "hct_temf"             "Cloud top height from TEMF PBL"       "m"
state    real   cfm_temf       ij      misc        1         -     rh          "cfm_temf"            "Column cloud fraction from TEMF PBL"        "1"
state    real   wm_temf        ij      misc        1         -     rh        "wm_temf"               "Velocity scale in TEMF surface layer scheme"      "m s-1"

# MYNN PBL variables
state   real   qke_adv         ikjftb  scalar      1         -      i0rusdf=(bdy_interp:dt) "qke_adv"       "twice TKE from MYNN"      "m2 s-2"
state   real   qke             ikj     misc        1         -      irh      "qke"               "twice TKE from MYNN"      "m2 s-2"
#state   real   EL_MYNN         ikj     misc        1         Z      h        "el_mynn"           "MIXING LENGTH FROM MYNN"        "m"
state   real   qSHEAR          ikj     misc        1         Z      h        "qSHEAR"            "TKE Production - shear"          "m2 s-2"
state   real   qBUOY           ikj     misc        1         Z      h        "qBUOY"             "TKE Production - buoyancy"       "m2 s-2"
state   real   qDISS           ikj     misc        1         Z      h        "qDISS"             "TKE dissipation"                 "m2 s-2"
state   real   qWT             ikj     misc        1         Z      h        "qWT"               "TKE vertical transport"          "m2 s-2"
state   real   dqke            ikj     misc        1         -      h        "Dtke"              "TKE change"                     "m2 s-2"
state   real   tsq             ikj     misc        1         -      r        "tsq"               "liquid water pottemp variance"      "K2"
state   real   qsq             ikj     misc        1         -      r        "qsq"               "liquid water variance"      "(kg/kg)**2"
state   real   cov             ikj     misc        1         -      r        "cov"               "liquid water-liquid water pottemp covariance"   "K kg/kg"
state   real   Sh3d            ikj     misc        1         -      r        "Sh3d"              "Stability function for heat"   ""
state   real   ch               ij     misc        1         -      -        "ch"                "surface exchange coeff for heat"    "m s-1"
#state   real   K_m             ikj     misc        1         -     -          "K_m"               "EXCHANGE COEFFICIENT for momentum "
#state   real   K_h             ikj     misc        1         -     -          "K_h"               "EXCHANGE COEFFICIENT for heat "
#state   real   K_q             ikj     misc        1         -     -          "K_q"               "EXCHANGE COEFFICIENT for qke "

#FogDES variables
state   real   fgdp             ij     misc        1         -      -        "fgdp"                "Accumulated fog deposition"    "mm"
state   real   dfgdp            ij     misc        1         -      -        "dfgdp"               "Fog deposition during timestep"    "mm"
state   real   vdfg             ij     misc        1         -      -        "vdfg"                "Deposition velocity of fog"    "m/s"

# GBM PBL variable
state   real   exch_tke       ikj     misc        1         -      h       "EXCH_TKE"                 "Exchange coefficient TKE enhanced"      "m2 s-1"

# Additional for gravity wave drag
state   real   DTAUX3D         ikj     misc        1         -     rh        "DTAUX3D"               "LOCAL U GWDO STRESS"   "m s-1"
state   real   DTAUY3D         ikj     misc        1         -     rh        "DTAUY3D"               "LOCAL V GWDO STRESS"   "m s-1"  
state   real   DUSFCG           ij     misc        1         -     rh        "DUSFCG"                "COLUMN-INTEGRATED U GWDO STRESS"   "Pa m s-1"
state   real   DVSFCG           ij     misc        1         -     rh        "DVSFCG"                "COLUMN-INTEGRATED V GWDO STRESS"   "Pa m s-1"
state   real   VAR2D            ij     misc        1         -     i012rhdus "VAR"                   "OROGRAPHIC VARIANCE"   ""   ""
state   real   OC12D            ij     misc        1         -     i012rhdus "CON"                   "OROGRAPHIC CONVEXITY"   ""   ""
state   real   OA1              ij     misc        1         -     i012rhdus "OA1"                   "OROGRAPHIC DIRECTION ASYMMETRY FUNCTION"   ""   ""
state   real   OA2              ij     misc        1         -     i012rhdus "OA2"                   "OROGRAPHIC DIRECTION ASYMMETRY FUNCTION"   ""   ""
state   real   OA3              ij     misc        1         -     i012rhdus "OA3"                   "OROGRAPHIC DIRECTION ASYMMETRY FUNCTION"   ""   ""
state   real   OA4              ij     misc        1         -     i012rhdus "OA4"                   "OROGRAPHIC DIRECTION ASYMMETRY FUNCTION"   ""   ""
state   real   OL1              ij     misc        1         -     i012rhdus "OL1"                   "OROGRAPHIC DIRECTION ASYMMETRY FUNCTION"   ""   ""
state   real   OL2              ij     misc        1         -     i012rhdus "OL2"                   "OROGRAPHIC DIRECTION ASYMMETRY FUNCTION"   ""   ""
state   real   OL3              ij     misc        1         -     i012rhdus "OL3"                   "OROGRAPHIC DIRECTION ASYMMETRY FUNCTION"   ""   ""
state   real   OL4              ij     misc        1         -     i012rhdus "OL4"                   "OROGRAPHIC DIRECTION ASYMMETRY FUNCTION"   ""   ""

# Additional for topo_wind
state    real   ctopo             ij      misc        1         -     rdu         "ctopo"              "Correction for topography"       ""
state    real   ctopo2            ij      misc        1         -     rdu         "ctopo2"             "Correction for topography 2"     ""

# BEP urban scheme  variables
state    real    a_u_bep       ikj     misc        1         Z      -        "a_u_bep"               "IMPLICIT FOR X-COMP."      "s-1"
state    real    a_v_bep       ikj     misc        1         Z      -        "a_v_bep"               "IMPLICIT FOR Y-COMP."      "s-1"
state    real    a_t_bep       ikj     misc        1         Z      -        "a_t_bep"               "IMPLICIT FOR Pot. Temp"    "s-1"
state    real    a_q_bep       ikj     misc        1         Z      -        "a_q_bep"               "IMPLICIT FOR Moisture"     "s-1"
state    real    a_e_bep       ikj     misc        1         Z      -        "a_e_bep"               "IMPLICIT FOR TKE"          "s-1"
state    real    b_u_bep       ikj     misc        1         Z      -        "b_u_bep"               "EXPLICIT FOR X-COMP."      "m s-2"
state    real    b_v_bep       ikj     misc        1         Z      -        "b_v_bep"               "EXPLICIT FOR Y-COMP."      "m s-2"
state    real    b_t_bep       ikj     misc        1         Z      -        "b_t_bep"               "EXPLICIT FOR Pot. Temp"    "K s-1"
state    real    b_q_bep       ikj     misc        1         Z      -        "b_q_bep"               "EXPLICIT FOR Moisture"     "kg s-1"
state    real    b_e_bep       ikj     misc        1         Z      -        "b_e_bep"               "EXPLICIT FOR TKE"          "m2 s-3"
state    real    dlg_bep       ikj     misc        1         Z      -        "dlg_bep"               "length scale 1"            "m"
state    real    dl_u_bep      ikj     misc        1         Z      -        "dl_u_bep"              "urban length scale"        "m"
state    real    sf_bep        ikj     misc        1         Z      -        "sf_bep"                "surface grid"              "-"
state    real    vl_bep        ikj     misc        1         Z      -        "vl_bep"                "volume grid"               "-"
state    real   tke_pbl        ikj     misc        1         Z      rh       "tke_pbl"              "TKE from PBL"      "m2 s-2"
state    real   el_pbl         ikj     misc        1         Z      h        "el_pbl"               "Length scale from PBL"      "m"
# Diagnostic BOULAC PBL variables
state    real   wu_tur         ikj     misc        1         -      r        "wu_tur"               "Turbulent flux of momentum(x)"      "m2 s-2"
state    real   wv_tur         ikj     misc        1         -      r        "wv_tur"               "Turbulent flux of momentum(y)"      "m2 s-2"
state    real   wt_tur         ikj     misc        1         -      r        "wt_tur"               "Turbulent flux of temperature"      "K m s-1"
state    real   wq_tur         ikj     misc        1         -      r        "wq_tur"               "Turbulent flux of water vapor"      "- m s-1"

# gfdl (eta) radiation State Variables
state    real    HTOP            ij     misc        1         -      r        "HTOP"                 "TOP OF CONVECTION LEVEL"         ""
state    real    HBOT            ij     misc        1         -      r        "HBOT"                 "BOT OF CONVECTION LEVEL"         ""
state    real    HTOPR           ij     misc        1         -      r        "HTOPR"                "TOP OF CONVECTION LEVEL FOR RADIATION"    ""
state    real    HBOTR           ij     misc        1         -      r        "HBOTR"                "BOT OF CONVECTION LEVEL FOR RADIATION"    ""
state    real    CUTOP           ij     misc        1         -      r        "CUTOP"                "TOP OF CONVECTION LEVEL FROM CUMULUS PAR"    ""
state    real    CUBOT           ij     misc        1         -      r        "CUBOT"                "BOT OF CONVECTION LEVEL FROM CUMULUS PAR"    ""
state    real    CUPPT           ij     misc        1         -      r        "CUPPT"                "ACCUMULATED CONVECTIVE RAIN SINC LAST CALL TO THE RADIATION"         ""
state    real   rswtoa           ij     misc        1         -      -
state    real   rlwtoa           ij     misc        1         -      -
state    real   czmean           ij     misc        1         -      -
state    real   cfracl           ij     misc        1         -      -
state    real   cfracm           ij     misc        1         -      -
state    real   cfrach           ij     misc        1         -      -
state    real   acfrst           ij     misc        1         -      -
state integer   ncfrst           ij     misc        1         -      -
state    real   acfrcv           ij     misc        1         -      -
state integer   ncfrcv           ij     misc        1         -      -

# new rad variables
state    real   o3rad           ikj     misc        1         -      irdf=(p2c)      "o3rad"    "RADIATION 3D OZONE" "ppmv"

# incoming optical depth derived from aerosol data
state  real   aerodm    i{lsa}jm{ty}    misc        1    -   -     -
state  real   pina      {lsa}           misc        1    -   -      "PINA"     "PRESSURE LEVEL OF OZONE MIXING RATIO"  "millibar"

# array to hold aerosol optical depth that has been interpolated to model levels and time
state  real   -         ikjf            aerod       1    -   -             -
state  real   ocarbon   ikjf            aerod       1    -   df=(p2c)     "ocarbon"         "organic carbon"          -
state  real   seasalt   ikjf            aerod       1    -   df=(p2c)     "seasalt"         "sea salt"                -
state  real   dust      ikjf            aerod       1    -   df=(p2c)     "dust"            "dust"                    -
state  real   bcarbon   ikjf            aerod       1    -   df=(p2c)     "bcarbon"         "black carbon"            -
state  real   sulfate   ikjf            aerod       1    -   df=(p2c)     "sulfate"         "sulfate"                 -
state  real   upperaer  ikjf            aerod       1    -   df=(p2c)     "upperaer"        "volcanic ash"            -
state  real   aodtot    ij              misc        1    -      r         "aodtot"          "TOTAL AEROSOL OPTICAL DEPTH"  -

# cam radiation variables
state  real    -       i{ls}jf ozmixm      1    -   -     -
state  real   mth01    i{ls}jf ozmixm      1    -   -     -
state  real   mth02    i{ls}jf ozmixm      1    -   -     -
state  real   mth03    i{ls}jf ozmixm      1    -   -     -
state  real   mth04    i{ls}jf ozmixm      1    -   -     -
state  real   mth05    i{ls}jf ozmixm      1    -   -     -
state  real   mth06    i{ls}jf ozmixm      1    -   -     -
state  real   mth07    i{ls}jf ozmixm      1    -   -     -
state  real   mth08    i{ls}jf ozmixm      1    -   -     -
state  real   mth09    i{ls}jf ozmixm      1    -   -     -
state  real   mth10    i{ls}jf ozmixm      1    -   -     -
state  real   mth11    i{ls}jf ozmixm      1    -   -     -
state  real   mth12    i{ls}jf ozmixm      1    -   -     -
state  real   pin       {ls}     misc      1    -   -      "PIN"             "PRESSURE LEVEL OF OZONE MIXING RATIO"  "millibar"
state  real   m_ps       ij   misc      2    -   -      "m_ps"            "PS from MATCH on WRF grids"
state  real    -       idjf aerosolc    2    -   -       -
state  real   SUL      idjf aerosolc    2    -   -     "SUL"        "SUL aerosol concentration"
state  real   SSLT     idjf aerosolc    2    -   -     "SSLT"        "SSLT aerosol concentration"
state  real   DUST1    idjf aerosolc    2    -   -     "DUST1"        "DUST1 aerosol concentration"
state  real   DUST2    idjf aerosolc    2    -   -     "DUST2"        "DUST2 aerosol concentration"
state  real   DUST3    idjf aerosolc    2    -   -     "DUST3"        "DUST3 aerosol concentration"
state  real   DUST4    idjf aerosolc    2    -   -     "DUST4"        "DUST4 aerosol concentration"
state  real   OCPHO    idjf aerosolc    2    -   -     "OCPHO"        "OCPHO aerosol concentration"
state  real   BCPHO    idjf aerosolc    2    -   -     "BCPHO"        "BCPHO aerosol concentration"
state  real   OCPHI    idjf aerosolc    2    -   -     "OCPHI"        "OCPHI aerosol concentration"
state  real   BCPHI    idjf aerosolc    2    -   -     "BCPHI"        "BCPHI aerosol concentration"
state  real   BG       idjf aerosolc    2    -   -     "BG"           "BG aerosol concentration"
state  real   VOLC     idjf aerosolc    2    -   -     "VOLC"         "VOLC aerosol concentration"
state  real   m_hybi    d     misc      1    -   -     "m_hybi"       "MATCH hybi"

# new eta microphysics State Variables
state   real    F_ICE_PHY      ikj     misc         1         -      rhdu     "F_ICE_PHY"            "FRACTION OF ICE"         ""
state   real    F_RAIN_PHY     ikj     misc         1         -      rhdu     "F_RAIN_PHY"           "FRACTION OF RAIN"        ""
state   real    F_RIMEF_PHY    ikj     misc         1         -      rhdu     "F_RIMEF_PHY"          "MASS RATIO OF RIMED ICE"         ""
state   real    qndropsource   ikj     misc         1         -      rh       "qndropsource"         "Droplet number source"   "#/kg/s"
# TAKEISHI added
state   real    dact3d	       ikj     misc         1         -      rh       "dact3d" 		     "Activated number"        "#/kg"
state   real    smax3d         ikj     misc         1         -      rh       "smax3d"               "Maximum supersaturation" "unitless"

# cyl 3DPWP variables
state   real    OM_TMP        i{nocnl}j      misc         1        Z     i012rhdu=(copy_fcnm)f=(c2f_interp:grid_id)    "OM_TMP" "temperature"   "k"
state   real    OM_S          i{nocnl}j      misc         1        Z     i012rhdu=(copy_fcnm)f=(c2f_interp:grid_id)  "OM_S" "salinity"       "degree"
state   real    OM_DEPTH      i{nocnl}j      misc         1        Z     i012rhd   "OM_DEPTH"   "depth"     "m"
state   real    OM_U          i{nocnl}j      misc         1        Z     i012rhdu=(copy_fcnm)f=(c2f_interp:grid_id)   "OM_U"   "u current"     "m/s"
state   real    OM_V          i{nocnl}j      misc         1        Z     i012rhdu=(copy_fcnm)f=(c2f_interp:grid_id)   "OM_V"   "v current"     "m/s"
state   real    OM_LAT        ij       misc         1        -     i012rd   "OM_LAT"  "om lat"       "degree"
state   real    OM_LON        ij       misc         1        -     i012rd   "OM_LON"  "om lon"       "degree"
state   real    OM_ML         ij       misc         1        -     i012rhdu=(copy_fcnm)f=(c2f_interp:grid_id)   "OM_ML"  "om ml"       "m"
state   real    OM_TINI       i{nocnl}j      misc         1        Z     i012rd   "OM_TINI"   "temperature init"     "k"
state   real    OM_SINI       i{nocnl}j      misc         1        Z     i012rd   "OM_SINI"       "salinity init"     "degree"

# Other Misc State Variables                                            
state   real    h_diabatic     ikj     misc         1         -      rdu      "h_diabatic"            "MICROPHYSICS LATENT HEATING"         "K s-1"      
state   real    msft           ij      misc         1         -     i012rhdu=(copy_fcnm)    "MAPFAC_M"         "Map scale factor on mass grid" ""
state   real    msfu           ij      misc         1         X     i012rhdu=(copy_fcnm)    "MAPFAC_U"         "Map scale factor on u-grid" ""
state   real    msfv           ij      misc         1         Y     i012rhdu=(copy_fcnm)    "MAPFAC_V"         "Map scale factor on v-grid" ""
state   real    msftx          ij      misc         1         -     i012rhdu=(copy_fcnm)    "MAPFAC_MX"         "Map scale factor on mass grid, x direction" ""
state   real    msfty          ij      misc         1         -     i012rhdu=(copy_fcnm)    "MAPFAC_MY"         "Map scale factor on mass grid, y direction" ""
state   real    msfux          ij      misc         1         X     i012rhdu=(copy_fcnm)    "MAPFAC_UX"         "Map scale factor on u-grid, x direction" ""
state   real    msfuy          ij      misc         1         X     i012rhdu=(copy_fcnm)    "MAPFAC_UY"         "Map scale factor on u-grid, y direction" ""
state   real    msfvx          ij      misc         1         Y     i012rhdu=(copy_fcnm)    "MAPFAC_VX"         "Map scale factor on v-grid, x direction" ""
state   real    msfvx_inv      ij      misc         1         Y     i012rhdu=(copy_fcnm)    "MF_VX_INV"         "Inverse map scale factor on v-grid, x direction" ""
state   real    msfvy          ij      misc         1         Y     i012rhdu=(copy_fcnm)    "MAPFAC_VY"         "Map scale factor on v-grid, y direction" ""

state   real    f              ij      misc         1         -     i012rhdu=(copy_fcnm)    "f"                "Coriolis sine latitude term"  "s-1"
state   real    e              ij      misc         1         -     i012rhdu=(copy_fcnm)    "e"                "Coriolis cosine latitude term"  "s-1"
state   real    sina           ij      misc         1         -     i012rhdu=(copy_fcnm)    "SINALPHA"         "Local sine of map rotation"   ""
state   real    cosa           ij      misc         1         -     i012rhdu=(copy_fcnm)    "COSALPHA"         "Local cosine of map rotation"  ""
state   real    ht             ij      misc         1         -     i012rhdus  "HGT"              "Terrain Height"   "m"
state   real    ht_fine        ij      misc         1         -     -          "HGT_FINE"         "Fine Terrain Height"   "m"
state   real    ht_int         ij      misc         1         -     -          "HGT_INT"          "Terrain Height Horizontally Interpolated"   "m"
state   real    ht_input       ij      misc         1         -     -          "HGT_INPUT"        "Terrain Height from FG Input File"   "m"
state   real    ht_smooth      ij      misc         1         -     -          "HGT_SMOOTH"       "Terrain Height Smoothed with External Model Topo (d1 only)"   "m"
state   real    ht_shad        ijb     misc         1         -     df=(bdy_interp:dt)         "HGT_SHAD"        "Height of orographic shadow"   "m"
i1      real    ht_loc         ij      misc         1         -     - 
state   integer  shadowmask    ij      misc         1         -     - 
state   integer min_ptchsz     -       misc         1         -     r

state   real    TSK            ij      misc         1         -     i012rhd=(interp_mask_field:lu_index,iswater)u=(copy_fcnm)    "TSK"                   "SURFACE SKIN TEMPERATURE"                  "K"
state   real    dfi_TSK        ij      misc         1         -     r                       "TSK_dfi"               "saved SURFACE SKIN TEMPERATURE"
state   real    TSK_SAVE       ij      misc         1         -     -         "TSK_SAVE" "SURFACE SKIN TEMPERATURE, EXTRA COPY FOR SEA ICE TESTS in REAL"       "K"
state   real    u_base         k       misc         1         -     ir        "u_base"                "BASE STATE X WIND IN IDEALIZED CASES"         ""      
state   real    v_base         k       misc         1         -     ir        "v_base"                "BASE STATE Y WIND IN IDEALIZED CASES"         ""      
state   real    qv_base        k       misc         1         -     ir        "qv_base"               "BASE STATE QV IN IDEALIZED CASES"         ""      
state   real    z_base         k       misc         1         -     ir        "z_base"                "BASE STATE HEIGHT IN IDEALIZED CASES"         ""      
state   real    u_frame        -       misc         1         -     ir        "u_frame"               "FRAME X WIND"         "m s-1"      
state   real    v_frame        -       misc         1         -     ir        "v_frame"               "FRAME Y WIND"         "m s-1"      
# p_top appears as metadata between SI and real but as a state variable in real and WRF
# since it is a scalar and a constant, it makes sense to have it as metadata -- there
# are, however, probably post-processing programs that expect to see it as an I/O record
# another problem: share/input_wrf tries to read this as metadata (fine for real reading
# SI, but with model reading real output, it generates a warning when debug is > 0 in
# namelist and causes repeated questions from users.  A third problem is the potential
# collision between a metadata name and a field record in the I/O data
# resolve this how?  Have the real program throw a switch to tell the code to get it
# from the metadata?  Otherwise it's a field?
state logical just_read_auxinput4  -      misc         -         -     r    "we_just_read_sst"           "1=AUXINPUT4 ALARM RINGING, 0=NO AUXINPUT4 ALARM"  "-"
state   real    mf_fft         -       misc         -         -      r        "mf_fft"                "Mass point map factor at equatorward FFT filter location"  ""
state   real    p_top          -       misc         -         -     irh       "p_top"                 "PRESSURE TOP OF THE MODEL"  "Pa"
state   real    t00            -       misc         -         -     i02rh     "t00"                   "BASE STATE TEMPERATURE   "  "K"
state   real    p00            -       misc         -         -     i02rh     "p00"                   "BASE STATE PRESURE"         "Pa"
state   real    tlp            -       misc         -         -     i02rh     "tlp"                   "BASE STATE LAPSE RATE    "  ""
state   real    tiso           -       misc         -         -     i02rh     "tiso"                  "TEMP AT WHICH THE BASE T TURNS CONST"  "K"
state   real    tlp_strat      -       misc         -         -     i02rh     "tlp_strat"             "BASE STATE LAPSE RATE (DT/D(LN(P)) IN STRATOSPHERE"  "K"
state   real    p_strat        -       misc         -         -     i02rh     "p_strat"               "BASE STATE PRESSURE AT BOTTOM OF STRATOSPHERE" "Pa"
state   real    max_msftx      -       misc         -         -      rh       "max_mstfx"             "Max map factor in domain"  ""
state   real    max_msfty      -       misc         -         -      rh       "max_mstfy"             "Max map factor in domain"  ""

# State variables for Goddard LW and SW radiation
state    real  TLWDN           ij      misc        1         -      h         "TLWDN"                 "TOA LW downwelling flux"           "W m-2"
state    real  TLWUP           ij      misc        1         -      h         "TLWUP"                 "TOA LW upwelling flux"             "W m-2"
state    real  SLWDN           ij      misc        1         -      h         "SLWDN"                 "Surface LW downwelling flux"       "W m-2"
state    real  SLWUP           ij      misc        1         -      h         "SLWUP"                 "Surface LW upwelling flux"         "W m-2"
state    real  TSWDN           ij      misc        1         -      h         "TSWDN"                 "TOA SW downwelling flux"           "W m-2"
state    real  TSWUP           ij      misc        1         -      h         "TSWUP"                 "TOA SW upwelling flux"             "W m-2"
state    real  SSWDN           ij      misc        1         -      h         "SSWDN"                 "Surface SW downwelling flux"       "W m-2"
state    real  SSWUP           ij      misc        1         -      h         "SSWUP"                 "Surface SW upwelling flux"         "W m-2"
                                                
# Other physics variables

state    real  RUSHTEN         ikj      misc        1         -      r        "RUSHTEN"               "COUPLED X WIND TENDENCY DUE TO SHALLOW CUMULUS SCHEME"   "Pa m s-2"
state    real  RVSHTEN         ikj      misc        1         -      r        "RVSHTEN"               "COUPLED Y WIND TENDENCY DUE TO SHALLOW CUMULUS SCHEME"   "Pa m s-2"
state    real  RTHSHTEN        ikj      misc        1         -      r        "RTHSHTEN"              "COUPLED THETA TENDENCY DUE TO SHALLOW CUMULUS SCHEME"    "Pa K s-1"
state    real  RQVSHTEN        ikj      misc        1         -      r        "RQVSHTEN"              "COUPLED Q_V TENDENCY DUE TO SHALLOW CUMULUS SCHEME"      "Pa kg kg-1 s-1"
state    real  RQRSHTEN        ikj      misc        1         -      r        "RQRSHTEN"              "COUPLED Q_R TENDENCY DUE TO SHALLOW CUMULUS SCHEME"      "Pa kg kg-1 s-1"
state    real  RQCSHTEN        ikj      misc        1         -      r        "RQCSHTEN"              "COUPLED Q_C TENDENCY DUE TO SHALLOW CUMULUS SCHEME"      "Pa kg kg-1 s-1"
state    real  RQSSHTEN        ikj      misc        1         -      r        "RQSSHTEN"              "COUPLED Q_S TENDENCY DUE TO SHALLOW CUMULUS SCHEME"      "Pa kg kg-1 s-1"
state    real  RQISHTEN        ikj      misc        1         -      r        "RQISHTEN"              "COUPLED Q_I TENDENCY DUE TO SHALLOW CUMULUS SCHEME"      "Pa kg kg-1 s-1"
state    real  RQGSHTEN        ikj      misc        1         -      r        "RQGSHTEN"              "COUPLED Q_G TENDENCY DUE TO SHALLOW CUMULUS SCHEME"      "Pa kg kg-1 s-1"
state    real  RQCNSHTEN       ikj      misc        1         -      r       "RQCNSHTEN"              "COUPLED Q_CN TENDENCY DUE TO SHALLOW CUMULUS SCHEME"      "Pa kg kg-1 s-1"
state    real  RQINSHTEN       ikj      misc        1         -      r       "RQINSHTEN"              "COUPLED Q_IN TENDENCY DUE TO SHALLOW CUMULUS SCHEME"      "Pa kg kg-1 s-1"

state    real  RUCUTEN         ikj      misc        1         -      r        "RUCUTEN"               "COUPLED X WIND TENDENCY DUE TO CUMULUS PARAMETERIZATION"  "Pa m s-2"
state    real  RVCUTEN         ikj      misc        1         -      r        "RVCUTEN"               "COUPLED Y WIND TENDENCY DUE TO CUMULUS PARAMETERIZATION"  "Pa m s-2"
state    real  RTHCUTEN        ikj      misc        1         -      r        "RTHCUTEN"              "COUPLED THETA TENDENCY DUE TO CUMULUS SCHEME"     "Pa K s-1"
state    real  RQVCUTEN        ikj      misc        1         -      r        "RQVCUTEN"              "COUPLED Q_V TENDENCY DUE TO CUMULUS SCHEME"       "Pa kg kg-1 s-1"
state    real  RQRCUTEN        ikj      misc        1         -      r        "RQRCUTEN"              "COUPLED Q_R TENDENCY DUE TO CUMULUS SCHEME"       "Pa kg kg-1 s-1"
state    real  RQCCUTEN        ikj      misc        1         -      r        "RQCCUTEN"              "COUPLED Q_C TENDENCY DUE TO CUMULUS SCHEME"       "Pa kg kg-1 s-1"
state    real  RQSCUTEN        ikj      misc        1         -      r        "RQSCUTEN"              "COUPLED Q_S TENDENCY DUE TO CUMULUS SCHEME"       "Pa kg kg-1 s-1"
state    real  RQICUTEN        ikj      misc        1         -      r        "RQICUTEN"              "COUPLED Q_I TENDENCY DUE TO CUMULUS SCHEME"       "Pa kg kg-1 s-1"
state    real  RQCNCUTEN       ikj      misc        1         -      r       "RQCNCUTEN"             "COUPLED Q_CN TENDENCY DUE TO CUMULUS SCHEME"       "Pa kg kg-1 s-1"
state    real  RQINCUTEN       ikj      misc        1         -      r       "RQINCUTEN"             "COUPLED Q_IN TENDENCY DUE TO CUMULUS SCHEME"       "Pa kg kg-1 s-1"
state    real  W0AVG           ikj      misc        1         -      r        "W0AVG"                 "AVERAGE VERTICAL VELOCITY FOR KF CUMULUS SCHEME"         "m s-1"

state    real  RAINC            ij      misc        1         -      rhdu     "RAINC"                 "ACCUMULATED TOTAL CUMULUS PRECIPITATION"                 "mm"      
state    real  RAINSH           ij      misc        1         -      rhdu     "RAINSH"                "ACCUMULATED SHALLOW CUMULUS PRECIPITATION"               "mm"
state    real  RAINNC           ij      misc        1         -      rhdu     "RAINNC"                "ACCUMULATED TOTAL GRID SCALE PRECIPITATION"              "mm"      
state  integer I_RAINC          ij      misc        1         -      rhd=(interp_fcni)u=(copy_fcni)     "I_RAINC"            "BUCKET FOR RAINC"                    ""
state  integer I_RAINNC         ij      misc        1         -      rhd=(interp_fcni)u=(copy_fcni)     "I_RAINNC"           "BUCKET FOR RAINNC"                   ""
state    real  PRATEC           ij      misc        1         -      r        "PRATEC"                "PRECIP RATE FROM CUMULUS SCHEME"                         "mm s-1"
state    real  PRATESH          ij      misc        1         -      r        "PRATESH"               "PRECIP RATE FROM SHALLOW CUMULUS SCHEME"                 "mm s-1"
state    real  RAINCV           ij      misc        1         -      r        "RAINCV"                "TIME-STEP CUMULUS PRECIPITATION"                         "mm"
state    real  RAINSHV          ij      misc        1         -      r        "RAINSHV"               "TIME-STEP SHALLOW CUMULUS PRECIPITATION"                 "mm"
state    real  RAINNCV          ij      misc        1         -      r        "RAINNCV"               "TIME-STEP NONCONVECTIVE PRECIPITATION"                   "mm"
state    real  RAINBL           ij      misc        1         -      r        "RAINBL"                "PBL TIME-STEP TOTAL PRECIPITATION"                       "mm"      
state    real  SNOWNC           ij      misc        1         -      rhdu     "SNOWNC"                "ACCUMULATED TOTAL GRID SCALE SNOW AND ICE"               "mm"
state    real  GRAUPELNC        ij      misc        1         -      rhdu     "GRAUPELNC"             "ACCUMULATED TOTAL GRID SCALE GRAUPEL"                    "mm"
state    real  HAILNC           ij      misc        1         -      rhdu     "HAILNC"                "ACCUMULATED TOTAL GRID SCALE HAIL"                       "mm"
state    real  SNOWNCV          ij      misc        1         -      r        "SNOWNCV"               "TIME-STEP NONCONVECTIVE SNOW AND ICE"                    "mm"
state    real  GRAUPELNCV       ij      misc        1         -      r        "GRAUPELNCV"            "TIME-STEP NONCONVECTIVE GRAUPEL"                         "mm"
state    real  HAILNCV          ij      misc        1         -      r        "HAILNCV"               "TIME-STEP NONCONVECTIVE HAIL"                            "mm"
state    real    refl_10cm      ikj     dyn_em      1         -     hdu       "refl_10cm"             "Radar reflectivity (lamda = 10 cm)"  "dBZ"
state    real  NCA              ij      misc        1         -      r        "NCA"                   "COUNTER OF THE CLOUD RELAXATION TIME IN KF CUMULUS SCHEME"    ""      
state    integer  LOWLYR        ij      misc        1         -     -         "LOWLYR"                "INDEX OF LOWEST MODEL LAYER ABOVE THE GROUND IN BMJ SCHEME"   ""      
state    real  MASS_FLUX        ij      misc        1         -      r        "MASS_FLUX"             "DOWNDRAFT MASS FLUX FOR IN GRELL CUMULUS SCHEME"  "mb hour-1"
# ckay
state    real  cldfra_dp        ikj     misc        1         -      r        "CLDFRA_DP"             "DEEP CONVECTIVE CLOUD FRACTION FROM KF"  ""
state    real  cldfra_sh        ikj     misc        1         -      r        "CLDFRA_SH"             "SHALLOW CONVECTIVE CLOUD FRACTION FROM KF"  ""
state    real  apr_gr           ij      misc        1         -      r       "APR_GR"                "PRECIP FROM CLOSURE OLD_GRELL"   "mm hour-1"
state    real  apr_w            ij      misc        1         -      r       "APR_W"                 "PRECIP FROM CLOSURE W"           "mm hour-1"
state    real  apr_mc           ij      misc        1         -      r       "APR_MC"                "PRECIP FROM CLOSURE KRISH MV"    "mm hour-1"
state    real  apr_st           ij      misc        1         -      r       "APR_ST"                "PRECIP FROM CLOSURE STABILITY"   "mm hour-1"
state    real  apr_as           ij      misc        1         -      r       "APR_AS"                "PRECIP FROM CLOSURE AS-TYPE"     "mm hour-1"
state    real  apr_capma        ij      misc        1         -      r       "APR_CAPMA"             "PRECIP FROM MAX CAP"             "mm hour-1"
state    real  apr_capme        ij      misc        1         -      r       "APR_CAPME"             "PRECIP FROM MEAN CAP"            "mm hour-1"
state    real  apr_capmi        ij      misc        1         -      r       "APR_CAPMI"             "PRECIP FROM MIN CAP"             "mm hour-1"
state    real  edt_out          ij      misc        1         -      -        "EDT_OUT"             "EDT FROM GD SCHEME"             ""
state    real  xmb_shallow      ij      misc        1         -      r        "XMB_SHALLOW"             "MASSFLUX FROM SHALLOW CONVECTION (G3 and GF only)"             ""
state    integer  k22_shallow   ij      misc        1         -      r       "K22_SHALLOW"             "K22 LEVEL FROM SHALLOW CONVECTION (G3 and GF only)"             ""
state    integer  kbcon_shallow   ij      misc        1         -    r       "KBCON_SHALLOW"             "KBCON LEVEL FROM SHALLOW CONVECTION (G3 and GF only)"             ""
state    integer  ktop_shallow   ij      misc        1         -     r       "KTOP_SHALLOW"             "KTOP LEVEL FROM SHALLOW CONVECTION (G3 and GF only)"             ""
state    integer  k22_deep     ij      misc        1         -       -       "K22_DEEP"             "K22 LEVEL FROM DEEPCONVECTION (G3 and GF only)"             ""
state    integer  kbcon_deep     ij      misc        1         -     -       "KBCON_DEEP"             "KBCON LEVEL FROM DEEP CONVECTION (G3 and GF only)"             ""
state    integer  ktop_deep     ij      misc        1         -      -       "KTOP_DEEP"             "KTOP LEVEL FROM DEEP CONVECTION (G3 and GF only)"             ""
state    real  xf_ens           ije     misc        1         Z      r        "XF_ENS"                "MASS FLUX PDF IN GRELL CUMULUS SCHEME"     "mb hour-1"
state    real  pr_ens           ije     misc        1         Z      r        "PR_ENS"                "PRECIP RATE PDF IN GRELL CUMULUS SCHEME"    "mb hour-1"
state    real  cugd_tten        ikj     misc        1         -      r        "CUGD_TTEN"             "INITIAL TTENDENCY OUT OFF GRELL CUMULUS SCHEME"  "K s-1"
state    real  cugd_qvten       ikj     misc        1         -      r        "CUGD_QVTEN"            "INITIAL QTENDENCY OUT OFF GRELL CUMULUS SCHEME"  "K s-1"
state    real  cugd_ttens       ikj     misc        1         -      r        "CUGD_TTENS"            "INITIAL SUBSIDENCE TTENDENCY OUT OFF GRELL CUMULUS SCHEME"  "K s-1"
state    real  cugd_qvtens      ikj     misc        1         -      r        "CUGD_QVTENS"           "INITIAL SUBSIDNCE QTENDENCY OUT OFF GRELL CUMULUS SCHEME"  "K s-1"
state    real  cugd_qcten       ikj     misc        1         -      r        "CUGD_QCTEN"            "INITIAL TEMPERATURE TENDENCY OUT OFF GRELL CUMULUS SCHEME"  "K s-1"
state    real  GD_CLOUD         ikj      misc        1         -      r      "GD_CLOUD"              "CLOUD WATER/ICE MIXING RAIO IN GD CLOUD"         "kg kg-1"
state    real  GD_CLOUD2        ikj      misc        1         -      r      "GD_CLOUD2"              "TEST for GD CLOUD"         "kg kg-1"
state    real  GD_CLDFR         ikj      misc        1         -      r     "GD_CLDFR"              "GD CLOUD Fraction"         " ? "
state    real  RAINCV_A           ij      misc        1         -      r      "RAINCV_A"             "taveragd TIME-STEP CUMULUS PRECIPITATION"                         "mm"
state    real  RAINCV_B           ij      misc        1         -      r      "RAINCV_B"             "taveragd TIME-STEP CUMULUS PRECIPITATION"                         "mm"
state    real  GD_CLOUD_A        ikj      misc        1         -      r      "GD_CLOUD_A"           "taveragd CLOUD WATER MIXING RAIO IN GD CLOUD"         "kg kg-1"
state    real  GD_CLOUD2_A       ikj      misc        1         -      r      "GD_CLOUD2_A"          "taveragd cloud ice mix ratio in GD"         "kg kg-1"
state    real  QC_CU             ikj      misc        1         -      r      "QC_CU"                "CLOUD WATER MIXING RATIO FROM A CU SCHEME"         "kg kg-1"
state    real  QI_CU             ikj      misc        1         -      r      "QI_CU"                "CLOUD ICE MIXUNG RATIO FROM A CU SCHEME"         "kg kg-1"
state integer  STEPAVE_COUNT     -        misc        1         -      r      "STEPAVE_COUNT"        "time steps contained in averages for convective transport" ""

#
state    real  RTHFTEN          ikj     misc        1         -      r        "RTHFTEN"               "TOTAL ADVECTIVE POTENTIAL TEMPERATURE TENDENCY"  "K s-1"
state    real  RQVFTEN          ikj     misc        1         -      r        "RQVFTEN"               "TOTAL ADVECTIVE MOISTURE TENDENCY"     "kg kg-1 s-1"

state integer  STEPCU          -        misc        1         -      r        "STEPCU"                "NUMBER OF FUNDAMENTAL TIMESTEPS BETWEEN CONVECTION CALLS"  ""
                                                
state    real  RTHRATEN        ikj      misc        1         -      rd       "RTHRATEN"              "COUPLED THETA TENDENCY DUE TO RADIATION"              "Pa K s-1"
state    real  RTHRATENLW      ikj      misc        1         -      r        "RTHRATLW"              "UNCOUPLED THETA TENDENCY DUE TO LONG WAVE RADIATION"    "K s-1"
state    real  RTHRATENSW      ikj      misc        1         -      r        "RTHRATSW"              "UNCOUPLED THETA TENDENCY DUE TO SHORT WAVE RADIATION"   "K s-1"
state    real  CLDFRA          ikj      misc        1         -      rh       "CLDFRA"                "CLOUD FRACTION"                                       ""
state    real  CLDFRA_OLD      ikj      misc        1         -      r        "CLDFRA_OLD"            "previous time level cldfra"                           ""

state    real  SWDOWN           ij      misc        1         -      rhd      "SWDOWN"                "DOWNWARD SHORT WAVE FLUX AT GROUND SURFACE"           "W m-2"      
state    real  SWDOWNC          ij      misc        1         -      -        "SWDOWNC"               "DOWNWARD CLEAR-SKY SHORT WAVE FLUX AT GROUND SURFACE"           "W m-2"      
state    real  GSW              ij      misc        1         -      rd       "GSW"                   "NET SHORT WAVE FLUX AT GROUND SURFACE"           "W m-2"      
state    real  GLW              ij      misc        1         -      rhd      "GLW"                   "DOWNWARD LONG WAVE FLUX AT GROUND SURFACE"            "W m-2"      
state    real  SWNORM           ij      misc        1         -      rhd      "SWNORM"                "NORMAL SHORT WAVE FLUX AT GROUND SURFACE (SLOPE-DEPENDENT)"           "W m-2"
# WRF-Solar
state   real    swddir       ij     misc         1         -     rd     "SWDDIR"     "Shortwave surface downward direct irradiance" "W/m^2" ""
state   real    swddni       ij     misc         1         -     rd     "SWDDNI"     "Shortwave surface downward direct normal irradiance" "W/m^2" ""
state   real    swddif       ij     misc         1         -     rd     "SWDDIF"     "Shortwave surface downward diffuse irradiance" "W/m^2" ""
state   real    Gx           ij     misc         1         -     rd     "Gx" "" ""
state   real    Bx           ij     misc         1         -     rd     "Bx" "" ""
state   real    gg           ij     misc         1         -     rd     "gg" "" ""
state   real    bb           ij     misc         1         -     rd     "bb" "" ""
state   real    coszen_ref   ij     misc         1         -     -      "coszen_ref" "" ""
state   real    swdown_ref   ij     misc         1         -     -      "swdown_ref" "" ""
state   real    swddir_ref   ij     misc         1         -     -      "swddir_ref" "" ""
# jararias 2013/11
state   real    aod5502d     ij     misc         1         -     i{15}r "AOD5502D"   "Total aerosol optical depth at 550 nm" ""
state   real    angexp2d     ij     misc         1         -     i{15}r "ANGEXP2D"   "Aerosol Angstrom exponent" ""
state   real    aerssa2d     ij     misc         1         -     i{15}r "AERSSA2D"   "Aerosol single-scattering albedo" ""
state   real    aerasy2d     ij     misc         1         -     i{15}r "AERASY2D"   "Aerosol asymmetry factor" ""
state   real    aod5503d     ikj    misc         1         -     r      "AOD5503D"   "3D aerosol optical depth at 550 nm" ""

# CLWRF-WRF4G
state    real  T2MIN            ij      misc        1         -      rh3      "T2MIN"                 "MINIMUM TEMPERATURE AT 2M HEIGHT IN DIAGNOSTIC OUTPUT INTERVAL"                      "K"
state    real  T2MAX            ij      misc        1         -      rh3      "T2MAX"                 "MAXIMUM TEMPERATURE AT 2M HEIGHT IN DIAGNOSTIC OUTPUT INTERVAL"                      "K"
state    real  TT2MIN           ij      misc        1         -      rh3      "TT2MIN"                 "TIME OF MINIMUM TEMPERATURE AT 2M HEIGHT IN DIAGNOSTIC OUTPUT INTERVAL"             "minute"
state    real  TT2MAX           ij      misc        1         -      rh3      "TT2MAX"                 "TIME OF MAXIMUM TEMPERATURE AT 2M HEIGHT IN DIAGNOSTIC OUTPUT INTERVAL"             "minute"
state    real  T2MEAN           ij      misc        1         -      rh3      "T2MEAN"                 "MEAN TEMPERATURE AT 2M HEIGHT IN DIAGNOSTIC OUTPUT INTERVAL"                        "K"
state    real  T2STD            ij      misc        1         -      rh3      "T2STD"                  "STANDARD DEV. TEMPERATURE AT 2M HEIGHT IN DIAGNOSTIC OUTPUT INTERVAL"               "k"
state    real  Q2MIN            ij      misc        1         -      rh3      "Q2MIN"                  "MINIMUM WATER VAPOR MIX. RAT. AT 2M HEIGHT IN DIAGNOSTIC OUTPUT INTERVAL"           "kg kg-1"
state    real  Q2MAX            ij      misc        1         -      rh3      "Q2MAX"                  "MAXIMUM WATER VAPOR MIX. RAT. AT 2M HEIGHT IN DIAGNOSTIC OUTPUT INTERVAL"           "kg kg-1"
state    real  TQ2MIN           ij      misc        1         -      rh3      "TQ2MIN"                 "TIME OF MINIMUM WATER VAPOR MIX. RAT. AT 2M HEIGHT IN DIAGNOSTIC OUTPUT INTERVAL"   "minute"
state    real  TQ2MAX           ij      misc        1         -      rh3      "TQ2MAX"                 "TIME OF MAXIMUM WATER VAPOR MIX. RAT. AT 2M HEIGHT IN DIAGNOSTIC OUTPUT INTERVAL"   "minute"
state    real  Q2MEAN           ij      misc        1         -      rh3      "Q2MEAN"                 "MEAN WATER VAPOR MIX. RAT. AT 2M HEIGHT IN DIAGNOSTIC OUTPUT INTERVAL"              "kg kg-1"
state    real  Q2STD            ij      misc        1         -      rh3      "Q2STD"                  "STANDARD DEV. WATER VAPOR MIX. RAT. AT 2M HEIGHT IN DIAGNOSTIC OUTPUT INTERVAL"     "kg kg-1"
state    real  SKINTEMPMIN      ij      misc        1         -      rh3      "SKINTEMPMIN"            "MINIMUM SKIN TEMPERATURE IN DIAGNOSTIC OUTPUT INTERVAL"                             "K"
state    real  SKINTEMPMAX      ij      misc        1         -      rh3      "SKINTEMPMAX"            "MAXIMUM SKIN TEMPERATURE IN DIAGNOSTIC OUTPUT INTERVAL"                             "K"
state    real  TSKINTEMPMIN     ij      misc        1         -      rh3      "TSKINTEMPMIN"           "TIME OF MINIMUM SKIN TEMPERATURE IN DIAGNOSTIC OUTPUT INTERVAL"                     "minute"
state    real  TSKINTEMPMAX     ij      misc        1         -      rh3      "TSKINTEMPMAX"           "TIME OF MAXIMUM SKIN TEMPERATURE IN DIAGNOSTIC OUTPUT INTERVAL"                     "minute"
state    real  SKINTEMPMEAN     ij      misc        1         -      rh3      "SKINTEMPMEAN"           "MEAN SKIN TEMPERATURE IN DIAGNOSTIC OUTPUT INTERVAL"                                "K"
state    real  SKINTEMPSTD      ij      misc        1         -      rh3      "SKINTEMPSTD"            "STANDARD DEV. OF SKIN TEMPERATURE IN CLWRF HOURS"                     "K"
state    real  U10MAX           ij      misc        1         -      rh3      "U10MAX"                 "MAXIMUM U AT 10M HEIGHT IN DIAGNOSTIC OUTPUT INTERVAL"                              "m s-1"
state    real  V10MAX           ij      misc        1         -      rh3      "V10MAX"                 "MAXIMUM V AT 10M HEIGHT IN DIAGNOSTIC OUTPUT INTERVAL"                              "m s-1"
state    real  SPDUV10MAX       ij      misc        1         -      rh3      "SPDUV10MAX"             "MAXIMUM WIND SPEED AT 10M HEIGHT IN DIAGNOSTIC OUTPUT INTERVAL"                     "m s-1"
state    real  TSPDUV10MAX      ij      misc        1         -      rh3      "TSPDUV10MAX"            "TIME OF MAXIMUM WIND SPEED AT 10M HEIGHT IN DIAGNOSTIC OUTPUT INTERVAL"             "minute"
state    real  U10MEAN          ij      misc        1         -      rh3      "U10MEAN"                "MEAN U AT 10M HEIGHT IN DIAGNOSTIC OUTPUT INTERVAL"                                 "m s-1"
state    real  V10MEAN          ij      misc        1         -      rh3      "V10MEAN"                "MEAN V AT 10M HEIGHT IN DIAGNOSTIC OUTPUT INTERVAL"                                 "m s-1"
state    real  SPDUV10MEAN      ij      misc        1         -      rh3      "SPDUV10MEAN"            "MEAN WIND SPEED AT 10M HEIGHT IN DIAGNOSTIC OUTPUT INTERVAL"                        "m s-1"
state    real  U10STD           ij      misc        1         -      rh3      "U10STD"                 "STANDARD DEV. U AT 10M HEIGHT IN DIAGNOSTIC OUTPUT INTERVAL"                        "m s-1"
state    real  V10STD           ij      misc        1         -      rh3      "V10STD"                 "STANDARD DEV. V AT 10M HEIGHT IN DIAGNOSTIC OUTPUT INTERVAL"                        "m s-1"
state    real  SPDUV10STD       ij      misc        1         -      rh3      "SPDUV10STD"             "STANDARD DEV. WIND SPEED AT 10M HEIGHT IN DIAGNOSTIC OUTPUT INTERVAL"               "m s-1"
state    real  RAINCVMAX        ij      misc        1         -      rh3      "RAINCVMAX"              "MAXIMUM CUMULUS PRECIPITATION FLUX IN DIAGNOSTIC OUTPUT INTERVAL"                   "kg m-2 s-1"
state    real  RAINNCVMAX       ij      misc        1         -      rh3      "RAINNCVMAX"              "MAXIMUM GRID SCALE PRECIPITATION FLUX IN DIAGNOSTIC OUTPUT INTERVAL"                "kg m-2 s-1"
state    real  TRAINCVMAX       ij      misc        1         -      rh3      "TRAINCVMAX"             "TIME OF MAXIMUM CUMULUS PRECIPITATION FLUX IN DIAGNOSTIC OUTPUT INTERVAL"           "minute"
state    real  TRAINNCVMAX      ij      misc        1         -      rh3      "TRAINNCVMAX"            "TIME OF MAXIMUM GRID SCALE PRECIPITATION FLUX IN DIAGNOSTIC OUTPUT INTERVAL"        "minute"
state    real  RAINCVMEAN       ij      misc        1         -      rh3      "RAINCVMEAN"             "MEAN CUMULUS PRECIPITATION FLUX IN DIAGNOSTIC OUTPUT INTERVAL"                      "kg m-2 s-1"
state    real  RAINNCVMEAN      ij      misc        1         -      rh3      "RAINNCVMEAN"            "MEAN GRID SCALE PRECIPITATION FLUX IN DIAGNOSTIC OUTPUT INTERVAL"                   "kg m-2 s-1"
state    real  RAINCVSTD        ij      misc        1         -      rh3      "RAINCVSTD"              "STANDARD DEV. CUMULUS PRECIPITATION FLUX IN DIAGNOSTIC OUTPUT INTERVAL"             "kg m-2 s-1"
state    real  RAINNCVSTD       ij      misc        1         -      rh3      "RAINNCVSTD"             "STANDARD DEV. GRID SCALE PRECIPITATION IN FLUX DIAGNOSTIC OUTPUT INTERVAL"          "kg m-2 s-1"
state    integer  nsteps         -      misc        -         -       -       "NSTEPS"                 "Time Step Counter"           ""

# upward and downward clearsky and total diagnostic fluxes for CAM radiation
state    real  ACSWUPT          ij      misc        1         -      rhdu     "ACSWUPT"               "ACCUMULATED UPWELLING SHORTWAVE FLUX AT TOP"          "J m-2"
state    real  ACSWUPTC         ij      misc        1         -      rhdu     "ACSWUPTC"              "ACCUMULATED UPWELLING CLEAR SKY SHORTWAVE FLUX AT TOP" "J m-2"
state    real  ACSWDNT          ij      misc        1         -      rhdu     "ACSWDNT"               "ACCUMULATED DOWNWELLING SHORTWAVE FLUX AT TOP"          "J m-2"
state    real  ACSWDNTC         ij      misc        1         -      rhdu     "ACSWDNTC"              "ACCUMULATED DOWNWELLING CLEAR SKY SHORTWAVE FLUX AT TOP" "J m-2"
state    real  ACSWUPB          ij      misc        1         -      rhdu     "ACSWUPB"               "ACCUMULATED UPWELLING SHORTWAVE FLUX AT BOTTOM"          "J m-2"
state    real  ACSWUPBC         ij      misc        1         -      rhdu     "ACSWUPBC"              "ACCUMULATED UPWELLING CLEAR SKY SHORTWAVE FLUX AT BOTTOM" "J m-2"
state    real  ACSWDNB          ij      misc        1         -      rhdu     "ACSWDNB"               "ACCUMULATED DOWNWELLING SHORTWAVE FLUX AT BOTTOM"          "J m-2"
state    real  ACSWDNBC         ij      misc        1         -      rhdu     "ACSWDNBC"              "ACCUMULATED DOWNWELLING CLEAR SKY SHORTWAVE FLUX AT BOTTOM" "J m-2"
state    real  ACLWUPT          ij      misc        1         -      rhdu     "ACLWUPT"               "ACCUMULATED UPWELLING LONGWAVE FLUX AT TOP"          "J m-2"
state    real  ACLWUPTC         ij      misc        1         -      rhdu     "ACLWUPTC"              "ACCUMULATED UPWELLING CLEAR SKY LONGWAVE FLUX AT TOP" "J m-2"
state    real  ACLWDNT          ij      misc        1         -      rhdu     "ACLWDNT"               "ACCUMULATED DOWNWELLING LONGWAVE FLUX AT TOP"          "J m-2"
state    real  ACLWDNTC         ij      misc        1         -      rhdu     "ACLWDNTC"              "ACCUMULATED DOWNWELLING CLEAR SKY LONGWAVE FLUX AT TOP" "J m-2"
state    real  ACLWUPB          ij      misc        1         -      rhdu     "ACLWUPB"               "ACCUMULATED UPWELLING LONGWAVE FLUX AT BOTTOM"          "J m-2"
state    real  ACLWUPBC         ij      misc        1         -      rhdu     "ACLWUPBC"              "ACCUMULATED UPWELLING CLEAR SKY LONGWAVE FLUX AT BOTTOM" "J m-2"
state    real  ACLWDNB          ij      misc        1         -      rhdu     "ACLWDNB"               "ACCUMULATED DOWNWELLING LONGWAVE FLUX AT BOTTOM"          "J m-2"
state    real  ACLWDNBC         ij      misc        1         -      rhdu     "ACLWDNBC"              "ACCUMULATED DOWNWELLING CLEAR SKY LONGWAVE FLUX AT BOTTOM" "J m-2"
state integer  I_ACSWUPT        ij      misc        1         -      rhd=(interp_fcni)u=(copy_fcni)     "I_ACSWUPT"     "BUCKET FOR UPWELLING SHORTWAVE FLUX AT TOP"          "J m-2"
state integer  I_ACSWUPTC       ij      misc        1         -      rhd=(interp_fcni)u=(copy_fcni)     "I_ACSWUPTC"    "BUCKET FOR UPWELLING CLEAR SKY SHORTWAVE FLUX AT TOP" "J m-2"
state integer  I_ACSWDNT        ij      misc        1         -      rhd=(interp_fcni)u=(copy_fcni)     "I_ACSWDNT"     "BUCKET FOR DOWNWELLING SHORTWAVE FLUX AT TOP"          "J m-2"
state integer  I_ACSWDNTC       ij      misc        1         -      rhd=(interp_fcni)u=(copy_fcni)     "I_ACSWDNTC"    "BUCKET FOR DOWNWELLING CLEAR SKY SHORTWAVE FLUX AT TOP" "J m-2"
state integer  I_ACSWUPB        ij      misc        1         -      rhd=(interp_fcni)u=(copy_fcni)     "I_ACSWUPB"     "BUCKET FOR UPWELLING SHORTWAVE FLUX AT BOTTOM"          "J m-2"
state integer  I_ACSWUPBC       ij      misc        1         -      rhd=(interp_fcni)u=(copy_fcni)     "I_ACSWUPBC"    "BUCKET FOR UPWELLING CLEAR SKY SHORTWAVE FLUX AT BOTTOM" "J m-2"
state integer  I_ACSWDNB        ij      misc        1         -      rhd=(interp_fcni)u=(copy_fcni)     "I_ACSWDNB"     "BUCKET FOR DOWNWELLING SHORTWAVE FLUX AT BOTTOM"          "J m-2"
state integer  I_ACSWDNBC       ij      misc        1         -      rhd=(interp_fcni)u=(copy_fcni)     "I_ACSWDNBC"    "BUCKET FOR DOWNWELLING CLEAR SKY SHORTWAVE FLUX AT BOTTOM" "J m-2"
state integer  I_ACLWUPT        ij      misc        1         -      rhd=(interp_fcni)u=(copy_fcni)     "I_ACLWUPT"     "BUCKET FOR UPWELLING LONGWAVE FLUX AT TOP"          "J m-2"
state integer  I_ACLWUPTC       ij      misc        1         -      rhd=(interp_fcni)u=(copy_fcni)     "I_ACLWUPTC"    "BUCKET FOR UPWELLING CLEAR SKY LONGWAVE FLUX AT TOP" "J m-2"
state integer  I_ACLWDNT        ij      misc        1         -      rhd=(interp_fcni)u=(copy_fcni)     "I_ACLWDNT"     "BUCKET FOR DOWNWELLING LONGWAVE FLUX AT TOP"          "J m-2"
state integer  I_ACLWDNTC       ij      misc        1         -      rhd=(interp_fcni)u=(copy_fcni)     "I_ACLWDNTC"    "BUCKET FOR DOWNWELLING CLEAR SKY LONGWAVE FLUX AT TOP" "J m-2"
state integer  I_ACLWUPB        ij      misc        1         -      rhd=(interp_fcni)u=(copy_fcni)     "I_ACLWUPB"     "BUCKET FOR UPWELLING LONGWAVE FLUX AT BOTTOM"          "J m-2"
state integer  I_ACLWUPBC       ij      misc        1         -      rhd=(interp_fcni)u=(copy_fcni)     "I_ACLWUPBC"    "BUCKET FOR UPWELLING CLEAR SKY LONGWAVE FLUX AT BOTTOM" "J m-2"
state integer  I_ACLWDNB        ij      misc        1         -      rhd=(interp_fcni)u=(copy_fcni)     "I_ACLWDNB"     "BUCKET FOR DOWNWELLING LONGWAVE FLUX AT BOTTOM"          "J m-2"
state integer  I_ACLWDNBC       ij      misc        1         -      rhd=(interp_fcni)u=(copy_fcni)     "I_ACLWDNBC"    "BUCKET FOR DOWNWELLING CLEAR SKY LONGWAVE FLUX AT BOTTOM" "J m-2"
state    real  SWUPT            ij      misc        1         -      rhdu     "SWUPT"                 "INSTANTANEOUS UPWELLING SHORTWAVE FLUX AT TOP"          "W m-2"
state    real  SWUPTC           ij      misc        1         -      rhdu     "SWUPTC"                "INSTANTANEOUS UPWELLING CLEAR SKY SHORTWAVE FLUX AT TOP" "W m-2"
state    real  SWDNT            ij      misc        1         -      rhdu     "SWDNT"                 "INSTANTANEOUS DOWNWELLING SHORTWAVE FLUX AT TOP"          "W m-2"
state    real  SWDNTC           ij      misc        1         -      rhdu     "SWDNTC"                "INSTANTANEOUS DOWNWELLING CLEAR SKY SHORTWAVE FLUX AT TOP" "W m-2"
state    real  SWUPB            ij      misc        1         -      rhdu     "SWUPB"                 "INSTANTANEOUS UPWELLING SHORTWAVE FLUX AT BOTTOM"          "W m-2"
state    real  SWUPBC           ij      misc        1         -      rhdu     "SWUPBC"                "INSTANTANEOUS UPWELLING CLEAR SKY SHORTWAVE FLUX AT BOTTOM" "W m-2"
state    real  SWDNB            ij      misc        1         -      rhdu     "SWDNB"                 "INSTANTANEOUS DOWNWELLING SHORTWAVE FLUX AT BOTTOM"          "W m-2"
state    real  SWDNBC           ij      misc        1         -      rhdu     "SWDNBC"                "INSTANTANEOUS DOWNWELLING CLEAR SKY SHORTWAVE FLUX AT BOTTOM" "W m-2"
state    real  LWUPT            ij      misc        1         -      rhdu     "LWUPT"                 "INSTANTANEOUS UPWELLING LONGWAVE FLUX AT TOP"          "W m-2"
state    real  LWUPTC           ij      misc        1         -      rhdu     "LWUPTC"                "INSTANTANEOUS UPWELLING CLEAR SKY LONGWAVE FLUX AT TOP" "W m-2"
state    real  LWDNT            ij      misc        1         -      rhdu     "LWDNT"                 "INSTANTANEOUS DOWNWELLING LONGWAVE FLUX AT TOP"          "W m-2"
state    real  LWDNTC           ij      misc        1         -      rhdu     "LWDNTC"                "INSTANTANEOUS DOWNWELLING CLEAR SKY LONGWAVE FLUX AT TOP" "W m-2"
state    real  LWUPB            ij      misc        1         -      rhdu     "LWUPB"                 "INSTANTANEOUS UPWELLING LONGWAVE FLUX AT BOTTOM"          "W m-2"
state    real  LWUPBC           ij      misc        1         -      rhdu     "LWUPBC"                "INSTANTANEOUS UPWELLING CLEAR SKY LONGWAVE FLUX AT BOTTOM" "W m-2"
state    real  LWDNB            ij      misc        1         -      rhdu     "LWDNB"                 "INSTANTANEOUS DOWNWELLING LONGWAVE FLUX AT BOTTOM"          "W m-2"
state    real  LWDNBC           ij      misc        1         -      rhdu     "LWDNBC"                "INSTANTANEOUS DOWNWELLING CLEAR SKY LONGWAVE FLUX AT BOTTOM" "W m-2"

state    real  SWCF             ij      misc        1         -      r         "SWCF"                  "SHORT WAVE CLOUD FORCING AT TOA"                     "W m-2"
state    real  LWCF             ij      misc        1         -      r         "LWCF"                  "LONG WAVE CLOUD FORCING AT TOA"                      "W m-2"
state    real  OLR              ij      misc        1         -      rh        "OLR"                   "TOA OUTGOING LONG WAVE"                              "W m-2"

# these next 2 are for the HFSoLE/PET demo; writing these to auxhist1 output over MCEL for coupling
# with wave model, only if compiled with -DMCELIO, JM 2003/05/29
state    real  XLAT_U           ij      dyn_em      1         X     i012rh01du=(copy_fcnm)       "XLAT_U"              "LATITUDE, SOUTH IS NEGATIVE"                                          "degree_north"
state    real  XLONG_U          ij      dyn_em      1         X     i012rh01du=(copy_fcnm)       "XLONG_U"             "LONGITUDE, WEST IS NEGATIVE"                                          "degree_east"
state    real  XLAT_V           ij      dyn_em      1         Y     i012rh01du=(copy_fcnm)       "XLAT_V"              "LATITUDE, SOUTH IS NEGATIVE"                                          "degree_north"
state    real  XLONG_V          ij      dyn_em      1         Y     i012rh01du=(copy_fcnm)       "XLONG_V"             "LONGITUDE, WEST IS NEGATIVE"                                          "degree_east"
state    real  ALBEDO           ij      misc        1         -      rh          "ALBEDO"                   "ALBEDO"
state    real  CLAT             ij      misc        1         -     i012rhdu=(copy_fcnm)         "CLAT"                "COMPUTATIONAL GRID LATITUDE, SOUTH IS NEGATIVE"                       "degree_north"
state    real  ALBBCK           ij      misc        1         -     i0124rh   "ALBBCK"                "BACKGROUND ALBEDO"        ""
state    real  EMBCK            ij      misc        1         -      r        "EMBCK"                 "BACKGROUND EMISSIVITY"         ""
state    real  EMISS            ij      misc        1         -      rh       "EMISS"                 "SURFACE EMISSIVITY"         "" 
state    real  SNOTIME          ij      misc        1         -      r        "SNOTIME"               "SNOTIME"         "" 
state    real  NOAHRES          ij      misc        1         -      h        "NOAHRES"               "RESIDUAL OF THE NOAH SURFACE ENERGY BUDGET" "W m{-2}"
state    real  CLDEFI           ij      misc        1         -      r        "CLDEFI"                "precipitation efficiency in BMJ SCHEME"    ""      
state integer  STEPRA          -        misc        1         -      r        "STEPRA"                "NUMBER OF FUNDAMENTAL TIMESTEPS BETWEEN RADIATION CALLS"        ""
                                                
state    real  RUBLTEN         ikj      misc        1         -      r        "RUBLTEN"               "COUPLED X WIND TENDENCY DUE TO PBL PARAMETERIZATION"  "Pa m s-2"
state    real  RVBLTEN         ikj      misc        1         -      r        "RVBLTEN"               "COUPLED Y WIND TENDENCY DUE TO PBL PARAMETERIZATION"  "Pa m s-2"
state    real  RTHBLTEN        ikj      misc        1         -      r        "RTHBLTEN"              "COUPLED THETA TENDENCY DUE TO PBL PARAMETERIZATION"   "Pa K s-1"
state    real  RQVBLTEN        ikj      misc        1         -      r        "RQVBLTEN"              "COUPLED Q_V TENDENCY DUE TO PBL PARAMETERIZATION"     "Pa kg kg-1 s-1"
state    real  RQCBLTEN        ikj      misc        1         -      r        "RQCBLTEN"              "COUPLED Q_C TENDENCY DUE TO PBL PARAMETERIZATION"     "Pa kg kg-1 s-1"
state    real  RQIBLTEN        ikj      misc        1         -      r        "RQIBLTEN"              "COUPLED Q_I TENDENCY DUE TO PBL PARAMETERIZATION"     "Pa kg kg-1 s-1"      
state    real  RQNIBLTEN       ikj      misc        1         -      r        "RQNIBLTEN"             "COUPLED Q_NI TENDENCY DUE TO PBL PARAMETERIZATION"    "Pa #  kg-1 s-1"

# For Noah UA changes
state    real   flx4            ij         -        1         -      -        "FLX4"         "sensible heat from canopy"              "W m{-2}"
state    real   fvb             ij         -        1         -      -        "FVB"          "fraction of vegetation with snow below" ""
state    real   fbur            ij         -        1         -      -        "FBUR"         "fraction of vegetation covered by snow" ""
state    real   fgsn            ij         -        1         -      -        "FGSN"         "fraction of ground covered by snow"     ""

# For Noah-MP
state   integer isnowxy    ij      -       1      -     i02rhd=(interp_mask_field:lu_index,iswater)u=(copy_fcnm)    "isnow"      "no. of snow layer"                   "m3 m-3"
state    real   tvxy       ij      -       1      -     i02rhd=(interp_mask_field:lu_index,iswater)u=(copy_fcnm)    "tv"         "vegetation leaf temperature"         "K"
state    real   tgxy       ij      -       1      -     i02rhd=(interp_mask_field:lu_index,iswater)u=(copy_fcnm)    "tg"         "bulk ground temperature"             "K"
state    real   canicexy   ij      -       1      -     i02rhd=(interp_mask_field:lu_index,iswater)u=(copy_fcnm)    "canice"     "intercepted ice mass"                "mm"
state    real   canliqxy   ij      -       1      -     i02rhd=(interp_mask_field:lu_index,iswater)u=(copy_fcnm)    "canliq"     "intercepted liquid water"            "mm"
state    real   eahxy      ij      -       1      -     i02rhd=(interp_mask_field:lu_index,iswater)u=(copy_fcnm)    "eah"        "canopy air vapor pressure"           "pa"
state    real   tahxy      ij      -       1      -     i02rhd=(interp_mask_field:lu_index,iswater)u=(copy_fcnm)    "tah"        "canopy air temperature"              "K" 
state    real   cmxy       ij      -       1      -     i02rhd=(interp_mask_field:lu_index,iswater)u=(copy_fcnm)    "cm"         "surf. exchange coeff. for momentum"  "m/s"
state    real   chxy       ij      -       1      -     i02rhd=(interp_mask_field:lu_index,iswater)u=(copy_fcnm)    "ch"         "surf. exchange coeff. for heat"      "m/s"
state    real   fwetxy     ij      -       1      -     i02rhd=(interp_mask_field:lu_index,iswater)u=(copy_fcnm)    "fwet"       "wetted or snowed canopy fraction"    "-"
state    real   sneqvoxy   ij      -       1      -     i02rhd=(interp_mask_field:lu_index,iswater)u=(copy_fcnm)    "sneqvo"     "snow mass at last time step"         "mm"
state    real   alboldxy   ij      -       1      -     i02rhd=(interp_mask_field:lu_index,iswater)u=(copy_fcnm)    "albold"     "snow albedo at last timestep"        "-"
state    real   qsnowxy    ij      -       1      -     i02rhd=(interp_mask_field:lu_index,iswater)u=(copy_fcnm)    "qsnowxy"    "snowfall on the ground"              "mm/s"
state    real   wslakexy   ij      -       1      -     i02rhd=(interp_mask_field:lu_index,iswater)u=(copy_fcnm)    "wslake"     "lake water storage"                  "mm"
state    real   zwtxy      ij      -       1      -     i027rhd=(interp_mask_field:lu_index,iswater)u=(copy_fcnm)    "zwt"        "water table depth"                   "m"
state    real   waxy       ij      -       1      -     i02rhd=(interp_mask_field:lu_index,iswater)u=(copy_fcnm)    "wa"         "water in the acquifer"               "mm"
state    real   wtxy       ij      -       1      -     i02rhd=(interp_mask_field:lu_index,iswater)u=(copy_fcnm)    "wt"         "groundwater storage"                 "mm"
state    real   tsnoxy    i{snly}j -       1      Z     i02rhd=(interp_mask_field:lu_index,iswater)u=(copy_fcnm)    "tsno"       "snow temperature"                    "K"
state    real   zsnsoxy   i{snsl}j -       1      Z     i02rhd=(interp_mask_field:lu_index,iswater)u=(copy_fcnm)    "zsnso"      "layer-bottom depth from snow surf"   "m"
state    real   snicexy   i{snly}j -       1      Z     i02rhd=(interp_mask_field:lu_index,iswater)u=(copy_fcnm)    "snice"      "snow layer ice"                      "mm"
state    real   snliqxy   i{snly}j -       1      Z     i02rhd=(interp_mask_field:lu_index,iswater)u=(copy_fcnm)    "snliq"      "snow layer liquid"                   "mm"
state    real   lfmassxy   ij      -       1      -     i02rhd=(interp_mask_field:lu_index,iswater)u=(copy_fcnm)    "lfmass"     "leaf mass"                           "g/m2"
state    real   rtmassxy   ij      -       1      -     i02rhd=(interp_mask_field:lu_index,iswater)u=(copy_fcnm)    "rtmass"     "mass of fine roots"                  "g/m2"
state    real   stmassxy   ij      -       1      -     i02rhd=(interp_mask_field:lu_index,iswater)u=(copy_fcnm)    "stmass"     "stem mass"                           "g/m2"
state    real   woodxy     ij      -       1      -     i02rhd=(interp_mask_field:lu_index,iswater)u=(copy_fcnm)    "wood"       "mass of wood"                        "g/m2"
state    real   stblcpxy   ij      -       1      -     i02rhd=(interp_mask_field:lu_index,iswater)u=(copy_fcnm)    "stblcp"     "stable carbon pool"                  "g/m2"
state    real   fastcpxy   ij      -       1      -     i02rhd=(interp_mask_field:lu_index,iswater)u=(copy_fcnm)    "fastcp"     "short-lived carbon"                  "g/m2"
state    real   xsaixy     ij      -       1      -     i02rhd=(interp_mask_field:lu_index,iswater)u=(copy_fcnm)    "xsai"       "stem area index"                     "-"
state    real   taussxy    ij      -       1      -        rh                                                    "tauss"      "non-dimensional snow age"            ""
state    real   t2mvxy     ij      -       1      -     i02rhd=(interp_mask_field:lu_index,iswater)u=(copy_fcnm)    "t2v"        "2 meter temperature over canopy"     "K"
state    real   t2mbxy     ij      -       1      -     i02rhd=(interp_mask_field:lu_index,iswater)u=(copy_fcnm)    "t2b"        "2 meter temperature over bare ground" "K"
state    real   q2mvxy     ij      -       1      -     i02rhd=(interp_mask_field:lu_index,iswater)u=(copy_fcnm)    "q2v"        "2 meter mixing ratio over canopy"    "kg kg-1"
state    real   q2mbxy     ij      -       1      -     i02rhd=(interp_mask_field:lu_index,iswater)u=(copy_fcnm)    "q2b"        "2 meter mixing ratio over bare ground" "kg kg-1"
state    real   tradxy     ij      -       1      -     i02rhd=(interp_mask_field:lu_index,iswater)u=(copy_fcnm)    "trad"       "surface radiative temperature"       "K"
state    real   neexy      ij      -       1      -     i02rhd=(interp_mask_field:lu_index,iswater)u=(copy_fcnm)    "nee"        "net ecosystem exchange"              "g/m2/s CO2"
state    real   gppxy      ij      -       1      -     i02rhd=(interp_mask_field:lu_index,iswater)u=(copy_fcnm)    "gpp"        "gross primary productivity"          "g/m2/s C"
state    real   nppxy      ij      -       1      -     i02rhd=(interp_mask_field:lu_index,iswater)u=(copy_fcnm)    "npp"        "net primary productivity"            "g/m2/s C"
state    real   fvegxy     ij      -       1      -     i02rhd=(interp_mask_field:lu_index,iswater)u=(copy_fcnm)    "fveg"       "Noah-MP vegetation fraction"         ""
state    real   qinxy      ij      -       1      -     i02rhd=(interp_mask_field:lu_index,iswater)u=(copy_fcnm)    "qin"        "groundwater recharge"                "mm/s"
state    real   runsfxy    ij      -       1      -     i02rhd=(interp_mask_field:lu_index,iswater)u=(copy_fcnm)    "runsf"      "surface runoff"                      "mm/s"
state    real   runsbxy    ij      -       1      -     i02rhd=(interp_mask_field:lu_index,iswater)u=(copy_fcnm)    "runsb"      "subsurface runoff"                   "mm/s"
state    real   ecanxy     ij      -       1      -     i02rhd=(interp_mask_field:lu_index,iswater)u=(copy_fcnm)    "ecan"       "evaporation of intercepted water"    "mm/s"
state    real   edirxy     ij      -       1      -     i02rhd=(interp_mask_field:lu_index,iswater)u=(copy_fcnm)    "edir"       "ground surface evaporation rate"     "mm/s"
state    real   etranxy    ij      -       1      -     i02rhd=(interp_mask_field:lu_index,iswater)u=(copy_fcnm)    "etran"      "transpiration rate"                  "mm/s"
state    real   fsaxy      ij      -       1      -     i02rhd=(interp_mask_field:lu_index,iswater)u=(copy_fcnm)    "fsa"        "total absorbed solar radiation"      "W/m2"
state    real   firaxy     ij      -       1      -     i02rhd=(interp_mask_field:lu_index,iswater)u=(copy_fcnm)    "fira"       "total net longwave rad"              "W/m2"
state    real   aparxy     ij      -       1      -     i02rhd=(interp_mask_field:lu_index,iswater)u=(copy_fcnm)    "apar"       "photosyn active energy by canopy"    "W/m2"
state    real   psnxy      ij      -       1      -     i02rhd=(interp_mask_field:lu_index,iswater)u=(copy_fcnm)    "psn"        "total photosynthesis"                "umol co2/m2/s"
state    real   savxy      ij      -       1      -     i02rhd=(interp_mask_field:lu_index,iswater)u=(copy_fcnm)    "sav"        "solar rad absorbed by veg"           "W/m2"
state    real   sagxy      ij      -       1      -     i02rhd=(interp_mask_field:lu_index,iswater)u=(copy_fcnm)    "sag"        "solar rad absorbed by ground"        "W/m2"
state    real   rssunxy    ij      -       1      -     i02rhd=(interp_mask_field:lu_index,iswater)u=(copy_fcnm)    "rssun"      "sunlit stomatal resistance"          "s/m"
state    real   rsshaxy    ij      -       1      -     i02rhd=(interp_mask_field:lu_index,iswater)u=(copy_fcnm)    "rssha"      "shaded stomatal resistance"          "s/m"
state    real   bgapxy     ij      -       1      -     i02rhd=(interp_mask_field:lu_index,iswater)u=(copy_fcnm)    "bgap"       "between canopy gap"                  "fraction"
state    real   wgapxy     ij      -       1      -     i02rhd=(interp_mask_field:lu_index,iswater)u=(copy_fcnm)    "wgap"       "within canopy gap"                   "fraction"
state    real   tgvxy      ij      -       1      -     i02rhd=(interp_mask_field:lu_index,iswater)u=(copy_fcnm)    "tgv"        "ground temp. under canopy"           "K"
state    real   tgbxy      ij      -       1      -     i02rhd=(interp_mask_field:lu_index,iswater)u=(copy_fcnm)    "tgb"        "bare ground temperature"             "K"
state    real   chvxy      ij      -       1      -     i02rhd=(interp_mask_field:lu_index,iswater)u=(copy_fcnm)    "chv"        "vegetated heat exchange coefficient" "m/s"
state    real   chbxy      ij      -       1      -     i02rhd=(interp_mask_field:lu_index,iswater)u=(copy_fcnm)    "chb"        "bare-ground heat exchange coefficient" "m/s"
state    real   shgxy      ij      -       1      -     i02rhd=(interp_mask_field:lu_index,iswater)u=(copy_fcnm)    "shg"        "sensible heat flux: ground to canopy"  "W/m2"
state    real   shcxy      ij      -       1      -     i02rhd=(interp_mask_field:lu_index,iswater)u=(copy_fcnm)    "shc"        "sensible heat flux: leaf to canopy"    "W/m2"
state    real   shbxy      ij      -       1      -     i02rhd=(interp_mask_field:lu_index,iswater)u=(copy_fcnm)    "shb"        "sensible heat flux: bare grnd to atmo" "W/m2"
state    real   evgxy      ij      -       1      -     i02rhd=(interp_mask_field:lu_index,iswater)u=(copy_fcnm)    "evg"        "latent heat flux: ground to canopy"    "W/m2"
state    real   evbxy      ij      -       1      -     i02rhd=(interp_mask_field:lu_index,iswater)u=(copy_fcnm)    "evb"        "latent heat flux: bare grnd to atmo"   "W/m2"
state    real   ghvxy      ij      -       1      -     i02rhd=(interp_mask_field:lu_index,iswater)u=(copy_fcnm)    "ghv"        "heat flux into soil: under canopy"     "W/m2"
state    real   ghbxy      ij      -       1      -     i02rhd=(interp_mask_field:lu_index,iswater)u=(copy_fcnm)    "ghb"        "heat flux into soil: bare fraction"    "W/m2"
state    real   irgxy      ij      -       1      -     i02rhd=(interp_mask_field:lu_index,iswater)u=(copy_fcnm)    "irg"        "net longwave at below canopy surface"  "W/m2"
state    real   ircxy      ij      -       1      -     i02rhd=(interp_mask_field:lu_index,iswater)u=(copy_fcnm)    "irc"        "net longwave in canopy"                "W/m2"
state    real   irbxy      ij      -       1      -     i02rhd=(interp_mask_field:lu_index,iswater)u=(copy_fcnm)    "irb"        "net longwave at bare fraction surface" "W/m2"
state    real   trxy       ij      -       1      -     i02rhd=(interp_mask_field:lu_index,iswater)u=(copy_fcnm)    "tr"         "transpiration"                         "W/m2"
state    real   evcxy      ij      -       1      -     i02rhd=(interp_mask_field:lu_index,iswater)u=(copy_fcnm)    "evc"        "canopy evaporation"                    "W/m2"
state    real   chleafxy   ij      -       1      -     i02rhd=(interp_mask_field:lu_index,iswater)u=(copy_fcnm)    "chleaf"     "leaf exchange coefficient"             "m/s"
state    real   chucxy     ij      -       1      -     i02rhd=(interp_mask_field:lu_index,iswater)u=(copy_fcnm)    "chuc"       "under canopy exchange coefficient"     "m/s"
state    real   chv2xy     ij      -       1      -     i02rhd=(interp_mask_field:lu_index,iswater)u=(copy_fcnm)    "chv2"       "leaf exchange coefficient"             "m/s"
state    real   chb2xy     ij      -       1      -     i02rhd=(interp_mask_field:lu_index,iswater)u=(copy_fcnm)    "chb2"       "under canopy exchange coefficient"     "m/s"
state    real   chstarxy   ij      -       1      -     i02rhd=(interp_mask_field:lu_index,iswater)u=(copy_fcnm)    "chstar"     "dummy exchange coefficient"     "m/s"
state    real   SMOISEQ            ilj     -          1         Z     r   "SMOISEQ"    "EQ. SOIL MOISTURE"     "m3 m-3"
state    real   smcwtdxy   ij      -       1      -     rh    "smcwtd"    "deep soil moisture "       "m3 m-3"
state    real   rechxy     ij      -       1      -     h    "rech"    "water table recharge"       "mm"
state    real   deeprechxy ij      -       1      -     r    "deeprech" "deep water table recharge"       "mm"
state    real   fdepthxy   ij      -       1      -     i027r  "fdepth"  "e-folding depth for transmissivity "       "m"
state    real   areaxy     ij      -       1      -     r    "area"    "area of grid boxes"   "m2"
state    real   rivercondxy ij      -       1      -    i027r   "rivercond" "river conductance"       "Kg m s-1"
state    real   riverbedxy ij      -       1      -     i027r    "riverbed"  "river bed depth"       "m"
state    real   eqzwt      ij      -       1      -     i027r    "eqzwt"     "equilibrium water table depth "       "m"
state    real   pexpxy     ij      -       1      -     i027r    "pexp"    "exponent for river conductance"       "Kg m s-1"
state    real   qrfxy      ij      -       1      -     r    "qrf"      "baseflow "       "m"
state    real   qrfsxy     ij      -       1      -     h    "qrfs"    "sum baseflow "       "mm"
state    real   qspringxy  ij      -       1      -     r    "qspring" "seeping water "       "m"
state    real   qspringsxy ij      -       1      -     h    "qsprings"  "sum seeping water "       "mm"
state    real   qslatxy    ij      -       1      -     h    "qslat"  "sum lateral flow "       "mm"
state integer  STEPWTD          -        misc        1         -      r        "STEPWTD"      "NUMBER OF FUNDAMENTAL TIMESTEPS BETWEEN WTD CALLS" ""

# For Noah-Mosaic  danli

state    real   TSK_mosaic        i{mocat}j     misc        1         -     i02rd=(interp_mask_land_field:lu_index)u=(copy_fcnm)     "TSK_mosaic"      "vegetation temperature"  "K"
state    real   QSFC_mosaic       i{mocat}j     misc        1         -     i02rd=(interp_mask_land_field:lu_index)u=(copy_fcnm)     "QSFC_mosaic"     "SPECIFIC HUMIDITY AT LOWER BOUNDARY"  ""
state    real   TSLB_mosaic       i{mocat2}j    misc        1         Z     i02rd=(interp_mask_land_field:lu_index)u=(copy_fcnm)     "TSLB_mosaic"     "SOIL TEMPERATURE"   "K"
state    real   SMOIS_mosaic      i{mocat2}j    misc        1         Z     i02rd=(interp_mask_land_field:lu_index)u=(copy_fcnm)     "SMOIS_mosaic"    "SOIL MOISTURE"     "m3 m-3"
state    real   SH2O_mosaic       i{mocat2}j    misc        1         Z     i02rd=(interp_mask_land_field:lu_index)u=(copy_fcnm)     "SH2O_mosaic"     "SOIL LIQUID WATER" "m3 m-3"
state    real   CANWAT_mosaic     i{mocat}j     misc        1         -     i012rd=(interp_mask_land_field:lu_index)u=(copy_fcnm)    "CANWAT_mosaic"   "CANOPY WATER"             "kg m-2"
state    real   SNOW_mosaic       i{mocat}j     misc        1         -     i012rd=(interp_mask_land_field:lu_index)u=(copy_fcnm)    "SNOW_mosaic"     "SNOW WATER EQUIVALENT"    "kg m-2"
state    real   SNOWH_mosaic      i{mocat}j     misc        1         -     i012rd=(interp_mask_land_field:lu_index)u=(copy_fcnm)    "SNOWH_mosaic"    "PHYSICAL SNOW DEPTH"      "m"
state    real   SNOWC_mosaic      i{mocat}j     misc        1         -     ird=(interp_mask_land_field:lu_index)u=(copy_fcnm)       "SNOWC_mosaic"    "FLAG INDICATING SNOW COVERAGE (1 FOR SNOW COVER)"  ""

state    real   ALBEDO_mosaic     i{mocat}j     misc        1         -     r      "ALBEDO_mosaic"         "albedo"  ""
state    real   ALBBCK_mosaic     i{mocat}j     misc        1         -     r      "ALBBCK_mosaic"         "background albedo"  ""
state    real   EMISS_mosaic      i{mocat}j     misc        1         -     r      "EMISS_mosaic"          "emissivity"  ""
state    real   EMBCK_mosaic      i{mocat}j     misc        1         -     r      "EMBCK_mosaic"          "background emissivity"  ""
state    real   ZNT_mosaic        i{mocat}j     misc        1         -     r      "ZNT_mosaic"            "time_varying roughness length"  "m"
state    real   Z0_mosaic         i{mocat}j     misc        1         -     r      "Z0_mosaic"             "background roughness length"  "m"

state    real   HFX_mosaic        i{mocat}j     misc        1         -     r      "HFX_mosaic"            "UPWARD HEAT FLUX AT THE SURFACE"  "W m-2"
state    real   QFX_mosaic        i{mocat}j     misc        1         -     r      "QFX_mosaic"            "UPWARD MOISTURE FLUX AT THE SURFACE"          "kg m-2 s-1"      
state    real   LH_mosaic         i{mocat}j     misc        1         -     r      "LH_mosaic"             "LATENT HEAT FLUX AT THE SURFACE"              "W m-2"
state    real   GRDFLX_mosaic     i{mocat}j     misc        1         -     r      "GRDFLX_mosaic"         "GROUND HEAT FLUX" "W m-2"
state    real   SNOTIME_mosaic    i{mocat}j     misc        1         -     r      "SNOTIME_mosaic"        "SNOTIME"         "" 

state    real   TR_URB2D_mosaic   i{mocat}j     misc        1         -     rd=(interp_mask_land_field:lu_index)u=(copy_fcnm)     "TR_URB2D_mosaic"    "ROOF TEMPERATURE"                "K"
state    real   TB_URB2D_mosaic   i{mocat}j     misc        1         -     rd=(interp_mask_land_field:lu_index)u=(copy_fcnm)     "TB_URB2D_mosaic"    "WALL TEMPERATURE"                "K"      
state    real   TG_URB2D_mosaic   i{mocat}j     misc        1         -     rd=(interp_mask_land_field:lu_index)u=(copy_fcnm)     "TG_URB2D_mosaic"    "GROUND TEMPERATURE"              "K"
state    real   TC_URB2D_mosaic   i{mocat}j     misc        1         -     rd=(interp_mask_land_field:lu_index)u=(copy_fcnm)     "TC_URB2D_mosaic"    "CANYON TEMPERATURE"              "K"
state    real   TS_URB2D_mosaic   i{mocat}j     misc        1         -     rd=(interp_mask_land_field:lu_index)u=(copy_fcnm)     "TS_URB2D_mosaic"    "URBAN TEMPERATURE"               "K"
state    real   TS_RUL2D_mosaic   i{mocat}j     misc        1         -     rd=(interp_mask_land_field:lu_index)u=(copy_fcnm)     "TS_RUL2D_mosaic"    "RURAL TEMPERATURE"               "K"
state    real   QC_URB2D_mosaic   i{mocat}j     misc        1         -     rd=(interp_mask_land_field:lu_index)u=(copy_fcnm)     "TC_URB2D_mosaic"    "CANYON SPECIFIC HUMIDITY"              ""
state    real   UC_URB2D_mosaic   i{mocat}j     misc        1         -     rd=(interp_mask_land_field:lu_index)u=(copy_fcnm)     "TC_URB2D_mosaic"    "CANYON WIND SPEED"              "m s-1"
state    real   TRL_URB3D_mosaic  i{mocat2}j    misc        1         Z     rd=(interp_mask_land_field:lu_index)u=(copy_fcnm)      "TRL_URB3D_mosaic"  "ROOF LAYER TEMPERATURE"          "K"
state    real   TBL_URB3D_mosaic  i{mocat2}j    misc        1         Z     rd=(interp_mask_land_field:lu_index)u=(copy_fcnm)      "TBL_URB3D_mosaic"  "WALL LAYER TEMPERATURE"          "K"
state    real   TGL_URB3D_mosaic  i{mocat2}j    misc        1         Z     rd=(interp_mask_land_field:lu_index)u=(copy_fcnm)      "TGL_URB3D_mosaic"  "ROAD LAYER TEMPERATURE"          "K"
state    real   SH_URB2D_mosaic   i{mocat}j     misc        1         -     r     "SH_URB2D_mosaic"              "UPWARD HEAT FLUX AT THE SURFACE"     "W m-2"
state    real   LH_URB2D_mosaic   i{mocat}j     misc        1         -     r     "LH_URB2D_mosaic"              "LATENT HEAT FLUX AT THE SURFACE"     "kg m-2 s-1"      
state    real   G_URB2D_mosaic    i{mocat}j     misc        1         -     r     "G_URB2D_mosaic"               "GROUND HEAT FLUX  AT THE SURFACE"    "W m-2"
state    real   RN_URB2D_mosaic   i{mocat}j     misc        1         -     r     "RN_URB2D_mosaic"              "NET RADIATION"                       "W m-2"

state    integer   mosaic_cat_index  iuj        misc        1         Z     i012rd=(interp_mask_land_field:lu_index)u=(copy_fcnm)    "mosaic_cat_index"          "  "   ""
state    real      landusef2         iuj        misc        1         Z     i012rd=(interp_mask_land_field:lu_index)u=(copy_fcnm)    "LANDUSEF2"      "sorted landuse fraction"  ""

# State vector for etampnew microphysics. Must be declared state because it is not read-once and is needed for restarting.
state    real  mp_restart_state   p      misc        1         -      r       "MP_RESTART_STATE"       "STATE VECTOR FOR MICROPHYSICS RESTARTS"
state    real  tbpvs_state        p      misc        1         -      r        "TBPVS_STATE"           "STATE FOR ETAMPNEW MICROPHYSICS"
state    real  tbpvs0_state       p      misc        1         -      r        "TBPVS0_STATE"          "STATE FOR ETAMPNEW MICROPHYSICS"

# State variables for landuse_init, Must be declared state because they are read in and needed for restarts. Had been SAVE vars in
# landuse_init (phys/module_physics_init.F)
state    integer  landuse_isice   -      misc       -          -     r
state    integer  landuse_lucats  -      misc       -          -     r
state    integer  landuse_luseas  -      misc       -          -     r
state    integer  landuse_isn     -      misc       -          -     r
state    real     lu_state        p      misc       -          -     r

i1       real  th_phy          ikj      misc        1         -
i1       real  pi_phy          ikj      misc        1         -
i1       real  p_phy           ikj      misc        1         -
state    real  t_phy           ikj      misc        1         -      r      "T_PHY"                        "Temperature"         "K"
state    real  u_phy           ikj      misc        1         -      r      "U_PHY"                        "x-wind component at mass point"         "m s-1"
state    real  v_phy           ikj      misc        1         -      r      "V_PHY"                        "y-wind component at mass point"         "m s-1"
i1       real  dz8w            ikj      misc        1         Z
i1       real  p8w             ikj      misc        1         Z
i1       real  t8w             ikj      misc        1         Z
i1       real  rho_phy         ikj      misc        1         -
i1    logical  CU_ACT_FLAG     ij       misc        1         -

                                                
state    real  TMN              ij      misc        1         -     i012rhd=(interp_mask_field:lu_index,iswater)u=(copy_fcnm)     "TMN"   "SOIL TEMPERATURE AT LOWER BOUNDARY"           "K"
state    real  TYR              ij      misc        1         -     rd=(interp_mask_field:lu_index,iswater)u=(copy_fcnm)     "TYR"        "ANNUAL MEAN SFC TEMPERATURE"           "K"
state    real  TYRA             ij      misc        1         -     rd=(interp_mask_field:lu_index,iswater)u=(copy_fcnm)     "TYRA"   "ACCUMULATED YEARLY SFC TEMPERATURE FOR CURRENT YEAR"  "K"
state    real  TDLY             ij      misc        1         -     rd=(interp_mask_field:lu_index,iswater)u=(copy_fcnm)     "TDLY"     "ACCUMULATED DAILY SFC TEMPERATURE FOR CURRENT DAY"  "K"
state    real  TLAG             i&j     misc        1         -     rd=(interp_mask_field:lu_index,iswater)u=(copy_fcnm)     "TLAG"         "DAILY MEAN SFC TEMPERATURE OF PRIOR DAYS"       "K"
state    integer NYEAR          -       misc        1         -     r        "NYEAR"                  "ACCUM DAYS IN A YEAR"                         ""
state    real    NDAY           -       misc        1         -     r        "NDAY"                  "ACCUM TIMESTEPS IN A DAY"                      ""
state    real  XLAND            ij      misc        1         -     i02rhd=(interp_fcnm_imask)u=(copy_fcnm)       "XLAND"                 "LAND MASK (1 FOR LAND, 2 FOR WATER)"          ""      
state    real  cplmask       i{ncpldom}j      misc        1       z        i0r     "CPLMASK"    "COUPLING MASK (0:VALUE FROM SST UPDATE; 1:VALUE FROM COUPLED OCEAN), vertical dim is number of external domains"  ""
state    real  ZNT              ij      misc        1         -      i3r      "ZNT"                   "TIME-VARYING ROUGHNESS LENGTH"                "m"      
state    real  CK               ij      misc        1         -      r        "CK"                    "ENTHALPY EXCHANGE COEFF AT 10 m"                      ""
state    real  CKA              ij      misc        1         -      r        "CKA"                   "ENTHALPY EXCHANGE COEFF AT LOWEST MODEL LVL"          ""
state    real  CD               ij      misc        1         -      r        "CD"                    "DRAG COEFF AT 10m"                      ""
state    real  CDA              ij      misc        1         -      r        "CDA"                   "DRAG COEFF AT LOWEST MODEL LVL"         ""
state    real  UST              ij      misc        1         -      rh       "UST"                   "U* IN SIMILARITY THEORY"                      "m s-1"      
state    real  USTM             ij      misc        1         -      r        "USTM"                  "U* IN SIMILARITY THEORY WITHOUT VCONV"        "m s-1"
i1       real  HOL              ij      misc        1         -      -        "HOL"                   "PBL HEIGHT OVER MONIN-OBUKHOV LENGTH"         ""
state    real  RMOL             ij      misc        1         -      r        "RMOL"                  "1./Monin Ob. Length"                      ""
state    real  MOL              ij      misc        1         -      r        "MOL"                   "T* IN SIMILARITY THEORY"                      "K"      
state    real  PBLH             ij      misc        1         -      rh       "PBLH"                  "PBL HEIGHT"         "m"      
state    real  CAPG             ij      misc        1         -      r        "CAPG"                  "HEAT CAPACITY FOR SOIL"                       "J K-1 m-3"      
state    real  THC              ij      misc        1         -      r        "THC"                   "THERMAL INERTIA"                              "Cal cm-2 K-1 s-0.5"      
state    real  HFX              ij      misc        1         -      rh       "HFX"                   "UPWARD HEAT FLUX AT THE SURFACE"              "W m-2"      
state    real  QFX              ij      misc        1         -      rh       "QFX"                   "UPWARD MOISTURE FLUX AT THE SURFACE"          "kg m-2 s-1"      
state    real  LH               ij      misc        1         -      rh       "LH"                    "LATENT HEAT FLUX AT THE SURFACE"              "W m-2"
state    real  ACHFX            ij      misc        1         -      rhdu     "ACHFX"                 "ACCUMULATED UPWARD HEAT FLUX AT THE SURFACE"  "J m-2"
state    real  ACLHF            ij      misc        1         -      rhdu     "ACLHF"                 "ACCUMULATED UPWARD LATENT HEAT FLUX AT THE SURFACE"  "J m-2"
state    real  FLHC             ij      misc        1         -      r        "FLHC"                  "SURFACE EXCHANGE COEFFICIENT FOR HEAT"       ""
state    real  FLQC             ij      misc        1         -      r        "FLQC"                  "SURFACE EXCHANGE COEFFICIENT FOR MOISTURE"   ""
state    real  QSG              ij      misc        1         -      r        "QSG"                   "SURFACE SATURATION WATER VAPOR MIXING RATIO"   "kg kg-1"
state    real  QVG              ij      misc        1         -      r        "QVG"                   "WATER VAPOR MIXING RATIO AT THE SURFACE"      "kg kg-1"
state    real  dfi_QVG          ij      misc        1         -      r        "QVG_dfi"               "WATER VAPOR MIXING RATIO AT THE SURFACE"      "kg kg-1"
state    real  QCG              ij      misc        1         -      r        "QCG"                   "CLOUD WATER MIXING RATIO AT THE GROUND SURFACE"      "kg kg-1"
state    real  DEW              ij      misc        1         -      r        "DEW"                   "DEW MIXING RATIO AT THE SURFACE"              "kg kg-1"
state    real  SOILT1           ij      misc        1         -      i012rh   "SOILT1"                "TEMPERATURE INSIDE SNOW "    "K"
state    real  dfi_SOILT1       ij      misc        1         -      r        "SOILT1_dfi"            "TEMPERATURE INSIDE SNOW "    "K"
state    real  TSNAV            ij      misc        1         -      r        "TSNAV"                 "AVERAGE SNOW TEMPERATURE "                    "C"
state    real  dfi_TSNAV        ij      misc        1         -      r        "TSNAV_dfi"             "AVERAGE SNOW TEMPERATURE "                    "C"
state    real  REGIME           ij      misc        1         -      r        "REGIME"  "FLAGS: 1=Night/Stable, 2=Mechanical Turbulent, 3=Forced Conv, 4=Free Conv" ""
state    real  SNOWC            ij      misc        1         -      i012rhd=(interp_mask_field:lu_index,iswater)u=(copy_fcnm)  "SNOWC"  "FLAG INDICATING SNOW COVERAGE (1 FOR SNOW COVER)"  ""
state    real  dfi_SNOWC        ij      misc        1         -      r        "SNOWC_dfi"             "FLAG INDICATING SNOW COVERAGE (1 FOR SNOW COVER)"         ""
state    real  MAVAIL           ij      misc        1         -      r        "MAVAIL"                "SURFACE MOISTURE AVAILABILITY"                ""
                                                
state   real   tkesfcf          ij      misc        1         -      r        "tkesfcf"               "TKE AT THE SURFACE"                           "m2 s-2"      
state    real   sr             ij      dyn_em      1         -      irh       "sr" "fraction of frozen precipitation"
state    real   potevp         ij      dyn_em      1         -       r        "potevp" "accumulated potential evaporation" "m"
state    real   snopcx         ij      dyn_em      1         -       r        "snopcx" "snow phase change heat flux" "W m-2"
state    real   soiltb         ij      dyn_em      1         -       r        "soiltb" "bottom soil temperature" "K"
                                                
state integer  STEPBL          -        misc        1         -      r        "STEPBL"                "NUMBER OF FUNDAMENTAL TIMESTEPS BETWEEN PBL CALLS" ""      
state    real  taucldi         ikj      misc        1         -      r        "TAUCLDI"               "CLOUD OPTICAL THICKNESS FOR ICE"              ""
state    real  taucldc         ikj      misc        1         -      r        "TAUCLDC"               "CLOUD OPTICAL THICKNESS FOR WATER"            ""
state   real  defor11          ikj      misc        1         -     r         "defor11"               "DEFORMATION 11"              "s-1"      
state   real  defor22          ikj      misc        1         -     r         "defor22"               "DEFORMATION 22"              "s-1"      
state   real  defor12          ikj      misc        1         -     r         "defor12"               "DEFORMATION 12"              "s-1"      
state   real  defor33          ikj      misc        1         z     r         "defor33"               "DEFORMATION 33"              "s-1"      
state   real  defor13          ikj      misc        1         z     r         "defor13"               "DEFORMATION 13"              "s-1"      
state   real  defor23          ikj      misc        1         z     r         "defor23"               "DEFORMATION 23"              "s-1"      
state   real   xkmv            ikj      misc        1         -     r         "xkmv"                  "VERTICAL EDDY VISCOSITY"     "m2 s-1"      
state   real   xkmh            ikj      misc        1         -     r         "xkmh"                  "HORIZONTAL EDDY VISCOSITY"   "m2 s-1"      
state   real   xkhv            ikj      misc        1         -     r         "xkhv"                  "VERTICAL EDDY DIFFUSIVITY OF HEAT"                               "m2 s-1"      
state   real   xkhh            ikj      misc        1         -     r         "xkhh"                  "HORIZONTAL EDDY DIFFUSIVITY OF HEAT"                             "m2 s-1"      
state   real    div            ikj      misc        1         -     r         "div"                   "DIVERGENCE"                                                      "s-1"
state   real    BN2            ikj      misc        1         -     r         "BN2"                   "BRUNT-VAISALA FREQUENCY"                                         "s-2"
state  logical warm_rain        -       misc        1         -     -         "warm_rain"              "WARM_RAIN_LOGICAL"
state  logical adv_moist_cond   -       misc        1         -     -         "adv_moist_cond"         "ADVECT MOIST CONDENSATES LOGICAL"
state  integer save_topo_from_real -    dyn_em	    1         -    irh        "save_topo_from_real"    "1=original topo from real/0=topo modified by WRF"      "flag"

## FDDA variables

state integer  STEPFG            -        misc        1         -      r        "STEPFG"                "NUMBER OF FUNDAMENTAL TIMESTEPS BETWEEN FDDA GRID CALLS" ""
state    real  RUNDGDTEN         ikj      misc        1         X      r        "RUNDGDTEN"               "COUPLED X WIND TENDENCY DUE TO FDDA GRID NUDGING"  "Pa m s-2"
state    real  RVNDGDTEN         ikj      misc        1         Y      r        "RVNDGDTEN"               "COUPLED Y WIND TENDENCY DUE TO FDDA GRID NUDGING"  "Pa m s-2"
state    real  RTHNDGDTEN        ikj      misc        1         -      r        "RTHNDGDTEN"              "COUPLED THETA TENDENCY DUE TO FDDA GRID NUDGING"   "Pa K s-1"
state    real  RPHNDGDTEN        ikj      misc        1         -      r        "RPHNDGDTEN"              "COUPLED GEOPOTENTIAL TENDENCY DUE TO FDDA GRID NUDGING"   "Pa m2 s-3"
state    real  RQVNDGDTEN        ikj      misc        1         -      r        "RQVNDGDTEN"              "COUPLED Q_V TENDENCY DUE TO FDDA GRID NUDGING"     "Pa kg kg-1 s-1"
state    real  RMUNDGDTEN        ij       misc        1         -      r        "RMUNDGDTEN"              "MU TENDENCY DUE TO FDDA GRID NUDGING"     "Pa s-1"
state    real    -               ikjf     fdda3d      1         -     -    -
state    real  U_NDG_NEW         ikjf     fdda3d      1         X      i{10}r   "U_NDG_NEW"               "NEW X WIND FOR FDDA GRID NUDGING"  "m s-1"
state    real  V_NDG_NEW         ikjf     fdda3d      1         Y      i{10}r   "V_NDG_NEW"               "NEW Y WIND FOR FDDA GRID NUDGING"  "m s-1"
state    real  T_NDG_NEW         ikjf     fdda3d      1         -      i{10}r   "T_NDG_NEW"               "NEW PERT POT TEMP FOR FDDA GRID NUDGING"  "K"
state    real  Q_NDG_NEW         ikjf     fdda3d      1         -      i{10}r   "Q_NDG_NEW"               "NEW WATER VAPOR MIX RATIO FOR FDDA GRID NUDGING"  "kg/kg"
state    real  PH_NDG_NEW        ikjf     fdda3d      1         Z      i{10}r   "PH_NDG_NEW"              "NEW PERT GEOPOTENTIAL FOR FDDA GRID NUDGING"  "kg/kg"
state    real  U_NDG_OLD         ikjf     fdda3d      1         X      i{10}r   "U_NDG_OLD"               "OLD X WIND FOR FDDA GRID NUDGING"  "m s-1"
state    real  V_NDG_OLD         ikjf     fdda3d      1         Y      i{10}r   "V_NDG_OLD"               "OLD Y WIND FOR FDDA GRID NUDGING"  "m s-1"
state    real  T_NDG_OLD         ikjf     fdda3d      1         -      i{10}r   "T_NDG_OLD"               "OLD PERT POT TEMP FOR FDDA GRID NUDGING"  "K"
state    real  Q_NDG_OLD         ikjf     fdda3d      1         -      i{10}r   "Q_NDG_OLD"               "OLD WATER VAPOR MIX RATIO FOR FDDA GRID NUDGING"  "kg/kg"
state    real  PH_NDG_OLD        ikjf     fdda3d      1         Z      i{10}r   "PH_NDG_OLD"              "OLD PERT GEOPOTENTIAL FOR FDDA GRID NUDGING"  "kg/kg"
state    real    -               ivjf     fdda2d      1         Z     -    -
state    real  MU_NDG_NEW        ivjf     fdda2d      1         -      i{10}r   "MU_NDG_NEW"              "NEW PERT COLUMN DRY MASS FOR FDDA GRID NUDGING"  "Pa"
state    real  MU_NDG_OLD        ivjf     fdda2d      1         -      i{10}r   "MU_NDG_OLD"              "OLD PERT COLUMN DRY MASS FOR FDDA GRID NUDGING"  "Pa"
state    real  U10_NDG_OLD       ij         misc      1         X      i9r      "U10_NDG_OLD"             "OLD U10 FOR SURFACE FDDA GRID NUDGING"  "m s-1"
state    real  U10_NDG_NEW       ij         misc      1         X      i9r      "U10_NDG_NEW"             "NEW U10 FOR SURFACE FDDA GRID NUDGING"  "m s-1"
state    real  V10_NDG_OLD       ij         misc      1         Y      i9r      "V10_NDG_OLD"             "OLD V10 FOR SURFACE FDDA GRID NUDGING"  "m s-1"
state    real  V10_NDG_NEW       ij         misc      1         Y      i9r      "V10_NDG_NEW"             "NEW V10 FOR SURFACE FDDA GRID NUDGING"  "m s-1"
state    real  T2_NDG_OLD        ij         misc      1         -      i9r      "T2_NDG_OLD"              "OLD T2 FOR SURFACE FDDA GRID NUDGING"  "K"
state    real  T2_NDG_NEW        ij         misc      1         -      i9r      "T2_NDG_NEW"              "NEW T2 FOR SURFACE FDDA GRID NUDGING"  "K"
state    real  TH2_NDG_OLD       ij         misc      1         -      i9r      "TH2_NDG_OLD"             "OLD TH2 FOR SURFACE FDDA GRID NUDGING"  "K"
state    real  TH2_NDG_NEW       ij         misc      1         -      i9r      "TH2_NDG_NEW"             "NEW TH2 FOR SURFACE FDDA GRID NUDGING"  "K"
state    real  Q2_NDG_OLD        ij         misc      1         -      i9r      "Q2_NDG_OLD"              "OLD Q2 FOR SURFACE FDDA GRID NUDGING"  "kg kg-1"
state    real  Q2_NDG_NEW        ij         misc      1         -      i9r      "Q2_NDG_NEW"              "NEW Q2 FOR SURFACE FDDA GRID NUDGING"  "kg kg-1"
state    real  RH_NDG_OLD        ij         misc      1         -      i9r      "RH_NDG_OLD"              "OLD RH FOR SURFACE FDDA GRID NUDGING"  "%"
state    real  RH_NDG_NEW        ij         misc      1         -      i9r      "RH_NDG_NEW"              "NEW RH FOR SURFACE FDDA GRID NUDGING"  "%"
state    real  PSL_NDG_OLD       ij         misc      1         -      i9r      "PSL_NDG_OLD"             "OLD PSL FOR SURFACE FDDA GRID NUDGING"  "Pa"
state    real  PSL_NDG_NEW       ij         misc      1         -      i9r      "PSL_NDG_NEW"             "NEW PSL FOR SURFACE FDDA GRID NUDGING"  "Pa"
state    real  PS_NDG_OLD        ij         misc      1         -      i9r      "PS_NDG_OLD"              "OLD PS FOR SURFACE FDDA GRID NUDGING"  "Pa"
state    real  PS_NDG_NEW        ij         misc      1         -      i9r      "PS_NDG_NEW"              "NEW PS FOR SURFACE FDDA GRID NUDGING"  "Pa"
state    real  TOB_NDG_OLD       ij         misc      1         -      i9r      "TOB_NDG_OLD"             "OLD TOB FOR SURFACE FDDA GRID NUDGING"  ""
state    real  ODIS_NDG_OLD      ij         misc      1         -      i9r      "ODIS_NDG_OLD"            "OLD ODIS FOR SURFACE FDDA GRID NUDGING"  "km"
state    real  TOB_NDG_NEW       ij         misc      1         -      i9r      "TOB_NDG_NEW"             "NEW TOB FOR SURFACE FDDA GRID NUDGING"  ""
state    real  ODIS_NDG_NEW      ij         misc      1         -      i9r      "ODIS_NDG_NEW"            "NEW ODIS FOR SURFACE FDDA GRID NUDGING"  "km"
state    real  SN_NDG_NEW        ij         misc      1         -      i9r      "SN_NDG_NEW"              "NEW Snow Water Equivalent"  "mm"
state    real  SN_NDG_OLD        ij         misc      1         -      i9r      "SN_NDG_OLD"              "OLD Snow Water Equivalent"  "mm"

# flag for nest movement
state  logical moved            -       misc        1         -     -          

# special cam radiation restart arrays
state  real   abstot   ikcj   misc      1    Z   -     ""   ""  " "
state  real   absnxt   ikaj   misc      1    -   -     ""   ""  " "
state  real   emstot   ikj    misc      1    Z   -     ""   ""  " "

# model diagnostics
state   real  dpsdt            ij       misc        1         -     -         "dpsdt"           "surface pressure tendency"                         "Pa/sec"
state   real  dmudt            ij       misc        1         -     -         "dmudt"           "mu tendency"                                       "Pa/sec"
state   real  pk1m             ij       misc        1         -     -         "pk1m"            "surface pressure at previous step"                 "Pa"
state   real  mu_2m            ij       misc        1         -     -         "mu_2m"           "mu_2 at previous step"                             "Pa"

# these are NSSL WRF diagnostics
state    real    WSPD10MAX        ij     misc        1         -      rh02       "WSPD10MAX"      "WIND SPD MAX 10 M"       "m s-1"
state    real    W_UP_MAX         ij     misc        1         -      rh02       "W_UP_MAX"       "MAX Z-WIND UPDRAFT"      "m s-1"
state    real    W_DN_MAX         ij     misc        1         -      rh02       "W_DN_MAX"       "MAX Z-WIND DOWNDRAFT"    "m s-1"
state    real    REFD_MAX         ij     misc        1         -      rh02       "REFD_MAX"       "MAX DERIVED RADAR REFL"  "dbZ"
state    real    UP_HELI_MAX      ij     misc        1         -      rh02       "UP_HELI_MAX"    "MAX UPDRAFT HELICITY"    "m2 s-2"
state    real    W_MEAN           ij     misc        1         -      rh         "W_MEAN"         "HOURLY MEAN Z-WIND"      "m s-1"
state    real    GRPL_MAX         ij     misc        1         -      rh         "GRPL_MAX"       "MAX COL INT GRAUPEL"     "kg m-2"
state    real    UH               ij     misc        1         -      r          "UH"             "UPDRAFT HELICITY"        "m2 s-2"
state    real    W_COLMEAN        ij     misc        1         -     -           "W_COLMEAN"      "COLUMN MEAN Z-WIND"      "m s-1"
state    real    NUMCOLPTS        ij     misc        1         -     -           "NUMCOLPTS"      "NUMBER OF COLUMN PTS"    "dimensionless"
state    real    GRPL_COLINT      ij     misc        1         -     -           "GRPL_COLINT"    "COL INT GRAUPEL"         "kg m-2"

state   real    max_cfl         -       misc        1         -     -       "max_cfl"           "maximum CFL value in grid at a time" "-"

state   real  prec_acc_c       ij       misc        1         -     rh       "prec_acc_c"       "ACCUMULATED CUMULUS PRECIPITATION OVER prec_acc_dt PERIODS OF TIME"       "mm"
state   real  prec_acc_nc      ij       misc        1         -     rh       "prec_acc_nc"      "ACCUMULATED GRID SCALE  PRECIPITATION OVER prec_acc_dt PERIODS OF TIME"   "mm"
state   real  snow_acc_nc      ij       misc        1         -     rh       "snow_acc_nc"      "ACCUMULATED SNOW WATER EQUIVALENT OVER prec_acc_dt PERIODS OF TIME"       "mm"

# Placeholder for decoupled advective tendency diagnostics for non-chem
state   real  -               ikjf      advh_t      1         -     -         -
state   real  advh_qv         ikjf      advh_t      1         -     -         "advh_qv"    "ACCUMULATED HORIZONTAL TENDENCY FOR WATER VAPOR"        "kg kg-1"

state   real  -               ikjf      advz_t      1         -     -         -
state   real  advz_qv         ikjf      advz_t      1         -     -         "advz_qv"    "ACCUMULATED VERTICAL TENDENCY FOR WATER VAPOR"          "kg kg-1"

# Ocean Mixed-Layer State Variables
state   real    TML            ij      misc         1         -     rhd=(interp_mask_field:lu_index,iswater)u=(copy_fcnm)    "TML"    "OCEAN MIXED-LAYER TEMPERATURE"   "K"
state   real    T0ML           ij      misc         1         -     rhd=(interp_mask_field:lu_index,iswater)u=(copy_fcnm)    "T0ML"   "INITIAL OCEAN MIXED-LAYER TEMPERATURE"   "K"
state   real    HML            ij      misc         1         -     rhd=(interp_mask_field:lu_index,iswater)u=(copy_fcnm)    "HML"    "OCEAN MIXED-LAYER DEPTH"   "m"
state   real    H0ML           ij      misc         1         -     i012rhd=(interp_mask_field:lu_index,iswater)u=(copy_fcnm)    "H0ML"   "INITIAL OCEAN MIXED-LAYER DEPTH"   "m"
state   real    HUML           ij      misc         1         -     rhd=(interp_mask_field:lu_index,iswater)u=(copy_fcnm)    "HUML"   "OCEAN MIXED-LAYER DEPTH * U-CURRENT"  " m2s-1 "
state   real    HVML           ij      misc         1         -     rhd=(interp_mask_field:lu_index,iswater)u=(copy_fcnm)    "HVML"   "OCEAN MIXED-LAYER DEPTH * V-CURRENT"  " m2s-1 "
state   real    TMOML          ij      misc         1         -     i012rhd=(interp_mask_field:lu_index,iswater)u=(copy_fcnm) "TMOML"  "OCEAN LAYER MEAN TEMPERATURE   "   "K"
# track output  
state    real  track_z        {tl}k      misc     1         -      -       "track_z"            "mid-level Height"           "m"
state    real  track_t        {tl}k      misc     1         -      -       "track_t"            "mid-level temperature"      "K"
state    real  track_p        {tl}k      misc     1         -      -       "track_p"            "mid-level pressure"         "Pa"
state    real  track_u        {tl}k      misc     1         -      -       "track_u"            "x-wind component"           "m s-1"
state    real  track_v        {tl}k      misc     1         -      -       "track_v"            "y-wind component"           "m s-1"
state    real  track_w        {tl}k      misc     1         -      -       "track_w"            "z-wind component"           "m s-1"
state    real  track_rh       {tl}k      misc     1         -      -       "track_rh"           "relative humidity"          "0 - 1 fraction"
state    real  track_alt      {tl}k      misc     1         -      -       "track_alt"          "inverse density"            "m3 kg-1"
state    real  track_ele      {tl}       misc     1         -      -       "track_ele"          "elevation"                  "m"
state    real  track_aircraft {tl}       misc     1         -      -       "track_aircraft"     "aircraft altitude"          "m"

state    real  track_qcloud   {tl}k      misc     1         -      -       "track_qcloud"       "cloud water mixing ratio"   "kg kg-1"
state    real  track_qrain    {tl}k      misc     1         -      -       "track_qrain"        "rain water mixing ratio"    "kg kg-1"
state    real  track_qice     {tl}k      misc     1         -      -       "track_qice"         "ice mixing ratio"           "kg kg-1"
state    real  track_qsnow    {tl}k      misc     1         -      -       "track_qsnow"        "snow mixing ratio"          "kg kg-1"
state    real  track_qgraup   {tl}k      misc     1         -      -       "track_qgraup"       "graupel mixing ratio"       "kg kg-1"
state    real  track_qvapor   {tl}k      misc     1         -      -       "track_qvapor"       "water vapor mixing ratio"   "kg kg-1"
#
#---------------------------------------------------------------------------------------------------------------------------------------
#                                               

######                                          
#                                               
# Variables that are set at run-time to control configuration  (namelist-settable)                                              
#                                               
#<Table>  <Type>  <Sym>                   <How set>          <Nentries>   <Default>                                             

# Time Control
rconfig   integer run_days                namelist,time_control		1             0       irh   "run_days"              "NUMBER OF DAYS TO RUN"
rconfig   integer run_hours               namelist,time_control		1             0       irh   "run_hours"             "NUMBER OF HOURS TO RUN"
rconfig   integer run_minutes             namelist,time_control		1             0       irh   "run_minutes"           "NUMBER OF MINUTES TO RUN"
rconfig   integer run_seconds             namelist,time_control		1             0       irh   "run_seconds"           "NUMBER OF SECONDS TO RUN"
rconfig   integer start_year              namelist,time_control 	max_domains    1993    irh   "start_year"            "4 DIGIT YEAR OF START OF MODEL" "YEARS"
rconfig   integer start_month             namelist,time_control		max_domains      03    irh   "start_month"           "2 DIGIT MONTH OF THE YEAR OF START OF MODEL, 1-12" "MONTHS"
rconfig   integer start_day               namelist,time_control		max_domains      13    irh   "start_day"             "2 DIGIT DAY OF THE MONTH OF START OF MODEL, 1-31" "DAYS"
rconfig   integer start_hour              namelist,time_control		max_domains      12    irh   "start_hour"            "2 DIGIT HOUR OF THE DAY OF START OF MODEL, 0-23" "HOURS"
rconfig   integer start_minute            namelist,time_control		max_domains      00    irh   "start_minute"          "2 DIGIT MINUTE OF THE HOUR OF START OF MODEL, 0-59" "MINUTES"
rconfig   integer start_second            namelist,time_control		max_domains      00    irh   "start_second"          "2 DIGIT SECOND OF THE MINUTE OF START OF MODEL, 0-59" "SECONDS"
rconfig   integer end_year                namelist,time_control		max_domains    1993    irh   "end_year"              "4 DIGIT YEAR OF END OF MODEL" "YEARS"
rconfig   integer end_month               namelist,time_control		max_domains      03    irh   "end_month"             "2 DIGIT MONTH OF THE YEAR OF END OF MODEL, 1-12" "MONTHS"
rconfig   integer end_day                 namelist,time_control		max_domains      14    irh   "end_day"               "2 DIGIT DAY OF THE MONTH OF END OF MODEL, 1-31" "DAYS"
rconfig   integer end_hour                namelist,time_control		max_domains      12    irh   "end_hour"              "2 DIGIT HOUR OF THE DAY OF END OF MODEL, 0-23" "HOURS"
rconfig   integer end_minute              namelist,time_control		max_domains      00    irh   "end_minute"            "2 DIGIT MINUTE OF THE HOUR OF END OF MODEL, 0-59" "MINUTES"
rconfig   integer end_second              namelist,time_control		max_domains      00    irh   "end_second"            "2 DIGIT SECOND OF THE MINUTE OF END OF MODEL, 0-59" "SECONDS"
rconfig   integer interval_seconds        namelist,time_control		1             43200    irh   "interval_seconds"      "SECONDS BETWEEN ANALYSIS AND BOUNDARY PERIODS" "SECONDS"
rconfig   logical input_from_file         namelist,time_control		max_domains    .false. irh    "input_from_file"      "T/F INPUT FOR THIS DOMAIN FROM A SEPARATE INPUT FILE"  ""
rconfig   integer fine_input_stream       namelist,time_control		max_domains    0       irh    "fine_input_stream"      "0 THROUGH 11, WHAT INPUT STREAM IS FINE GRID IC FROM"  ""
rconfig   logical input_from_hires        namelist,time_control		max_domains    .false. irh    "input_from_hires"     "T/F INPUT FOR THIS DOMAIN FROM USGS HI RES TERRAIN"  ""
rconfig   character rsmas_data_path       namelist,time_control		1              "."     -    "rsmas_data_path"      ""  ""
rconfig   logical all_ic_times            namelist,time_control		1              .false. irh    "all_ic_times"     "T/F WRITE ALL IC TIME PERIODS"  ""


rconfig   integer JULYR                   namelist,time_control		max_domains    0       h    "JULYR"                 ""      ""
rconfig   integer JULDAY                  namelist,time_control		max_domains    1       h    "JULDAY"                ""      ""
rconfig   real    GMT                     namelist,time_control		max_domains    0.      h    "GMT"           ""      ""
rconfig   character  input_inname      namelist,time_control		1  "wrfinput_d<domain>"          -     "name of input   infile"   ""      ""
rconfig   character  input_outname     namelist,time_control		1  "wrfinput_d<domain>"          -     "name of input   outfile"  ""      ""
rconfig   character  bdy_inname        namelist,time_control		1  "wrfbdy_d<domain>"            -     "name of boundary infile"  ""      ""
rconfig   character  bdy_outname       namelist,time_control		1  "wrfbdy_d<domain>"            -     "name of boundary outfile" ""      ""
rconfig   character  rst_inname        namelist,time_control		1  "wrfrst_d<domain>_<date>"     -     "name of restrt infile"    ""      ""
rconfig   character  rst_outname       namelist,time_control		1  "wrfrst_d<domain>_<date>"     -     "name of restrt outfile"   ""      ""
rconfig   logical write_input             namelist,time_control		1             .false. -    "write input data for 3dvar etc."              ""      ""
rconfig   logical write_restart_at_0h     namelist,time_control		1             .false. h    "write_restart_at_0h"              ""      ""
rconfig   logical write_hist_at_0h_rst    namelist,time_control		1             .false. h    "write_hist_at_0h_rst" "T/F write hist at 0 h of restarted forecast"
rconfig   logical adjust_output_times     namelist,time_control         1             .false. -    "adjust_output_times"
rconfig   logical adjust_input_times      namelist,time_control         1             .false. -    "adjust_input_times"

rconfig   integer diag_print              namelist,time_control         1              0      -    "print out time series of model diagnostics"
rconfig   logical nocolons                namelist,time_control         1             .false. -    "nocolons"
rconfig   logical cycling                 namelist,time_control         1             .false. -    "true for cycling (using wrfout file as input data)"
rconfig   integer output_diagnostics      namelist,time_control         1              0
rconfig   integer nwp_diagnostics         namelist,time_control         1              0
rconfig   logical output_ready_flag       namelist,time_control         1             .false. -    "drop a flag called wrfoutReady_d<domain>_<date> after history write" "" ""

# DFI namelist
rconfig   integer dfi_opt                namelist,dfi_control   1       0     rh   "dfi_opt"                  ""      ""
rconfig   integer dfi_savehydmeteors     namelist,dfi_control   1       0     rh   "dfi_radar"                "DFI radar switch"      ""
rconfig   integer dfi_nfilter            namelist,dfi_control   1       7     rh   "dfi_nfilter"              "Digital filter type"      ""
rconfig   logical dfi_write_filtered_input  namelist,dfi_control  1  .true.   rh   "dfi_write_filtered_input" "Write a wrfinput_filtered_d0n file?"      ""
rconfig   logical dfi_write_dfi_history  namelist,dfi_control   1   .false.   rh   "dfi_write_dfi_history"    "Write history files during filtering?"      ""
rconfig   integer dfi_cutoff_seconds     namelist,dfi_control   1    3600     rh   "dfi_cutoff_seconds"       "Digital filter cutoff time"      ""
rconfig   integer dfi_time_dim           namelist,dfi_control   1    1000     rh   "dfi_time_dim"             "MAX DIMENSION FOR HCOEFF"
rconfig   integer dfi_fwdstop_year       namelist,dfi_control   1    2004     rh   "dfi_fwdstop_year"         "4 DIGIT YEAR OF START OF DFI" "YEARS"
rconfig   integer dfi_fwdstop_month      namelist,dfi_control   1      03     rh   "dfi_fwdstop_month"        "2 DIGIT MONTH OF THE YEAR OF START OF DFI" "MONTHS"
rconfig   integer dfi_fwdstop_day        namelist,dfi_control   1      13     rh   "dfi_fwdstop_day"          "2 DIGIT DAY OF THE MONTH OF START OF DFI" "DAYS"
rconfig   integer dfi_fwdstop_hour       namelist,dfi_control   1      12     rh   "dfi_fwdstop_hour"         "2 DIGIT HOUR OF THE DAY OF START OF DFI" "HOURS"
rconfig   integer dfi_fwdstop_minute     namelist,dfi_control   1      00     rh   "dfi_fwdstop_minute"       "2 DIGIT MINUTE OF THE HOUR OF START OF DFI" "MINUTES"
rconfig   integer dfi_fwdstop_second     namelist,dfi_control   1      00     rh   "dfi_fwdstop_second"       "2 DIGIT SECOND OF THE MINUTE OF START OF DFI" "SECONDS"
rconfig   integer dfi_bckstop_year       namelist,dfi_control   1    2004     rh   "dfi_bckstop_year"         "4 DIGIT YEAR OF END OF DFI" "YEARS"
rconfig   integer dfi_bckstop_month      namelist,dfi_control   1      03     rh   "dfi_bckstop_month"        "2 DIGIT MONTH OF THE YEAR OF END OF DFI" "MONTHS"
rconfig   integer dfi_bckstop_day        namelist,dfi_control   1      14     rh   "dfi_bckstop_day"          "2 DIGIT DAY OF THE MONTH OF END OF DFI" "DAYS"
rconfig   integer dfi_bckstop_hour       namelist,dfi_control   1      12     rh   "dfi_bckstop_hour"         "2 DIGIT HOUR OF THE DAY OF END OF DFI" "HOURS"
rconfig   integer dfi_bckstop_minute     namelist,dfi_control   1      00     rh   "dfi_bckstop_minute"       "2 DIGIT MINUTE OF THE HOUR OF END OF DFI" "MINUTES"
rconfig   integer dfi_bckstop_second     namelist,dfi_control   1      00     rh   "dfi_bckstop_second"       "2 DIGIT SECOND OF THE MINUTE OF END OF DFI" "SECONDS"

# Domains
rconfig   integer time_step               namelist,domains	1             -       ih   "time_step"     
rconfig   integer time_step_fract_num     namelist,domains	1             0       ih   "time_step_fract_num"     
rconfig   integer time_step_fract_den     namelist,domains	1             1       ih   "time_step_fract_den"     
rconfig   integer time_step_dfi           namelist,domains      1             -       ih   "time_step_dfi"

rconfig   integer min_time_step           namelist,domains      max_domains   -1      h    "min_time_step"
rconfig   integer min_time_step_den       namelist,domains      max_domains    0      h    "min_time_step denominator"
rconfig   integer max_time_step           namelist,domains      max_domains   -1      h    "max_time_step"
rconfig   integer max_time_step_den       namelist,domains      max_domains    0      h    "max_time_step denominator"
rconfig   real    target_cfl              namelist,domains      max_domains  1.2      h    "target_cfl"
rconfig   real    target_hcfl             namelist,domains      max_domains  0.84     h    "target_hcfl"
rconfig   integer max_step_increase_pct   namelist,domains      max_domains    5      h    "max_step_increase_pct"
rconfig   integer starting_time_step      namelist,domains      max_domains   -1      h    "starting_time_step"
rconfig   integer starting_time_step_den  namelist,domains      max_domains    0      h    "starting_time_step denominator"
rconfig   logical step_to_output_time     namelist,domains      1         .true.      h    "step_to_output_time"
rconfig   integer adaptation_domain       namelist,domains      1              1      h    "adaptation_domain"
rconfig   logical use_adaptive_time_step  namelist,domains      1         .false.     h    "use_adaptive_time_step"
rconfig   logical use_adaptive_time_step_dfi  namelist,domains  1         .false.     ih    "use_adaptive_time_step_dfi"

rconfig   integer max_dom                 namelist,domains	1             1       irh  "max_dom"               ""      ""
rconfig   integer lats_to_mic             namelist,domains	1             0        irh  "lats_to_mic"               ""      ""
rconfig   integer s_we                    namelist,domains	max_domains    1       irh    "s_we"          ""      ""
rconfig   integer e_we                    namelist,domains	max_domains    32      irh    "e_we"          ""      ""
rconfig   integer s_sn                    namelist,domains	max_domains    1       irh    "s_sn"          ""      ""
rconfig   integer e_sn                    namelist,domains	max_domains    32      irh    "e_sn"          ""      ""
rconfig   integer s_vert                  namelist,domains	max_domains    1       irh    "s_vert"                ""      ""
rconfig   integer e_vert                  namelist,domains	max_domains    31      irh    "e_vert"                ""      ""
rconfig   integer num_metgrid_levels      namelist,domains	1              27      irh    "num_metgrid_levels"                ""      ""
rconfig   integer num_metgrid_soil_levels namelist,domains	1             4        irh    "num_metgrid_soil_levels"               "number of input levels or layers in 3D sm, st, sw arrays"      ""
rconfig   real    p_top_requested         namelist,domains      1              5000    irh    "p_top_requested" "Pa"      ""
rconfig   logical interp_theta            namelist,domains	1              .false. irh    "interp_theta"  "inside real, vertically interpolate theta (T) or temperature (F)"  ""
rconfig   integer interp_type             namelist,domains	1              2       irh    "interp_type"  "1=interp in pressure, 2=interp in LOG pressure"  ""
rconfig   integer vert_refine_method      namelist,domains      max_domains    0       irh    "vert_refine_method"  "0=no vertical nesting, 1=integer refinement, 2=native WRF" ""
rconfig   integer vert_refine_fact        namelist,domains      1              1       irh    "vertical refinment factor for ndown or for vertical nesting in a concurrent run"  "" ""
rconfig   integer extrap_type             namelist,domains	1              2       irh    "extrap_type"  "1= use 2 lowest levels, 2=constant"  ""
rconfig   integer t_extrap_type           namelist,domains	1              2       irh    "t_extrap_type"  "1=isothermal, 2=6.5 K/km, 3=adiabatic"   ""
rconfig   integer hypsometric_opt         namelist,domains      1              2       irh    "hypsometric_opt"  "Z relates P, 1=linearly, 2=LOG-linearly"  ""
rconfig   logical lowest_lev_from_sfc     namelist,domains	1             .false.  irh    "lowest_lev_from_sfc"                ""      ""
rconfig   logical use_levels_below_ground namelist,domains	1             .true.   irh    "use_levels_below_ground"   "T/F: use input data levels below input sfc pres" ""
rconfig   logical use_tavg_for_tsk        namelist,domains	1             .false.  irh    "use_tavg_for_tsk"   "T/F: use diurnal avg sfc temp for tsk" ""
rconfig   logical use_surface             namelist,domains	1             .true.   irh    "use_surface"   "T/F: use input surface level in interpolation" ""
rconfig   integer lagrange_order          namelist,domains	1              2       irh    "lagrange_order"   "1=linear, 2=quadratic vertical interpolation"      ""
rconfig   integer force_sfc_in_vinterp    namelist,domains	1              1       irh    "force_sfc_in_vinterp"   "number of eta levels forced to use sfc in vert interp"      ""
rconfig   real    zap_close_levels        namelist,domains	1              500     irh    "zap_close_levels"   "delta p where level is removed in vert interp"      "Pa"
rconfig   real    maxw_horiz_pres_diff    namelist,domains	1              5000    irh    "maxw_horiz_pres_diff"   "pressure limit (Pa), when horiz diff exceeded do not use max_wind level in real"
rconfig   real    trop_horiz_pres_diff    namelist,domains	1              5000    irh    "trop_horiz_pres_diff"   "pressure limit (Pa), when horiz diff exceeded do not use tropopause level in real"
rconfig   real    maxw_above_this_level   namelist,domains	1              30000   irh    "maxw_above_this_level"  "pressure limit (Pa), only use the max_wind data at or above this level"
rconfig   logical sfcp_to_sfcp            namelist,domains	1              .false. irh    "sfcp_to_sfcp"   "T/F use incoming sfc pres to compute new sfc pres"      "flag"
rconfig   logical adjust_heights          namelist,domains	1              .false. irh    "adjust_heights"   "T/F adjust pressure level input to match 500 mb height"      "flag"
rconfig   logical smooth_cg_topo          namelist,domains	1              .false. irh    "smooth_cg_topo"   "T/F smooth CG topo on boundarries" "flag"
rconfig   integer nest_interp_coord       namelist,domains	1              0       irh    "nest_interp_coord" "0=std horiz vi interpolation on eta, 1=attempt isobaric interpolation"
rconfig   logical aggregate_lu            namelist,domains	1              .false. irh    "aggregate_lu"   "T/F aggregate the grass, shrubs, trees in LU"
rconfig   logical rh2qv_wrt_liquid        namelist,domains	1              .true.  irh    "rh2qv_wrt_liquid" "T = rh=>Qv assumes RH wrt liquid water, F = allows ice"
rconfig   integer rh2qv_method            namelist,domains	1              1       irh    "rh2qv_method" "1=old MM5 method, 2=new WMO method"
rconfig   real    qv_max_p_safe           namelist,domains      1              10000   irh    "qv_max_p_safe" "Threshhold pressure, Qv > flag set to value"      "Pa"
rconfig   real    qv_max_flag             namelist,domains      1              1.E-5   irh    "qv_max_flag" "Qv flag for max"  "kg kg{-1}"
rconfig   real    qv_max_value            namelist,domains      1              3.E-6   irh    "qv_max_value" "Qv value for max"  "kg kg{-1}"
rconfig   real    qv_min_p_safe           namelist,domains      1              110000  irh    "qv_min_p_safe" "Threshhold pressure, Qv < flag set to value"      "Pa"
rconfig   real    qv_min_flag             namelist,domains      1              1.E-6   irh    "qv_min_flag" "Qv flag for min"  "kg kg{-1}"
rconfig   real    qv_min_value            namelist,domains      1              1.E-6   irh    "qv_min_value" "Qv value for min"  "kg kg{-1}"
rconfig   real    dx                      namelist,domains     max_domains    200     h     "dx"        "X HORIZONTAL RESOLUTION"   "METERS"
rconfig   real    dy                      namelist,domains   	max_domains    200     h     "dy"        "Y HORIZONTAL RESOLUTION"   "METERS"
rconfig   integer grid_id                 namelist,domains	max_domains    1       irh    "id"            ""      ""
rconfig   logical grid_allowed            namelist,domains	max_domains    .true.  irh    "allowed"            ""      ""
rconfig   integer parent_id               namelist,domains	max_domains    0       h     "parent_id"             ""      ""
rconfig   integer i_parent_start          namelist,domains	max_domains    1       rh     "i_parent_start"                ""      ""
rconfig   integer j_parent_start          namelist,domains	max_domains    1       rh     "j_parent_start"                ""      ""
rconfig   integer parent_grid_ratio       namelist,domains	max_domains    1       h     "parent_grid_ratio"             ""      ""
rconfig   integer parent_time_step_ratio  namelist,domains	max_domains    1       h     "parent_time_step_ratio"                ""      ""
rconfig   integer feedback                namelist,domains	1    1       h     "feedback"          ""      ""
rconfig   integer smooth_option           namelist,domains	1    2       h     "smooth_option"          ""      ""
rconfig   integer blend_width             namelist,domains	1    5       h     "blend_width"  "width of cg fg terrain blended zone"      ""
rconfig   real    ztop                    namelist,domains	max_domains    15000.  h    "ztop"          ""      ""
rconfig   integer moad_grid_ratio         namelist,domains	max_domains    1       h     "moad_grid_ratio"               ""      ""
rconfig   integer moad_time_step_ratio    namelist,domains	max_domains    1       h     "moad_time_step_ratio"          ""      ""
rconfig   integer shw                     namelist,domains	max_domains    2       h     "stencil_half_width"   "HORIZONTAL INTERPOLATION STENCIL HALF-WIDTH"  "GRID POINTS"
rconfig   integer tile_sz_x               namelist,domains	1             0       -      "tile_sz_x"             ""      ""
rconfig   integer tile_sz_y               namelist,domains	1             0       -      "tile_sz_y"             ""      ""
rconfig   integer numtiles                namelist,domains	1             1       -      "numtiles"              ""      ""
rconfig   integer numtiles_inc            namelist,domains	1             0       -      "numtiles_inc"          ""      ""
rconfig   integer numtiles_x              namelist,domains	1             0       -      "numtiles_x"            ""      ""
rconfig   integer numtiles_y              namelist,domains	1             0       -      "numtiles_y"            ""      ""
rconfig   integer tile_strategy           namelist,domains	1             0       -      "tile_strategy"         ""      ""
rconfig   integer nproc_x                 namelist,domains	1             -1      -      "nproc_x"              "-1 means not set"      ""
rconfig   integer nproc_y		  namelist,domains	1             -1      -      "nproc_y"              "-1 means not set"      ""
rconfig   integer irand                   namelist,domains	1             0       -      "irand"           ""      ""
rconfig   real    dt                      derived              max_domains    2.      h     "dt"        "TEMPORAL RESOLUTION"      "SECONDS"
rconfig   integer   num_moves       namelist,domains    1                0
rconfig   integer   ts_buf_size     namelist,domains    1                200          -       "ts_buf_size"   "Size of time series buffer"
rconfig   integer   max_ts_locs     namelist,domains    1                5            -       "max_ts_locs"   "Maximum number of time series locations"
rconfig   integer   vortex_interval  namelist,domains   max_domains      15  -  "" "" "minutes"
rconfig   integer   max_vortex_speed namelist,domains   max_domains      40  -  "" "" "meters per second"
rconfig   integer   corral_dist     namelist,domains    max_domains      8
rconfig   integer   track_level     namelist,domains    1                50000
rconfig   real      time_to_move    namelist,domains    max_domains      0.  -  "" "" "minutes"
rconfig   integer   move_id         namelist,domains    max_moves        0
rconfig   integer   move_interval   namelist,domains    max_moves        999999999
rconfig   integer   move_cd_x       namelist,domains    max_moves        0
rconfig   integer   move_cd_y       namelist,domains    max_moves        0
rconfig   logical   swap_x          namelist,domains    max_domains    .false. rh    "swap_x"            ""      ""
rconfig   logical   swap_y          namelist,domains    max_domains    .false. rh    "swap_y"            ""      ""
rconfig   logical   cycle_x         namelist,domains    max_domains    .false. rh    "cycle_x"            ""      ""
rconfig   logical   cycle_y         namelist,domains    max_domains    .false. rh    "cycle_y"            ""      ""
rconfig   logical   reorder_mesh    namelist,domains    1              .false. rh    "reorder_mesh"       ""      ""
rconfig   logical   perturb_input   namelist,domains    1              .false. h     "" "" ""
rconfig   real      eta_levels      namelist,domains    max_eta        -1.
rconfig   real      max_dz          namelist,domains    1               1000.
rconfig   integer   ocean_levels    namelist,domains    1               30     irh   "ocean level"        ""      ""
rconfig   real      ocean_z         namelist,domains    max_ocean      -1      -     "vertical profile of layer depths for ocean" "m"
rconfig   real      ocean_t         namelist,domains    max_ocean      -1      -     "vertical profile of ocean temps" "K"
rconfig   real      ocean_s         namelist,domains    max_ocean      -1      -     "vertical profile of salinity" 
rconfig   integer   num_traj        namelist,domains    1               25      irh   "num_traj" "#of trajectory" ""

# variable for time series of vertical profile of U, V, Theta, GHT,a nd QVAPOR
rconfig   integer   max_ts_level    namelist,domains    1              15       -       "max_ts_level"   "Highest model level for time series output"

# track input
rconfig   integer   track_loc_in    namelist,domains    1               0       -    "Number of track locations input"   ""    ""

# number of external model domains for coupling
rconfig   integer   num_ext_model_couple_dom    namelist,domains   1     1      -    "number of external models domains for coupling, used for the coupling mask"   ""    ""

# TC (tropical cyclone bogusing)
rconfig   logical insert_bogus_storm   namelist,tc     	1              .false. irh    "insert_bogus_storm"   "T/F for inserting a bogus typhoon"      "flag"
rconfig   logical remove_storm         namelist,tc     	1              .false. irh    "remove_storm"  "T/F for only removing the original typhoon"  "flag"
rconfig   integer num_storm            namelist,tc     	1              1       irh    "num_storm"     "Number of bogus typhoons"  ""
rconfig   real    latc_loc             namelist,tc     	max_bogus      -999.   irh    "latc_loc"      "center latitude of the bogus tyhoon"  "DEGREES"
rconfig   real    lonc_loc             namelist,tc     	max_bogus      -999.   irh    "lonc_loc"      "center longitude of the bogus tyhoon"  "DEGREES"
rconfig   real    vmax_meters_per_second   namelist,tc  max_bogus      -999.   irh    "vmax_meters_per_second"  "vmax of bogus storm in meters per second"  ""
rconfig   real    rmax                 namelist,tc     	max_bogus      -999.   irh    "rmax"  "maximum radius outward from storm center"  ""
rconfig   real    vmax_ratio           namelist,tc      max_bogus      -999.   irh    "vmax_ratio"  ""  ""
rconfig   real    rankine_lid          namelist,tc      1              -999.   irh    "top pressure limit for the tc bogus scheme"

# Physics
rconfig   integer     mp_physics          namelist,physics	max_domains    0       rh       "mp_physics"            ""      ""
#rconfig   integer     milbrandt_ccntype   namelist,physics      max_domains    0       rh       "milbrandt select maritime(1)/continental(2)"  ""      ""
rconfig   real     nssl_cccn              namelist,physics      max_domains  1.5e9    rh       "Base CCN concentration for NSSL microphysics"  ""      ""
rconfig   real     nssl_alphah            namelist,physics      max_domains   0       rh       "Graupel PSD shape paramter"  ""      ""
rconfig   real     nssl_alphahl           namelist,physics      max_domains   2       rh       "Hail PSD shape paramter"  ""      ""
rconfig   real     nssl_cnoh              namelist,physics      max_domains  4.e5     rh       "Graupel intercept paramter"  ""      ""
rconfig   real     nssl_cnohl             namelist,physics      max_domains  4.e4     rh       "Hail intercept paramter"  ""      ""
rconfig   real     nssl_cnor              namelist,physics      max_domains  8.e5     rh       "Rain intercept paramter"  ""      ""
rconfig   real     nssl_cnos              namelist,physics      max_domains  3.e6     rh       "Snow intercept paramter"  ""      ""
rconfig   real     nssl_rho_qh            namelist,physics      max_domains  500.     rh       "Graupel particle density"  ""      ""
rconfig   real     nssl_rho_qhl           namelist,physics      max_domains  900.     rh       "Hail particle density"  ""      ""
rconfig   real     nssl_rho_qs            namelist,physics      max_domains  100.     rh       "Snow particle density"  ""      ""
rconfig   integer     gsfcgce_hail        namelist,physics      1              0       rh       "gsfcgce select hail/graupel"  ""      ""
rconfig   integer     gsfcgce_2ice        namelist,physics      1              0       rh       "gsfcgce select 2ice/3ice"  ""      ""
rconfig   integer     progn               namelist,physics      max_domains    0       rh       "progn"                 ""      ""
rconfig   real        accum_mode          namelist,physics      1             1000.0e6 rh       "accum_mode"                 ""      ""
rconfig   real        aitken_mode         namelist,physics      1             300.0e6  rh       "aitken_mode"                 ""      ""
rconfig   real        coarse_mode         namelist,physics      1             0.2e6    rh       "coarse_mode"                 ""      ""
rconfig   integer     do_radar_ref        namelist,physics      1              0       rh       "compute radar reflectivity for a number of schemes"                 ""      ""
rconfig   integer     compute_radar_ref   derived               1              0       -        "compute_radar_ref" "0/1 flag: compute radar reflectivity, either do_radar_ref=1 .or. (milbrandt or NSSL schemes)"
rconfig   integer     ra_lw_physics       namelist,physics	max_domains    0       rh       "ra_lw_physics"         ""      ""
rconfig   integer     ra_sw_physics       namelist,physics	max_domains    0       rh       "ra_sw_physics"         ""      ""
rconfig   real    radt                    namelist,physics	max_domains    0       h    "RADT"          ""      ""
rconfig   real    naer                    namelist,physics      max_domains    1e9     rh   "NAER"          ""      ""
rconfig   integer     sf_sfclay_physics   namelist,physics	max_domains    0       rh       "sf_sfclay_physics"             ""      ""
rconfig   integer     sf_surface_physics  namelist,physics	max_domains    0       rh       "sf_surface_physics"            ""      ""
rconfig   integer     bl_pbl_physics      namelist,physics	max_domains    0       rh       "bl_pbl_physics"                ""      ""
rconfig   integer     bl_mynn_tkebudget   namelist,physics      max_domains    0       rh       "bl_mynn_tkebudget"             ""      ""
rconfig   logical     bl_mynn_tkeadvect   namelist,physics      max_domains    .false.  rh      "bl_mynn_tkeadvect"             ""      ""
rconfig   integer     bl_mynn_cloudpdf    namelist,physics      1              0       irh       "bl_mynn_cloudpdf"              ""      ""
rconfig   integer     mfshconv            namelist,physics      max_domains    1       rh       "mfshconv"         "To activate mass flux scheme with qnse, 1=true or 0=false"      ""
rconfig   integer     sf_urban_physics    namelist,physics      max_domains    0       rh       "sf_urban_physics"     "activate urban model  0=no, 1=Noah_UCM 2=BEP_UCM"   ""
rconfig   real    BLDT                    namelist,physics      max_domains    0       h    "BLDT"          ""      ""
rconfig   integer cu_physics              namelist,physics      max_domains    0       rh   "cu_physics"    ""      ""
rconfig   integer shcu_physics            namelist,physics      max_domains    0       rh   "shcu_physics"  ""      ""
rconfig   integer cu_diag                 namelist,physics      max_domains    0       rh   "cu_diag"       "additional t-averaged stuff for cuphys"      ""
rconfig   integer kfeta_trigger           namelist,physics	1              1       rh   "KFETA Trigger function"    ""    ""
rconfig   integer nsas_dx_factor          namelist,physics	1              0       rh   "NSAS DX-dependent option"    ""    ""
rconfig   real    CUDT                    namelist,physics	max_domains    0       h    "CUDT"          ""      ""
rconfig   real    GSMDT                   namelist,physics	max_domains    0       h    "GSMDT"          ""      ""
rconfig   integer ISFFLX                  namelist,physics 	1             1       irh    "ISFFLX"                        ""      ""
rconfig   integer IFSNOW                  namelist,physics	1             1       irh    "IFSNOW"                        ""      ""
rconfig   integer ICLOUD                  namelist,physics	1             1       irh    "ICLOUD"                        ""      ""
rconfig   real    swrad_scat              namelist,physics	1             1       irh    "SWRAD_SCAT" "SCATTERING FACTOR IN SWRAD"      ""
rconfig   integer surface_input_source    namelist,physics	1             1       irh    "surface_input_source"          "1=static (fractional), 2=time dependent (dominant), 3=dominant cateogry from metgrid"      ""
rconfig   integer num_soil_layers         namelist,physics	1             5       irh    "num_soil_layers"               ""      ""
rconfig   integer maxpatch                namelist,physics      1            10       irh    "maxpatch"                      ""      ""
rconfig   integer num_snow_layers         namelist,physics	1             3       irh    "num_snow_layers"               ""      ""
rconfig   integer num_snso_layers         namelist,physics	1             7       irh    "num_snso_layers"               ""      ""
rconfig   integer num_urban_layers        namelist,physics	1            400       irh    "num_urban_layers"               ""      ""
rconfig   integer num_urban_hi            namelist,physics      1            15       irh    "num_urban_hi"             ""      ""
rconfig   integer num_months              namelist,physics      1            12       irh    "num_months"               ""      ""
rconfig   integer sf_surface_mosaic       namelist,physics	1             0       rh     "sf_surface_mosaic"        "1= mosaic, 0=no mosaic method, add by danli"      ""  
rconfig   integer mosaic_cat              namelist,physics	1             3       rh     "mosaic_cat"               "works when sf_surface_mosaic=1;  it is the number of mosaic tiles"      ""  
rconfig   integer mosaic_cat_soil         derived         	1            12       rh     "mosaic_cat_soil"          "should be the number of soil layers times the mosaic_cat"      ""  
rconfig   integer mosaic_lu               namelist,physics      1             0       irh    "mosaic_lu"             ""      ""
rconfig   integer mosaic_soil             namelist,physics      1             0       irh    "mosaic_soil"           ""      ""
rconfig   integer maxiens                 namelist,physics	1             1       irh    "maxiens"                    ""      ""
rconfig   integer maxens                  namelist,physics	1             3       irh    "maxens"                    ""      ""
rconfig   integer maxens2                 namelist,physics	1             3       irh    "maxens2"                    ""      ""
rconfig   integer maxens3                 namelist,physics	1            16       irh    "maxens3"                    ""      ""
rconfig   integer ensdim                  namelist,physics      1            144      irh    "ensdim"                    ""      ""
rconfig   integer cugd_avedx              namelist,physics      1            1      irh    "cugd_avedx"                    ""      ""
rconfig   integer clos_choice             namelist,physics      1             0       rh    "clos_choice"                    ""      ""
rconfig   integer imomentum               namelist,physics      1             0       rh    "imomentum"                    "momentum transport in G3 scheme"      ""
rconfig   integer ishallow                namelist,physics      1             0       rh    "ishallow"  "shallow convection in G3 scheme"      ""
rconfig   real    convtrans_avglen_m      namelist,physics      1             30      rh    "convtrans_avglen_m"  "averaging time for convective transport output variables (minutes)"      ""
rconfig   integer num_land_cat            namelist,physics	1            24       -      "num_land_cat"                  ""      ""
rconfig   integer num_soil_cat            namelist,physics	1            16       -      "num_soil_cat"                  ""      ""
rconfig   integer mp_zero_out             namelist,physics	1             0       -      "mp_zero_out"  "microphysics fields set to zero  0=no action taken, 1=all fields but Qv, 2=all fields including Qv"      "flag"
rconfig   real mp_zero_out_thresh         namelist,physics	1          1.e-8      -      "mp_zero_out_thresh"  "minimum threshold for non-Qv moist fields, below are set to zero"  "kg/kg"
rconfig   real    seaice_threshold        namelist,physics	1            100       h    "seaice_threshold"  "tsk below which which water points are set to sea ice for slab scheme"   "K"
rconfig   integer sst_update              namelist,physics	1            0         h    "sst_update"  "update sst from wrflowinp file  0=no, 1=yes"   ""

rconfig   integer sst_skin                namelist,physics      1            0         h    "sst_skin" "calculate sst skin temperature 0=no, 1=yes"   ""
rconfig   integer tmn_update              namelist,physics      1            0         h    "tmn_update" "update tmn from calculation  0=no, 1=yes"   ""
rconfig   logical usemonalb               namelist,physics      1            .false.   h    "usemonalb"   "use 2d field vs table values  false=table, True=2d"   ""
rconfig   logical rdmaxalb                namelist,physics      1            .true.    h     "rdmaxalb"    "false set it to table values"   ""
rconfig   logical rdlai2d                 namelist,physics      1            .false.   h     "rdlai2d"     "false set it to table values"   ""
rconfig   logical ua_phys                 namelist,physics      1            .false.   h     "ua_phys"     "activate UA Noah changes"   ""
rconfig   integer co2tf                   namelist,physics	1            1         -    "co2tf" "GFDL radiation co2 flag" ""
rconfig   integer ra_call_offset          namelist,physics	1            0         -    "ra_call_offset" "radiation call offset in timesteps (-1=old, 0=new offset)" ""
rconfig   real    cam_abs_freq_s          namelist,physics      1         21600.      -      "cam_abs_freq_s" "CAM radiation frequency for clear-sky longwave calculations" "s"
rconfig   integer levsiz                  namelist,physics      1             1       -      "levsiz" "Number of ozone data levels for CAM radiation (59)"  ""
rconfig   integer paerlev                 namelist,physics      1             1       -      "paerlev" "Number of aerosol data levels for CAM radiation (29)"  ""
rconfig   integer cam_abs_dim1            namelist,physics      1             1       -      "cam_abs_dim1" "dimension for absnxt in CAM radiation"  ""
rconfig   integer cam_abs_dim2            namelist,physics      1             1       -      "cam_abs_dim2" "dimension for abstot in CAM radiation"  ""
rconfig   integer lagday                  namelist,physics      1             1       -      "lagday"         ""      ""
rconfig   integer no_src_types            namelist,physics      1             1       -      "no_src_types" "Number of aerosoal types from EC (6)"  ""
rconfig   integer alevsiz                 namelist,physics      1             1       -      "alevsiz" "Number of aerosoal optical depth data levels from EC (12)"  ""
rconfig   integer o3input                 namelist,physics      1             0       -      "o3input"      "ozone input option for radiation"      ""
rconfig   integer aer_opt                 namelist,physics      1             0       -      "aer_opt"      "aerosol input option for radiation"      ""
rconfig   integer swint_opt               namelist,physics      1             0       -      "swint_opt"    "interpolation option for sw radiation"      ""
rconfig   integer aer_type                namelist,physics      max_domains   1       irh    "aer_type"       "aerosol type: 1 is SF79 rural, 2 is SF79 urban" ""
rconfig   integer aer_aod550_opt          namelist,physics      max_domains   1       irh    "aer_aod550_opt" "input option for aerosol optical depth at 550 nm" ""
rconfig   integer aer_angexp_opt          namelist,physics      max_domains   1       irh    "aer_angexp_opt" "input option for aerosol Angstrom exponent" ""
rconfig   integer aer_ssa_opt             namelist,physics      max_domains   1       irh    "aer_ssa_opt"    "input option for aerosol single-scattering albedo" ""
rconfig   integer aer_asy_opt             namelist,physics      max_domains   1       irh    "aer_asy_opt"    "input option for aerosol asymmetry parameter" ""
rconfig   real    aer_aod550_val          namelist,physics      max_domains   0.12    irh    "aer_aod550_val" "fixed value for aerosol optical depth at 550 nm. Valid when aer_aod550_opt=1" ""
rconfig   real    aer_angexp_val          namelist,physics      max_domains   1.3     irh    "aer_angexp_val" "fixed value for aerosol Angstrom exponent. Valid when aer_angexp_opt=1" ""
rconfig   real    aer_ssa_val             namelist,physics      max_domains   0.85    irh    "aer_ssa_val"    "fixed value for aerosol single-scattering albedo. Valid when aer_ssa_opt=1" ""
rconfig   real    aer_asy_val             namelist,physics      max_domains   0.90    irh    "aer_asy_val"    "fixed value for aerosol asymmetry parameter. Valid when aer_asy_opt=1" ""
rconfig   logical cu_rad_feedback         namelist,physics      max_domains   .false. irh    "feedback of cumulus cloud to radiation"  ""
rconfig   integer ICLOUD_CU               derived               1             0        -     "ICLOUD_CU"                     ""      ""
rconfig   integer pxlsm_smois_init        namelist,physics      max_domains   1       irh    "PXLSM_SMOIS_INIT"    "Soil moisture initialization option 0-From analysis 1-From MAVAIL"   ""
rconfig   integer omlcall                 namelist,physics      1            0         h     "omlcall"     "temporary holder to allow checking for new name: oml_opt"
rconfig   integer sf_ocean_physics        namelist,physics      1            0         h     "sf_ocean_physics"     "activate ocean model  0=no, 1=1d mixed layer, 2=3D PWP" ""
rconfig   integer traj_opt                namelist,physics      1            0         h     "traj_opt"    "activate trajectory calculation  0=no, 1=on"   ""
rconfig   integer tracercall              namelist,physics      1            0         h     "tracercall"  "activate tracer calculation  0=no, 1=on"   ""
rconfig   real    OMDT                    namelist,physics      1            1         h     "OMDT"        "Timestep of ocean model"      "s"
rconfig   real    oml_hml0                namelist,physics      1            50        h     "oml_hml0"    "oml initial mixed layer depth value"   "m"
rconfig   real    oml_gamma               namelist,physics      1            0.14      h     "oml_gamma"   "oml deep water lapse rate"   "K m-1"
rconfig   integer isftcflx                namelist,physics      1            0         h     "isftcflx"    "switch to control sfc fluxes"   ""
rconfig   integer iz0tlnd                 namelist,physics      1            0         h     "iz0tlnd"    "switch to control land thermal roughness length"   ""
rconfig   real    shadlen                 namelist,physics      1            25000.    -     "shadow_length" "maximum length of orographic shadow" "m"
rconfig   integer slope_rad               namelist,physics      max_domains    0       -     "slope_rad"  "1: use slope-dependent radiation, 0:not" ""
rconfig   integer topo_shading            namelist,physics      max_domains    0       -     "topo_shading" "1: apply topographic shading to radiation, 0:not" ""
rconfig   integer topo_wind               namelist,physics      max_domains    0       -     "topo_wind"  "2: Use Mass sfc drag scheme, 1: improve effects topography over surface wind, 0:not" ""
rconfig   integer no_mp_heating           namelist,physics      1              0       -     "no_mp_heating" "switch to turn of latent heating in mp schemes"   ""
rconfig   integer fractional_seaice       namelist,physics      1              0       -     "fractional_seaice" "Fractional sea-ice option"
rconfig   integer seaice_snowdepth_opt    namelist,physics      1              0       -     "seaice_snowdepth_opt" "Method for treating snow depth on sea ice"
rconfig   real    seaice_snowdepth_max    namelist,physics      1          1.E10       -     "seaice_snowdepth_max" "Maximum allowed accumulation (m) of snow on sea ice"
rconfig   real    seaice_snowdepth_min    namelist,physics      1          0.001       -     "seaice_snowdepth_min" "Minimum snow depth (m) on sea ice"
rconfig   integer seaice_albedo_opt       namelist,physics      1              0       -     "seaice_albedo_opt" "Method for setting albedo over sea ice"
rconfig   real    seaice_albedo_default   namelist,physics      1             0.65     -     "seaice_albedo_default" "Default value for sea-ice over albedo with seaice_albeo_opt=0"
rconfig   integer seaice_thickness_opt    namelist,physics      1              0       -     "seaice_thickness_opt" "Method for setting sea-ice thickness"
rconfig   real   seaice_thickness_default namelist,physics      1              3.0     -     "seaice_thickness_default" "Default value for sea-ice thickness"
rconfig   logical tice2tsk_if2cold        namelist,physics      1              .false. -     "tice2tsk_if2cold" "Avoid low ice temps when ice frac and Tsk are inconsistent"
rconfig   real    bucket_mm               namelist,physics      1             -1.      h     "bucket_mm" "bucket reset value for water accumulations -1: inactive"   ""
rconfig   real    bucket_J                namelist,physics      1             -1.      h     "bucket_J"  "bucket reset value for energy accumulations -1: inactive"   ""
rconfig   real    mp_tend_lim             namelist,physics      1             10.      -     "mp_tend_lim" "limit on temp tendency from mp latent heating"   "K/s"
rconfig   real    prec_acc_dt             namelist,physics      max_domains    0.      h     "prec_acc_dt" "bucket reset time interval between outputs for cumulus or grid scale precipitation"   "minutes"
rconfig   integer prec_acc_opt            derived               1              0       -     "prec_acc_opt" "option to output precip in a time window"          ""
rconfig   integer bucketr_opt             derived               1              0       -     "bucketr_opt"  "option to output water accum based on bucket_mm "          ""

rconfig   integer process_time_series     derived               1              0       -     "process_time_series" "0=no, 1=yes"  ""

rconfig   integer grav_settling           namelist,physics      max_domains  0         h    "grav_settling"     "activate gravitationalsettling of fog  0=no, 1=yes"
rconfig   real    sas_pgcon               namelist,physics      max_domains  0.55      irh   "sas_pgcon"   "convectively forced pressure gradient factor (SAS scheme)" ""
rconfig   integer scalar_pblmix           namelist,physics      max_domains  0         h    "mix 4d scalar variables with pbl scheme 0=no 1=yes" ""
rconfig   integer tracer_pblmix           namelist,physics      max_domains  1         h    "mix 4d tracer variables with pbl scheme 0=no 1=yes" ""
rconfig   logical use_aero_icbc           namelist,physics     	1              .false. rh    "use_aero_icbc"  "Use GOCART climo 3D aerosols IC/BC data in Thompson-MP-Aero"  "logical flag"

# The following two options are hooked into various microphysics schemes to allow for ensemble perturbations of CCN and hail/graupel PSDs - GAC (AFWA)
rconfig   real    ccn_conc                namelist,physics      1           1.0E8      h     "ccn_conc"                 "CCN concentration"                                                             "# m-3"
rconfig   integer hail_opt                namelist,physics      1              0       rh    "hail_opt"                 "Hail/Graupel switch, 1:hail, 0:graupel"                                        ""

# For Noah-MP
rconfig   integer dveg        namelist,noah_mp      1           4         h    "dveg"     "dynamic vegetation (1 -> off ; 2 -> on)"   ""
rconfig   integer opt_crs     namelist,noah_mp      1           1         h    "opt_crs"  "canopy stomatal resistance (1-> Ball-Berry; 2->Jarvis)"   ""
rconfig   integer opt_btr     namelist,noah_mp      1           1         h    "opt_btr"  "soil moisture factor for stomatal resistance (1-> Noah; 2-> CLM; 3-> SSiB)"   ""
rconfig   integer opt_run     namelist,noah_mp      1           1         h    "opt_run"  "runoff and groundwater (1->SIMGM; 2->SIMTOP; 3->Schaake96; 4->BATS)"   ""
rconfig   integer opt_sfc     namelist,noah_mp      1           1         h    "opt_sfc"  "surface layer drag coeff (CH & CM) (1->M-O; 2->Chen97)"   ""
rconfig   integer opt_frz     namelist,noah_mp      1           1         h    "opt_frz"  "supercooled liquid water (1-> NY06; 2->Koren99)"   ""
rconfig   integer opt_inf     namelist,noah_mp      1           1         h    "opt_inf"  "frozen soil permeability (1-> NY06; 2->Koren99)"   ""
rconfig   integer opt_rad     namelist,noah_mp      1           3         h    "opt_rad"  "radiation transfer (1->gap=F(3D,cosz); 2->gap=0; 3->gap=1-Fveg)"   ""
rconfig   integer opt_alb     namelist,noah_mp      1           2         h    "opt_alb"  "snow surface albedo (1->BATS; 2->CLASS)"   ""
rconfig   integer opt_snf     namelist,noah_mp      1           1         h    "opt_snf"  "rainfall & snowfall (1-Jordan91; 2->BATS; 3->Noah)"   ""
rconfig   integer opt_tbot    namelist,noah_mp      1           2         h    "opt_tbot" "lower boundary of soil temperature (1->zero-flux; 2->Noah)"   ""
rconfig   integer opt_stc     namelist,noah_mp      1           1         h    "opt_stc"  "soil/snow temperature time scheme 1->semi-implicit; 2->full-implicit (original Noah)"   ""
rconfig   real    WTDDT               namelist,physics         max_domains     30.      h     "wtddt"    "minutes between calls to lateral hydro"  ""

# For WRF Hydro
rconfig   integer wrf_hydro               derived              1     0      h     "wrf_hydro"   "descrip"  "unit"


#FDDA namelist parameters
rconfig   real    FGDT                    namelist,fdda         max_domains    0       h        "FGDT"          ""      ""
rconfig   integer  FGDTZERO               namelist,fdda         max_domains    0       rh       "FGDTZERO"             ""      ""
rconfig   integer  grid_fdda              namelist,fdda         max_domains    0       rh       "grid_fdda"            ""      ""
rconfig   integer  grid_sfdda             namelist,fdda         max_domains    0       rh       "grid_fdda"            ""      ""
rconfig   integer  if_no_pbl_nudging_uv   namelist,fdda         max_domains    0       rh       "grid_fdda"            ""      ""
rconfig   integer  if_no_pbl_nudging_t    namelist,fdda         max_domains    0       rh       "grid_fdda"            ""      ""
rconfig   integer  if_no_pbl_nudging_ph   namelist,fdda         max_domains    0       rh       "grid_fdda"            ""      ""
rconfig   integer  if_no_pbl_nudging_q    namelist,fdda         max_domains    0       rh       "grid_fdda"            ""      ""
rconfig   integer  if_zfac_uv             namelist,fdda         max_domains    0       rh       "grid_fdda"            ""      ""
rconfig   integer   k_zfac_uv             namelist,fdda         max_domains    0       rh       "grid_fdda"            ""      ""
rconfig   integer  if_zfac_t              namelist,fdda         max_domains    0       rh       "grid_fdda"            ""      ""
rconfig   integer   k_zfac_t              namelist,fdda         max_domains    0       rh       "grid_fdda"            ""      ""
rconfig   integer  if_zfac_ph             namelist,fdda         max_domains    0       rh       "grid_fdda"            ""      ""
rconfig   integer   k_zfac_ph             namelist,fdda         max_domains    0       rh       "grid_fdda"            ""      ""
rconfig   integer  if_zfac_q              namelist,fdda         max_domains    0       rh       "grid_fdda"            ""      ""
rconfig   integer   k_zfac_q              namelist,fdda         max_domains    0       rh       "grid_fdda"            ""      ""
rconfig   integer  dk_zfac_uv             namelist,fdda         max_domains    1       rh       "grid_fdda"            ""      ""
rconfig   integer  dk_zfac_t              namelist,fdda         max_domains    1       rh       "grid_fdda"            ""      ""
rconfig   integer  dk_zfac_ph             namelist,fdda         max_domains    1       rh       "grid_fdda"            ""      ""
rconfig   real        guv                 namelist,fdda         max_domains    0       rh       "grid_fdda"            ""      ""
rconfig   real        guv_sfc             namelist,fdda         max_domains    0       rh       "grid_fdda"            ""      ""
rconfig   real        gt                  namelist,fdda         max_domains    0       rh       "grid_fdda"            ""      ""
rconfig   real        gt_sfc              namelist,fdda         max_domains    0       rh       "grid_fdda"            ""      ""
rconfig   real        gq                  namelist,fdda         max_domains    0       rh       "grid_fdda"            ""      ""
rconfig   real        gq_sfc              namelist,fdda         max_domains    0       rh       "grid_fdda"            ""      ""
rconfig   real        gph                 namelist,fdda         max_domains    0       rh       "grid_fdda"            ""      ""
rconfig   real    dtramp_min              namelist,fdda         1              0       h        "grid_fdda"            ""      ""
rconfig   integer if_ramping              namelist,fdda         1              0       h        "grid_fdda"            ""      ""
rconfig   real    rinblw                  namelist,fdda         1              0       h        "grid_fdda"            ""      ""
rconfig   integer xwavenum                namelist,fdda         max_domains    0       rh       "grid_fdda"            "top wave number to nudge in x direction"      ""
rconfig   integer ywavenum                namelist,fdda         max_domains    0       rh       "grid_fdda"            "top wave number to nudge in y direction"      ""
rconfig   integer pxlsm_soil_nudge        namelist,fdda         max_domains    0       rh       "pxlsm_soil_nudge"     "nudge pxlsm soil"      ""

#Observational Nudging
rconfig   integer     obs_nudge_opt       namelist,fdda            max_domains    0       rh       "obs_nudge_opt"     "Obs-nudging flag for domain"          ""
rconfig   integer     max_obs             namelist,fdda            1              0       h        "max_obs"           "Maximum number of observations"       ""
rconfig   real        fdda_start          namelist,fdda            max_domains    0       rh       "fdda_start"        "Nudging start time for domain"        "min"
rconfig   real        fdda_end            namelist,fdda            max_domains    0       rh       "fdda_end"          "Nudging end time for domain"          "min"
rconfig   integer     obs_nudge_wind      namelist,fdda            max_domains    0       rh       "obs_nudge_wind"    "Wind-nudging flag for domain"         ""
rconfig   real        obs_coef_wind       namelist,fdda            max_domains    0       rh       "obs_coef_wind"     "Wind-nudging coeficient for domain"   "s-1"
rconfig   integer     obs_nudge_temp      namelist,fdda            max_domains    0       rh       "obs_nudge_temp"    "Temperature-nudging flag for domain"  ""
rconfig   real        obs_coef_temp       namelist,fdda            max_domains    0       rh       "obs_coef_temp"     "Temperature-nudging coef for domain"  "s-1"
rconfig   integer     obs_nudge_mois      namelist,fdda            max_domains    0       rh       "obs_nudge_mois"    "Moisture-nudging flag for domain"     ""
rconfig   real        obs_coef_mois       namelist,fdda            max_domains    0       rh       "obs_coef_mois"     "Moisture-nudging coef for domain"     "s-1"
rconfig   integer     obs_nudge_pstr      namelist,fdda            max_domains    0       rh       "obs_nudge_pstr"    "Not used"                             ""
rconfig   real        obs_coef_pstr       namelist,fdda            max_domains    0       rh       "obs_coef_pstr"     "Not used"                             ""
rconfig   integer     obs_no_pbl_nudge_uv namelist,fdda            max_domains    0       rh       "obs_no_pbl_nudge_uv" "1=no wind-nudging within pbl"          ""
rconfig   integer     obs_no_pbl_nudge_t  namelist,fdda            max_domains    0       rh       "obs_no_pbl_nudge_t"  "1=no temperature-nudging within pbl"   ""
rconfig   integer     obs_no_pbl_nudge_q  namelist,fdda            max_domains    0       rh       "obs_no_pbl_nudge_q"  "1=no moisture-nudging within pbl"      ""
rconfig   integer     obs_sfc_scheme_horiz namelist,fdda           1              0       rh       "obs_sfcscheme_horiz" "0=wrf scheme, 1=original mm5 scheme" ""
rconfig   integer     obs_sfc_scheme_vert  namelist,fdda           1              0       rh       "obs_sfcscheme_vert"  "0=regime vif scheme, 1=original simple scheme" ""
rconfig   real        obs_max_sndng_gap   namelist,fdda            1              20      rh       "obs_max_sndng_gap"   "Max press gap between soundings" "centibars"
rconfig   real        obs_nudgezfullr1_uv namelist,fdda            1              50      rh       "obs_nudgezfullr1_uv" "Vert infl full weight  height for LML obs, regime 1, winds"        ""
rconfig   real        obs_nudgezrampr1_uv namelist,fdda            1              50      rh       "obs_nudgezrampr1_uv" "Vert infl ramp-to-zero height for LML obs, regime 1, winds"        ""
rconfig   real        obs_nudgezfullr2_uv namelist,fdda            1              50      rh       "obs_nudgezfullr2_uv" "Vert infl full weight  height for LML obs, regime 2, winds"        ""
rconfig   real        obs_nudgezrampr2_uv namelist,fdda            1              50      rh       "obs_nudgezrampr2_uv" "Vert infl ramp-to-zero height for LML obs, regime 2, winds"        ""
rconfig   real        obs_nudgezfullr4_uv namelist,fdda            1              -5000   rh       "obs_nudgezfullr4_uv" "Vert infl full weight  height for LML obs, regime 4, winds"        ""
rconfig   real        obs_nudgezrampr4_uv namelist,fdda            1              50      rh       "obs_nudgezrampr4_uv" "Vert infl ramp-to-zero height for LML obs, regime 4, winds"        ""
rconfig   real        obs_nudgezfullr1_t  namelist,fdda            1              50      rh       "obs_nudgezfullr1_t" "Vert infl full weight  height for LML obs, regime 1, temperature"  ""
rconfig   real        obs_nudgezrampr1_t  namelist,fdda            1              50      rh       "obs_nudgezrampr1_t" "Vert infl ramp-to-zero height for LML obs, regime 1, temperature"  ""
rconfig   real        obs_nudgezfullr2_t  namelist,fdda            1              50      rh       "obs_nudgezfullr2_t" "Vert infl full weight  height for LML obs, regime 2, temperature"  ""
rconfig   real        obs_nudgezrampr2_t  namelist,fdda            1              50      rh       "obs_nudgezrampr2_t" "Vert infl ramp-to-zero height for LML obs, regime 2, temperature"  ""
rconfig   real        obs_nudgezfullr4_t  namelist,fdda            1              -5000   rh       "obs_nudgezfullr4_t" "Vert infl full weight  height for LML obs, regime 4, temperature"  ""
rconfig   real        obs_nudgezrampr4_t  namelist,fdda            1              50      rh       "obs_nudgezrampr4_t" "Vert infl ramp-to-zero height for LML obs, regime 4, temperature"  ""
rconfig   real        obs_nudgezfullr1_q  namelist,fdda            1              50      rh       "obs_nudgezfullr1_q" "Vert infl full weight  height for LML obs, regime 1, moisture"     ""
rconfig   real        obs_nudgezrampr1_q  namelist,fdda            1              50      rh       "obs_nudgezrampr1_q" "Vert infl ramp-to-zero height for LML obs, regime 1, moisture"     ""
rconfig   real        obs_nudgezfullr2_q  namelist,fdda            1              50      rh       "obs_nudgezfullr2_q" "Vert infl full weight  height for LML obs, regime 2, moisture"     ""
rconfig   real        obs_nudgezrampr2_q  namelist,fdda            1              50      rh       "obs_nudgezrampr2_q" "Vert infl ramp-to-zero height for LML obs, regime 2, moisture"     ""
rconfig   real        obs_nudgezfullr4_q  namelist,fdda            1              -5000   rh       "obs_nudgezfullr4_q" "Vert infl full weight  height for LML obs, regime 4, moisture"     ""
rconfig   real        obs_nudgezrampr4_q  namelist,fdda            1              50      rh       "obs_nudgezrampr4_q" "Vert infl ramp-to-zero height for LML obs, regime 4, moisture"     ""
rconfig   real        obs_nudgezfullmin   namelist,fdda            1                 50   rh       "obs_nudgezfullmin" "Minimum depth through which vertical influence fcn remains 1.0"     "m"
rconfig   real        obs_nudgezrampmin   namelist,fdda            1                 50   rh       "obs_nudgezrampmin" "Minimum depth through which vertical influence fcn decreases from 1.0 to 0.0" "m"
rconfig   real        obs_nudgezmax       namelist,fdda            1               3000   rh       "obs_nudgezmax" "Maximum depth in which vertical influence function is nonzero" "m"
rconfig   real        obs_sfcfact         namelist,fdda            1              1.0     h        "obs_sfcfact"       "Scale factor applied to time window for surface obs"     ""
rconfig   real        obs_sfcfacr         namelist,fdda            1              1.0     h        "obs_sfcfacr"       "Scale factor applied to horiz radius of influence for surface obs"     ""
rconfig   real        obs_dpsmx           namelist,fdda            1              7.5     h        "obs_dpsmx"         "Max pressure change allowed within horiz radius of influence"     "centibars"
rconfig   real        obs_rinxy           namelist,fdda            max_domains    0       rh       "obs_rinxy"         "Horizontal radius of influence"       "km"
rconfig   real        obs_rinsig          namelist,fdda            1              0       h        "obs_rinsig"        "Vertical radius of influence"         "sigma"
rconfig   real        obs_twindo          namelist,fdda            max_domains    0       rh       "obs_twindo"        "Half-period time window for nudging"  "hrs"
rconfig   integer     obs_npfi            namelist,fdda            1              0       h        "obs_npfi"          "Freq in cg timesteps for diag print"  ""
rconfig   integer     obs_ionf            namelist,fdda            max_domains    1       rh       "obs_ionf"          "Freq in cg timesteps for obs input and error calc"   ""
rconfig   integer     obs_idynin          namelist,fdda            1              0       h        "obs_idynin"        "Flag for dynamic initialization"      ""
rconfig   real        obs_dtramp          namelist,fdda            1              0       h        "obs_dtramp"        "Time period for ramping (idynin)"     "min"
rconfig   integer     obs_prt_max         namelist,fdda            1              1000    rh       "obs_prt_max"       "Maximum allowed obs entries in diagnostic printout"      ""
rconfig   integer     obs_prt_freq        namelist,fdda            max_domains    1000    rh       "obs_prt_freq"      "Frequency in obs index for diagnostic printout."   ""
rconfig   logical     obs_ipf_in4dob      namelist,fdda            1              .false. h        "obs_ipf_in4dob"    "Print obs input diagnostics"   ""
rconfig   logical     obs_ipf_errob       namelist,fdda            1              .false. h        "obs_ipf_errob"     "Print obs error diagnostics"   ""
rconfig   logical     obs_ipf_nudob       namelist,fdda            1              .false. h        "obs_ipf_nudob"     "Print obs nudge diagnostics"   ""
rconfig   logical     obs_ipf_init        namelist,fdda            1              .true.  h        "obs_ipf_init"      "Enable obs init warning messages"   ""
rconfig   integer     obs_scl_neg_qv_innov namelist,fdda           1              0       h        "obs_scl_neg_qv_innov" "Scale certain negative QV innovations"   ""

# Single-column model (SCM)
rconfig   integer scm_force               namelist,scm  1       0           rh   "scm_force"            "SCM forcing switch" ""
rconfig   real    scm_force_dx            namelist,scm  1       4000.       rh   "scm_force_dx"         "DX for SCM forcing" "m"
rconfig   integer num_force_layers        namelist,scm  1       8           rh   "num_force_layers"     "Number of SCM forcing layers" ""
rconfig   integer scm_lu_index            namelist,scm  1       2           rh   "scm_lu_index"         "SCM landuse index" ""
rconfig   integer scm_isltyp              namelist,scm  1       4           rh   "scm_isltyp"           "SCM soil category" ""
rconfig   real    scm_vegfra              namelist,scm  1       0.5         rh   "scm_vegfra"           "SCM vegetation fraction" ""
rconfig   integer scm_canwat              namelist,scm  1       0.0         rh   "scm_canwat"           "SCM canopy water" "kg m-2"
rconfig   real    scm_lat                 namelist,scm  1        36.605     rh   "scm_lat"              "SCM latitude" "degrees"
rconfig   real    scm_lon                 namelist,scm  1       -97.485     rh   "scm_lon"              "SCM longitude" "degrees"
rconfig   logical scm_th_t_tend           namelist,scm  1       .true.      rh   "scm_th_t_adv"         "Turn on large scale theta tendency in SCM"   ""
rconfig   logical scm_qv_t_tend           namelist,scm  1       .true.      rh   "scm_qv_t_adv"         "Turn on large scale qv tendency in SCM"      ""
rconfig   logical scm_th_adv              namelist,scm  1       .true.      rh   "scm_th_adv"           "Turn on theta advection in SCM"      ""
rconfig   logical scm_wind_adv            namelist,scm  1       .true.      rh   "scm_wind_adv"         "Turn on wind advection in SCM"      ""
rconfig   logical scm_qv_adv              namelist,scm  1       .true.      rh   "scm_qv_adv"           "Turn on qv advection in SCM"      ""
rconfig   logical scm_ql_adv              namelist,scm  1       .false.     rh   "scm_ql_adv"           "Turn on ql advection in SCM"      ""
rconfig   logical scm_vert_adv            namelist,scm  1       .true.      rh   "scm_vert_adv"         "Turn on vertical advection in SCM"      ""
rconfig   integer num_force_soil_layers   namelist,scm  1       5           rh   "num_force_soil_layers" "Number of SCM soil forcing layers" ""
rconfig   logical scm_soilT_force         namelist,scm  1       .false.     rh   "scm_soilT_force"      "Turn on soil temp forcing in SCM"      ""
rconfig   logical scm_soilq_force         namelist,scm  1       .false.     rh   "scm_soilq_force"      "Turn on soil moisture forcing in SCM"      ""
rconfig   logical scm_force_th_largescale namelist,scm  1       .false.     rh   "scm_force_th_largescale" "Turn on large scale theta forcing in SCM"      ""
rconfig   logical scm_force_qv_largescale namelist,scm  1       .false.     rh   "scm_force_qv_largescale" "Turn on large scale qv forcing in SCM"      ""
rconfig   logical scm_force_ql_largescale namelist,scm  1       .false.     rh   "scm_force_ql_largescale" "Turn on large scale ql forcing in SCM"      ""
rconfig   logical scm_force_wind_largescale namelist,scm  1     .false.     rh   "scm_force_wind_largescale" "Turn on large scale wind forcing in SCM"      ""
rconfig   integer scm_force_skintemp      namelist,scm  1       0           rh   "scm_force_skin"       "SCM surface forcing by skin temperature 0=no 1=yes"      ""
rconfig   integer scm_force_flux          namelist,scm  1       0           rh   "scm_force_flux"       "SCM surface forcing by surface fluxes 0=no 1=yes"      ""

# Dynamics
# dynamics option (see package definitions, below)
rconfig   integer dyn_opt                 namelist,dynamics	1             2 
rconfig   integer rk_ord                  namelist,dynamics	1             3       irh   "rk_order"               ""      ""
rconfig   integer w_damping               namelist,dynamics	1             0       irh    "w_damping"             ""      ""
# diff_opt 1=old diffusion, 2=new
rconfig   integer diff_opt                namelist,dynamics	max_domains   -1      irh    "diff_opt"              ""      ""
# diff_opt_dfi is needed for backwards integration in dfi
rconfig   integer diff_opt_dfi            namelist,dynamics	max_domains   0       irh    "diff_opt_dfi"          ""      ""
# km_opt   1=old coefs, 2=tke, 3=Smagorinksy
rconfig   integer km_opt                  namelist,dynamics	max_domains   -1      irh    "km_opt"                ""      ""
# km_opt_dfi is needed for backward integration in dfi
rconfig   integer km_opt_dfi              namelist,dynamics	max_domains   1       irh    "km_opt_dfi"            ""      ""
rconfig   integer damp_opt                namelist,dynamics	1             0       irh    "damp_opt"              ""      ""
rconfig   integer rad_nudge               namelist,dynamics	1             0       irh    "rad_nudge"             ""      ""
rconfig   integer gwd_opt                 namelist,dynamics     1             0       irh    "gwd_opt"              ""      ""
rconfig   real    zdamp                   namelist,dynamics	max_domains    5000.   h    "zdamp"         ""      ""
rconfig   real    dampcoef                namelist,dynamics     max_domains    0.      h    "dampcoef"              ""      ""
rconfig   real    khdif                   namelist,dynamics	max_domains    0       h    "khdif"         ""      ""
rconfig   real    kvdif                   namelist,dynamics	max_domains    0       h    "kvdif"         ""      ""
rconfig   real    diff_6th_factor         namelist,dynamics     max_domains    0.12    h    "diff_6th_factor" "factor that controls rate of 6th-order numerical diffusion"
rconfig   integer diff_6th_opt            namelist,dynamics     max_domains    0      irh   "diff_6th_opt" "switch for 6th-order numerical diffusion"
rconfig   real    c_s                     namelist,dynamics     max_domains    0.25    h    "c_s"         "Smagorinsky coeff"      ""
rconfig   real    c_k                     namelist,dynamics     max_domains    0.15    h    "c_k"         "TKE coeff"      ""
rconfig   real    smdiv                   namelist,dynamics	max_domains    0.1     h    "smdiv"         ""      ""
rconfig   real    emdiv                   namelist,dynamics	max_domains    0.01    h    "emdiv"         ""      ""
rconfig   real    epssm                   namelist,dynamics	max_domains    .1      h    "epssm"         ""      ""
rconfig   logical non_hydrostatic         namelist,dynamics	max_domains  .true.   irh  "non_hydrostatic"    ""   ""
rconfig   logical use_input_w             namelist,dynamics	1            .false.  irh  "use_input_w"    ""   ""
rconfig   integer time_step_sound         namelist,dynamics	max_domains    0       h     "time_step_sound"               ""      ""
rconfig   integer     h_mom_adv_order     namelist,dynamics	max_domains    5       rh       "h_mom_adv_order"               ""      ""
rconfig   integer     v_mom_adv_order     namelist,dynamics	max_domains    3       rh       "v_mom_adv_order"               ""      ""
rconfig   integer     h_sca_adv_order     namelist,dynamics	max_domains    5       rh       "h_sca_adv_order"               ""      ""
rconfig   integer     v_sca_adv_order     namelist,dynamics	max_domains    3       rh       "v_sca_adv_order"               ""      ""
rconfig   integer  momentum_adv_opt       namelist,dynamics     max_domains    1       rh    "momentum_adv_opt"      "weno RK3 transport switch"      ""
rconfig   integer  moist_adv_opt          namelist,dynamics	max_domains    1       rh    "moist_adv_opt"         "positive-definite RK3 transport switch"      ""
rconfig   integer  moist_adv_dfi_opt      namelist,dynamics	max_domains    0       rh    "moist_adv_dfi_opt"    "positive-definite RK3 transport switch"      ""
rconfig   integer  chem_adv_opt           namelist,dynamics	max_domains    1       rh    "chem_adv_opt"          "positive-definite RK3 transport switch"      ""
rconfig   integer  tracer_adv_opt         namelist,dynamics     max_domains    1       rh    "tracer_adv_opt"        "positive-definite RK3 transport switch"      ""
rconfig   integer  scalar_adv_opt         namelist,dynamics	max_domains    1       rh    "scalar_adv_opt"        "positive-definite RK3 transport switch"      ""
rconfig   integer  tke_adv_opt            namelist,dynamics	max_domains    1       rh    "tke_adv_opt"           "positive-definite RK3 transport switch"      ""
rconfig   logical top_radiation           namelist,dynamics	max_domains    .false. rh    "top_radiation"         ""      ""
rconfig   integer mix_isotropic           namelist,dynamics     max_domains    0       h    "mix_isotropic"            "0=anistropic, 1=isotropic"      ""
rconfig   real    mix_upper_bound         namelist,dynamics     max_domains    0.1     h    "mix_upper_bound"          "non-dimensional limit"      ""
rconfig   logical top_lid                 namelist,dynamics     max_domains    .false. rh    "top_lid"               ""      ""
rconfig   real    tke_upper_bound         namelist,dynamics	max_domains    1000.   h    "tke_upper_bound"            ""      ""
rconfig   real    tke_drag_coefficient    namelist,dynamics	max_domains    0.      h    "tke_drag_coefficient"       ""      "dimensionless"
rconfig   real    tke_heat_flux           namelist,dynamics	max_domains    0.      h    "tke_heat_flux"              ""      "K m s-1"
rconfig   logical pert_coriolis           namelist,dynamics	max_domains  .false.  irh  "pert_coriolis"    ""   ""
rconfig   logical coriolis2d              namelist,dynamics	max_domains  .false.  irh  "coriolis2d"    ""   ""
rconfig   logical mix_full_fields         namelist,dynamics     max_domains  .false.  irh  "mix_full_field"   ""   ""
rconfig   real    base_pres               namelist,dynamics	1          100000.     h    "base_pres"  "Base state pressure - do not change (10^5 Pa), real only"      "Pa"
rconfig   real    base_temp               namelist,dynamics	1             290.     h    "base_temp"  "Base state sea level temperature, real only"      "K"
rconfig   real    base_lapse              namelist,dynamics	1              50.     h    "base_lapse" "Base state temperature difference between base pres and 1/e of atm depth - do not change, real only"      "K"
rconfig   real    iso_temp                namelist,dynamics     1             200.00   h    "iso_temp"   "Isothermal temperature in stratosphere, real only"      "K"
rconfig   real    base_pres_strat         namelist,dynamics     1            5500.     h    "base_pres_strat" "Base state pressure (Pa) at bottom of the stratosphere" "Pa"
rconfig   real    base_lapse_strat        namelist,dynamics     1               0.     h    "base_lapse_strat", "Base state lapse rate ( dT / d(lnP) ) in stratosphere" "K"
rconfig   logical use_baseparam_fr_nml    namelist,dynamics     1            .false.  irh   "use_baseparam_fr_nml"    ""   ""
rconfig   real    fft_filter_lat          namelist,dynamics     1              91.     h    "fft_filter_lat"   ""   "grid latitude to start polar filter"
rconfig   logical rotated_pole            namelist,dynamics     1            .false.  irh   "rotated_pole"    ""   ""
rconfig   logical do_coriolis             namelist,dynamics	max_domains  .true.   irh  "do_coriolis"    ""   ""
rconfig   logical do_curvature            namelist,dynamics	max_domains  .true.   irh  "do_curvature"   ""   ""
rconfig   logical do_gradp                namelist,dynamics	max_domains  .true.   irh  "do_gradp"    ""   ""
rconfig   integer tracer_opt              namelist,dynamics     max_domains    0       rh    "tracer_opt"          ""      ""
# Placeholder for decoupled advective tendency diagnostics
rconfig   integer tenddiag                namelist,dynamics     max_domains    0       -     "Decoupled tendency diagnostics"   ""    ""

# Bdy_control
rconfig   integer spec_bdy_width          namelist,bdy_control		1             5       irh    "spec_bdy_width"                ""      ""
rconfig   integer spec_zone               namelist,bdy_control		1             1       irh    "spec_zone"                     ""      ""
rconfig   integer relax_zone              namelist,bdy_control		1             4       irh    "relax_zone"                    ""      ""
rconfig   logical specified               namelist,bdy_control	max_domains    .false. rh    "specified"             ""      ""
rconfig   logical constant_bc             namelist,bdy_control          1      .false. rh    "constant_bc"           ""      ""
rconfig   logical periodic_x              namelist,bdy_control	max_domains    .false. rh    "periodic_x"            ""      ""
rconfig   logical symmetric_xs            namelist,bdy_control	max_domains    .false. rh    "symmetric_xs"          ""      ""
rconfig   logical symmetric_xe            namelist,bdy_control	max_domains    .false. rh    "symmetric_xe"          ""      ""
rconfig   logical open_xs                 namelist,bdy_control	max_domains    .false. rh    "open_xs"               ""      ""
rconfig   logical open_xe                 namelist,bdy_control	max_domains    .false. rh    "open_xe"               ""      ""
rconfig   logical periodic_y              namelist,bdy_control	max_domains    .false. rh    "periodic_y"            ""      ""
rconfig   logical symmetric_ys            namelist,bdy_control	max_domains    .false. rh    "symmetric_ys"          ""      ""
rconfig   logical symmetric_ye            namelist,bdy_control	max_domains    .false. rh    "symmetric_ye"          ""      ""
rconfig   logical open_ys                 namelist,bdy_control	max_domains    .false. rh    "open_ys"               ""      ""
rconfig   logical open_ye                 namelist,bdy_control	max_domains    .false. rh    "open_ye"               ""      ""
rconfig   logical polar                   namelist,bdy_control	max_domains    .false. rh    "polar"                 ""      ""
rconfig   logical nested                  namelist,bdy_control	max_domains    .false. rh    "nested"                ""      ""
rconfig   real    spec_exp                namelist,bdy_control          1     0.      irh    "spec_exp"              ""      ""
rconfig   integer real_data_init_type     namelist,bdy_control		1                 1    irh   "real_data_init_type"   "REAL DATA INITIALIZATION OPTIONS: 1=SI, 2=MM5, 3=GENERIC" "PRE-PROCESSOR TYPES"
rconfig   logical have_bcs_moist          namelist,bdy_control  max_domains    .false. rh    "have_bcs_moist"           ""      ""
rconfig   logical have_bcs_scalar         namelist,bdy_control  max_domains    .false. rh    "have_bcs_scalar"          ""      ""

rconfig   integer background_proc_id      namelist,grib2 	        1     255    rh    "background_proc_id"    "Background processing id for grib2"  ""
rconfig   integer forecast_proc_id        namelist,grib2 	        1     255    rh    "forecast_proc_id"      "Analysis and forecast processing id for grib2"  ""
rconfig   integer production_status       namelist,grib2 	        1     255    rh    "production_status"     "Background processing id for grib2"  ""
rconfig   integer compression             namelist,grib2 	        1      40    rh    "compression"           "grib2 compression, 40 for JPEG2000 or 41 for PNG"  ""

# NAMELIST DERIVED
rconfig   integer nobs_ndg_vars           derived                       1         6       -        "num_ndg_vars"         "Number of nudging variables"          ""
rconfig   integer nobs_err_flds           derived                       1         10      -        "num_err_flds"         "Number of error fields"               ""
rconfig   real    cen_lat                 derived                  max_domains    0       -        "cen_lat"              "center latitude"      "degrees, negative is south"
rconfig   real    cen_lon                 derived                  max_domains    0       -        "cen_lon"              "central longitude"      "degrees, negative is west"
rconfig   real    truelat1                derived                  max_domains    0       -        "true_lat1"             "first standard parallel"      "degrees, negative is south"
rconfig   real    truelat2                derived                  max_domains    0       -        "true_lat2"             "second standard parallel"      "degrees, negative is south"
rconfig   real    moad_cen_lat            derived                  max_domains    0       -        "moad_cen_lat"             "center latitude of the most coarse grid"      "degrees, negative is south"
rconfig   real    stand_lon               derived                  max_domains    0       -        "stand_lon"             "standard longitude, parallel to j-direction, perpendicular to i-direction "      "degrees, negative is west"
rconfig   real    pole_lat                derived                  max_domains    0       -        "pole_lat"              "projection info: latitude of pole" "degrees, positive north"
rconfig   real    pole_lon                derived                  max_domains    0       -        "pole_lon"              "projection info: longitude of pole" "degrees, positive east"
rconfig   integer  FLAG_METGRID           derived                      1          0       -        "FLAG_METGRID"         "Flag in global attributes for metgrid data"
rconfig   integer  FLAG_SNOW              derived                      1          0       -        "FLAG_SNOW"             "Flag for snow in the global attributes for metgrid data"
rconfig   integer  FLAG_PSFC              derived                      1          0       -        "FLAG_PSFC"             "Flag for surface pressure in the global attributes for metgrid data"
rconfig   integer  FLAG_SM000010          derived                      1          0       -        "FLAG_SM000010"         "Flag for soil moisture in the global attributes for metgrid data"
rconfig   integer  FLAG_SM010040          derived                      1          0       -        "FLAG_SM010040"         "Flag for soil moisture in the global attributes for metgrid data"
rconfig   integer  FLAG_SM040100          derived                      1          0       -        "FLAG_SM040100"         "Flag for soil moisture in the global attributes for metgrid data"
rconfig   integer  FLAG_SM100200          derived                      1          0       -        "FLAG_SM100200"         "Flag for soil moisture in the global attributes for metgrid data"
rconfig   integer  FLAG_ST000010          derived                      1          0       -        "FLAG_ST000010"         "Flag for soil temperature in the global attributes for metgrid data"
rconfig   integer  FLAG_ST010040          derived                      1          0       -        "FLAG_ST000010"         "Flag for soil temperature  in the global attributes for metgrid data"
rconfig   integer  FLAG_ST040100          derived                      1          0       -        "FLAG_ST010040"         "Flag for soil temperature  in the global attributes for metgrid data"
rconfig   integer  FLAG_ST100200          derived                      1          0       -        "FLAG_ST100200"         "Flag for soil temperature  in the global attributes for metgrid data"
rconfig   integer  FLAG_SOIL_LAYERS       derived                      1          0       -        "FLAG_SOIL_LAYERS"      "Flag for input 3d soil data for metgrid data"
rconfig   integer  FLAG_SLP               derived                      1          0       -        "FLAG_SLP"              "Flag for sea level pressure in the global attributes for metgrid data"
rconfig   integer  FLAG_SOILHGT           derived                      1          0       -        "FLAG_SOILHGT"          "Flag for soil height in the global attributes for metgrid data"
rconfig   integer  FLAG_MF_XY             derived                      1          0       -        "FLAG_MF_XY"            "Flag for MF_XYin the global attributes for metgrid data"
rconfig   integer  FLAG_UM_SOIL           derived                      1          0       -        "FLAG_UM_SOIL"          "Flag for soil fields from the Unified Model in the globl attributes for metgrid data"
rconfig   real    bdyfrq                  derived                  max_domains    0       -        "bdyfrq"               "lateral boundary input frequency"      "seconds"
rconfig   character mminlu                derived                  max_domains    " "     -        "mminlu"               "land use dataset"             ""
rconfig   integer iswater                 derived                  max_domains    0       -        "iswater"              "land use index of water"      "index category"
rconfig   integer islake                  derived                  max_domains    0       -        "islake"               "land use index of inland lake"      "index category"
rconfig   integer isice                   derived                  max_domains    0       -        "isice"                "land use index of ice"        "index category"
rconfig   integer isurban                 derived                  max_domains    0       -        "isurban"              "land use index for 'urban and built-up"     "index category"
rconfig   integer isoilwater              derived                  max_domains    0       -        "isoilwater"           "land use index of water for soil"        "index category"
rconfig   integer map_proj                derived                  max_domains    0       -        "map_proj"             "domain map projection"      "0=none (Cylindrical), 1=Lambert, 2=polar, 3=Mercator"
rconfig   integer use_wps_input           derived                       1         0       -        "use_wps_input"        "0/1/2 flag, using wps input"   "0=no, 1=real, 2=tc"
rconfig   integer dfi_stage               derived                  max_domains    3       -        "dfi_stage"            "current stage of DFI processing"      "0=DFI setup, 1=DFI backward integration, 2=DFI forward integration, 3=WRF forecast"
rconfig   integer mp_physics_dfi          derived                  max_domains   -1       -        "mp_physics_dfi"       ""      "-1 = no DFI and so no need to allocate DFI moist and scalar variables, >0 = running with DFI, so allocate DFI moist and scalar variables appropriate for selected microphysics package"

#
# Single dummy declaration to define a nodyn dyn option
state integer nodyn_dummy - dyn_nodyn -  -  -  "" "" ""      

# Turbine drag physics.
rconfig   integer     windfarm_opt        namelist,physics      max_domains    0       rh       "windfarm_opt"                ""      ""
rconfig   integer     windfarm_ij         namelist,physics      1              0       rh       "windfarm_ij"                ""      ""
#
#---------------------------------------------------------------------------------------------------------------------------------------
# Package Declarations
#                                               

#key      package       associated                package          associated 4d scalars
#         name          namelist choice           state vars

#package   passivec1     chem_opt==0                  -             
ifdef DA_CORE=0
package   passiveqv     mp_physics==0                -             moist:qv
package   kesslerscheme mp_physics==1                -             moist:qv,qc,qr
package   linscheme     mp_physics==2                -             moist:qv,qc,qr,qi,qs,qg
package   wsm3scheme    mp_physics==3                -             moist:qv,qc,qr
package   wsm5scheme    mp_physics==4                -             moist:qv,qc,qr,qi,qs
package   etampnew      mp_physics==5                -             moist:qv,qc,qr,qs;scalar:qt;state:f_ice_phy,f_rain_phy,f_rimef_phy
package   wsm6scheme    mp_physics==6                -             moist:qv,qc,qr,qi,qs,qg
package   gsfcgcescheme mp_physics==7                -             moist:qv,qc,qr,qi,qs,qg
package   thompson      mp_physics==8                -             moist:qv,qc,qr,qi,qs,qg;scalar:qni,qnr;state:re_cloud,re_ice,re_snow
package   thompsonaero  mp_physics==28               -             moist:qv,qc,qr,qi,qs,qg;scalar:qni,qnr,qnc,qnwfa,qnifa;state:re_cloud,re_ice,re_snow,qnwfa2d
package   milbrandt2mom mp_physics==9                -             moist:qv,qc,qr,qi,qs,qg,qh;scalar:qnc,qnr,qni,qns,qng,qnh
package   morr_two_moment  mp_physics==10            -             moist:qv,qc,qr,qi,qs,qg;scalar:qni,qns,qnr,qng
package   cammgmpscheme mp_physics==11               -             moist:qv,qc,qi,qr,qs;scalar:qnc,qni,qnr,qns;state:rh_old_mp,lcd_old_mp,cldfra_old_mp,cldfra_mp,cldfra_mp_all,cldfra_conv,cldfrai,cldfral,turbtype3d,smaw3d,wsedl3d,icwmrdp3d,dp3d,shfrc3d,dlf,dlf2,tke_pbl,lradius,iradius
#package   milbrandt3mom mp_physics==12               -             moist:qv,qc,qr,qi,qs,qg,qh;scalar:qnc,qnr,qni,qns,qng,qnh,qzr,qzi,qzs,qzg,qzh
package   sbu_ylinscheme    mp_physics==13           -             moist:qv,qc,qr,qi,qs;state:rimi
package   wdm5scheme    mp_physics==14               -             moist:qv,qc,qr,qi,qs;scalar:qnn,qnc,qnr
package   wdm6scheme    mp_physics==16               -             moist:qv,qc,qr,qi,qs,qg;scalar:qnn,qnc,qnr
package   nssl_2mom     mp_physics==17                -            moist:qv,qc,qr,qi,qs,qg,qh;scalar:qnc,qnr,qni,qns,qng,qnh,qvolg
package   nssl_2momccn  mp_physics==18                -            moist:qv,qc,qr,qi,qs,qg,qh;scalar:qnn,qnc,qnr,qni,qns,qng,qnh,qvolg
package   nssl_1mom     mp_physics==19               -             moist:qv,qc,qr,qi,qs,qg,qh;scalar:qvolg
package   nssl_1momlfo  mp_physics==21               -             moist:qv,qc,qr,qi,qs,qg
package   etampold      mp_physics==95               -             moist:qv,qc,qr,qs;scalar:qt;state:f_ice_phy,f_rain_phy,f_rimef_phy
package   radar_refl    compute_radar_ref==1         -             state:refl_10cm,refd_max
endif

package   nodfimoist        mp_physics_dfi==-1       -             -
package   passiveqv_dfi     mp_physics_dfi==0        -             dfi_moist:dfi_qv
package   kesslerscheme_dfi mp_physics_dfi==1        -             dfi_moist:dfi_qv,dfi_qc,dfi_qr
package   linscheme_dfi     mp_physics_dfi==2        -             dfi_moist:dfi_qv,dfi_qc,dfi_qr,dfi_qi,dfi_qs,dfi_qg
package   wsm3scheme_dfi    mp_physics_dfi==3        -             dfi_moist:dfi_qv,dfi_qc,dfi_qr
package   wsm5scheme_dfi    mp_physics_dfi==4        -             dfi_moist:dfi_qv,dfi_qc,dfi_qr,dfi_qi,dfi_qs
package   etampnew_dfi      mp_physics_dfi==5        -             dfi_moist:dfi_qv,dfi_qc,dfi_qr,dfi_qs;dfi_scalar:dfi_qt
package   wsm6scheme_dfi    mp_physics_dfi==6        -             dfi_moist:dfi_qv,dfi_qc,dfi_qr,dfi_qi,dfi_qs,dfi_qg
package   gsfcgcescheme_dfi mp_physics_dfi==7        -             dfi_moist:dfi_qv,dfi_qc,dfi_qr,dfi_qi,dfi_qs,dfi_qg
package   thompson_dfi      mp_physics_dfi==8        -             dfi_moist:dfi_qv,dfi_qc,dfi_qr,dfi_qi,dfi_qs,dfi_qg;dfi_scalar:dfi_qni,dfi_qnr;state:dfi_re_cloud,dfi_re_ice,dfi_re_snow
package   thompsonaero_dfi  mp_physics_dfi==28       -             dfi_moist:dfi_qv,dfi_qc,dfi_qr,dfi_qi,dfi_qs,dfi_qg;dfi_scalar:dfi_qni,dfi_qnr,dfi_qnc,dfi_qnwfa,dfi_qnifa;state:dfi_re_cloud,dfi_re_ice,dfi_re_snow
package   milbrandt2mom_dfi mp_physics_dfi==9        -             dfi_moist:dfi_qv,dfi_qc,dfi_qr,dfi_qi,dfi_qs,dfi_qg,dfi_qh;dfi_scalar:dfi_qnc,dfi_qnr,dfi_qni,dfi_qns,dfi_qng,dfi_qnh
package   morr_two_moment_dfi  mp_physics_dfi==10    -             dfi_moist:dfi_qv,dfi_qc,dfi_qr,dfi_qi,dfi_qs,dfi_qg;dfi_scalar:dfi_qni,dfi_qns,dfi_qnr,dfi_qng
#package   milbrandt3mom_dfi mp_physics_dfi==12       -             dfi_moist:dfi_qv,dfi_qc,dfi_qr,dfi_qi,dfi_qs,dfi_qg,dfi_qh;dfi_scalar:dfi_qnc,dfi_qnr,dfi_qni,dfi_qns,dfi_qng,dfi_qnh,dfi_qzr,dfi_qzi,dfi_qzs,dfi_qzg,dfi_qzh
#package   sbu_ylinscheme_dfi    mp_physics==13           -         dfi_moist:dfi_qv,dfi_qc,dfi_qr,dfi_qi,dfi_qs;state:rimi
package   wdm5scheme_dfi    mp_physics_dfi==14       -             dfi_moist:dfi_qv,dfi_qc,dfi_qr,dfi_qi,dfi_qs;dfi_scalar:dfi_qnn,dfi_qnc,dfi_qnr
package   wdm6scheme_dfi    mp_physics_dfi==16       -             dfi_moist:dfi_qv,dfi_qc,dfi_qr,dfi_qi,dfi_qs,dfi_qg;dfi_scalar:dfi_qnn,dfi_qnc,dfi_qnr
package   nssl_2mom_dfi     mp_physics_dfi==17       -             dfi_moist:dfi_qv,dfi_qc,dfi_qr,dfi_qi,dfi_qs,dfi_qg,dfi_qh;dfi_scalar:dfi_qnc,dfi_qnr,dfi_qni,dfi_qns,dfi_qng,dfi_qnh,dfi_qvolg
package   nssl_2mom_dficcn  mp_physics_dfi==18       -             dfi_moist:dfi_qv,dfi_qc,dfi_qr,dfi_qi,dfi_qs,dfi_qg,dfi_qh;dfi_scalar:dfi_qnn,dfi_qnc,dfi_qnr,dfi_qni,dfi_qns,dfi_qng,dfi_qnh,dfi_qvolg
package   nssl_1mom_dfi     mp_physics_dfi==19       -             dfi_moist:dfi_qv,dfi_qc,dfi_qr,dfi_qi,dfi_qs,dfi_qg,dfi_qh;dfi_scalar:dfi_qvolg
package   nssl_1momlfo_dfi  mp_physics_dfi==21       -             dfi_moist:dfi_qv,dfi_qc,dfi_qr,dfi_qi,dfi_qs,dfi_qg
package   etampold_dfi      mp_physics_dfi==95       -             dfi_moist:dfi_qv,dfi_qc,dfi_qr,dfi_qs;dfi_scalar:dfi_qt

package   noprogn       progn==0                     -             -
package   progndrop     progn==1                     -             scalar:qndrop;dfi_scalar:dfi_qndrop

package   rrtmscheme    ra_lw_physics==1             -             -
package   camlwscheme   ra_lw_physics==3             -             ozmixm:mth01,mth02,mth03,mth04,mth05,mth06,mth07,mth08,mth09,mth10,mth11,mth12;aerosolc:sul,sslt,dust1,dust2,dust3,dust4,ocpho,bcpho,ocphi,bcphi,bg,volc;state:acswupt,acswuptc,acswdnt,acswdntc,acswupb,acswupbc,acswdnb,acswdnbc,aclwupt,aclwuptc,aclwdnt,aclwdntc,aclwupb,aclwupbc,aclwdnb,aclwdnbc,i_acswupt,i_acswuptc,i_acswdnt,i_acswdntc,i_acswupb,i_acswupbc,i_acswdnb,i_acswdnbc,i_aclwupt,i_aclwuptc,i_aclwdnt,i_aclwdntc,i_aclwupb,i_aclwupbc,i_aclwdnb,i_aclwdnbc,swupt,swuptc,swdnt,swdntc,swupb,swupbc,swdnb,swdnbc,lwupt,lwuptc,lwdnt,lwdntc,lwupb,lwupbc,lwdnb,lwdnbc
package   rrtmg_lwscheme  ra_lw_physics==4           -             ozmixm:mth01,mth02,mth03,mth04,mth05,mth06,mth07,mth08,mth09,mth10,mth11,mth12;state:aclwupt,aclwuptc,aclwdnt,aclwdntc,aclwupb,aclwupbc,aclwdnb,aclwdnbc,i_aclwupt,i_aclwuptc,i_aclwdnt,i_aclwdntc,i_aclwupb,i_aclwupbc,i_aclwdnb,i_aclwdnbc,lwupt,lwuptc,lwdnt,lwdntc,lwupb,lwupbc,lwdnb,lwdnbc,o3rad
package   goddardlwscheme  ra_lw_physics==5          -             state:tlwdn,tlwup,slwdn,slwup
package   flglwscheme   ra_lw_physics==7             -             -
package   gfdllwscheme  ra_lw_physics==99            -             -
package   heldsuarez    ra_lw_physics==31            -             -

package   swradscheme   ra_sw_physics==1             -             -
package   gsfcswscheme  ra_sw_physics==2             -             -
package   camswscheme   ra_sw_physics==3             -             ozmixm:mth01,mth02,mth03,mth04,mth05,mth06,mth07,mth08,mth09,mth10,mth11,mth12;aerosolc:sul,sslt,dust1,dust2,dust3,dust4,ocpho,bcpho,ocphi,bcphi,bg,volc;state:acswupt,acswuptc,acswdnt,acswdntc,acswupb,acswupbc,acswdnb,acswdnbc,aclwupt,aclwuptc,aclwdnt,aclwdntc,aclwupb,aclwupbc,aclwdnb,aclwdnbc,i_acswupt,i_acswuptc,i_acswdnt,i_acswdntc,i_acswupb,i_acswupbc,i_acswdnb,i_acswdnbc,i_aclwupt,i_aclwuptc,i_aclwdnt,i_aclwdntc,i_aclwupb,i_aclwupbc,i_aclwdnb,i_aclwdnbc,swupt,swuptc,swdnt,swdntc,swupb,swupbc,swdnb,swdnbc,lwupt,lwuptc,lwdnt,lwdntc,lwupb,lwupbc,lwdnb,lwdnbc
package   rrtmg_swscheme  ra_sw_physics==4           -             ozmixm:mth01,mth02,mth03,mth04,mth05,mth06,mth07,mth08,mth09,mth10,mth11,mth12;state:acswupt,acswuptc,acswdnt,acswdntc,acswupb,acswupbc,acswdnb,acswdnbc,i_acswupt,i_acswuptc,i_acswdnt,i_acswdntc,i_acswupb,i_acswupbc,i_acswdnb,i_acswdnbc,swupt,swuptc,swdnt,swdntc,swupb,swupbc,swdnb,swdnbc,o3rad;aerod:ocarbon,seasalt,dust,bcarbon,sulfate,upperaer
package   goddardswscheme  ra_sw_physics==5          -             state:tswdn,tswup,sswdn,sswup
package   flgswscheme   ra_sw_physics==7             -             -
package   gfdlswscheme  ra_sw_physics==99            -             -

package   sfclayscheme   sf_sfclay_physics==91       -             -
package   myjsfcscheme   sf_sfclay_physics==2        -             state:tke_pbl
package   gfssfcscheme   sf_sfclay_physics==3        -             -
package   qnsesfcscheme  sf_sfclay_physics==4        -             -
package   mynnsfcscheme  sf_sfclay_physics==5        -             state:sh3d,tsq,qsq,cov
package   pxsfcscheme    sf_sfclay_physics==7        -             -
package   temfsfcscheme  sf_sfclay_physics==10       -             state:wm_temf
package   sfclayrevscheme sf_sfclay_physics==1       -             -
package   idealscmsfcscheme  sf_sfclay_physics==89   -             -

package   noahucmscheme  sf_urban_physics==1         -             state:trb_urb4d,tw1_urb4d,tw2_urb4d,tgb_urb4d,sfw1_urb3d,sfw2_urb3d,sfr_urb3d,sfg_urb3d,a_u_bep,a_v_bep,a_t_bep,a_q_bep,a_e_bep,b_u_bep,b_v_bep,b_t_bep,b_q_bep,b_e_bep,dlg_bep,dl_u_bep,sf_bep,vl_bep,mh_urb2d,stdh_urb2d,lf_urb2d,lp_urb2d,hgt_urb2d,lb_urb2d
package   bepscheme      sf_urban_physics==2         -             state:a_u_bep,a_v_bep,a_t_bep,a_q_bep,a_e_bep,b_u_bep,b_v_bep,b_t_bep,b_q_bep,b_e_bep,dlg_bep,dl_u_bep,sf_bep,vl_bep,trb_urb4d,tw1_urb4d,tw2_urb4d,tgb_urb4d,sfw1_urb3d,sfw2_urb3d,sfr_urb3d,sfg_urb3d,hi_urb2d,lp_urb2d,hgt_urb2d,lb_urb2d
package   bep_bemscheme  sf_urban_physics==3         -             state:a_u_bep,a_v_bep,a_t_bep,a_q_bep,a_e_bep,b_u_bep,b_v_bep,b_t_bep,b_q_bep,b_e_bep,dlg_bep,dl_u_bep,sf_bep,vl_bep,trb_urb4d,tw1_urb4d,tw2_urb4d,tgb_urb4d,tlev_urb3d,qlev_urb3d,tw1lev_urb3d,tw2lev_urb3d,tglev_urb3d,tflev_urb3d,sf_ac_urb3d,lf_ac_urb3d,cm_ac_urb3d,sfvent_urb3d,lfvent_urb3d,sfwin1_urb3d,sfwin2_urb3d,sfw1_urb3d,sfw2_urb3d,sfr_urb3d,sfg_urb3d,hi_urb2d,lp_urb2d,hgt_urb2d,lb_urb2d

package   slabscheme     sf_surface_physics==1       -             -
package   lsmscheme      sf_surface_physics==2       -             state:flx4,fvb,fbur,fgsn
package   ruclsmscheme   sf_surface_physics==3       -             state:smfr3d,keepfr3dflag,soilt1
package   noahmpscheme   sf_surface_physics==4       -             state:isnowxy,tvxy,tgxy,canliqxy,canicexy,eahxy,tahxy,cmxy,chxy,fwetxy,sneqvoxy,alboldxy,qsnowxy,wslakexy,zwtxy,waxy,wtxy,tsnoxy,zsnsoxy,snicexy,snliqxy,lfmassxy,rtmassxy,stmassxy,woodxy,stblcpxy,fastcpxy,xsaixy,taussxy,t2mvxy,t2mbxy,q2mvxy,q2mbxy,tradxy,neexy,gppxy,nppxy,fvegxy,qinxy,runsfxy,runsbxy,ecanxy,edirxy,etranxy,fsaxy,firaxy,aparxy,psnxy,savxy,sagxy,rssunxy,rsshaxy,bgapxy,wgapxy,tgvxy,tgbxy,chvxy,chbxy,shgxy,shcxy,shbxy,evgxy,evbxy,ghvxy,ghbxy,irgxy,ircxy,irbxy,trxy,evcxy,chleafxy,chucxy,chv2xy,chb2xy,chstarxy,smoiseq,smcwtdxy,rechxy,deeprechxy,fdepthxy,areaxy,rivercondxy,riverbedxy,eqzwt,pexpxy,qrfxy,qrfsxy,qspringxy,qspringsxy,qslatxy,stepwtd
package   clmscheme      sf_surface_physics==5       -             state:numc,nump,sabv,sabg,lwup,lhsoi,lhveg,lhtran,snl,snowdp,wtc,wtp,h2osno,t_grnd,t_veg,h2ocan,h2ocan_col,t2m_max,t2m_min,t2clm,t_ref2m,h2osoi_liq_s1,h2osoi_liq_s2,h2osoi_liq_s3,h2osoi_liq_s4,h2osoi_liq_s5,h2osoi_liq1,h2osoi_liq2,h2osoi_liq3,h2osoi_liq4,h2osoi_liq5,h2osoi_liq6,h2osoi_liq7,h2osoi_liq8,h2osoi_liq9,h2osoi_liq10,h2osoi_ice_s1,h2osoi_ice_s2,h2osoi_ice_s3,h2osoi_ice_s4,h2osoi_ice_s5,h2osoi_ice1,h2osoi_ice2,h2osoi_ice3,h2osoi_ice4,h2osoi_ice5,h2osoi_ice6,h2osoi_ice7,h2osoi_ice8,h2osoi_ice9,h2osoi_ice10,t_soisno_s1,t_soisno_s2,t_soisno_s3,t_soisno_s4,t_soisno_s5,t_soisno1,t_soisno2,t_soisno3,t_soisno4,t_soisno5,t_soisno6,t_soisno7,t_soisno8,t_soisno9,t_soisno10,dzsnow1,dzsnow2,dzsnow3,dzsnow4,dzsnow5,snowrds1,snowrds2,snowrds3,snowrds4,snowrds5,t_lake1,t_lake2,t_lake3,t_lake4,t_lake5,t_lake6,t_lake7,t_lake8,t_lake9,t_lake10,h2osoi_vol1,h2osoi_vol2,h2osoi_vol3,h2osoi_vol4,h2osoi_vol5,h2osoi_vol6,h2osoi_vol7,h2osoi_vol8,h2osoi_vol9,h2osoi_vol10,albedosubgrid,lhsubgrid,hfxsubgrid,lwupsubgrid,q2subgrid,sabvsubgrid,sabgsubgrid,nrasubgrid,swupsubgrid
package   pxlsmscheme    sf_surface_physics==7       -             state:t2_ndg_new,q2_ndg_new,t2_ndg_old,q2_ndg_old
package   ssibscheme     sf_surface_physics==8       -             state:ssib_fm,ssib_fh,ssib_cm,ssibxdd,ssib_br,ssib_lhf,ssib_shf,ssib_ghf,ssib_egs,ssib_eci,ssib_ect,ssib_egi,ssib_egt,ssib_sdn,ssib_sup,ssib_ldn,ssib_lup,ssib_wat,ssib_shc,ssib_shg,ssib_lai,ssib_vcf,ssib_z00,ssib_veg,isnow,swe,snowden,snowdepth,tkair,dzo1,wo1,tssn1,tssno1,bwo1,bto1,cto1,fio1,flo1,bio1,blo1,ho1,dzo2,wo2,tssn2,tssno2,bwo2,bto2,cto2,fio2,flo2,bio2,blo2,ho2,dzo3,wo3,tssn3,tssno3,bwo3,bto3,cto3,fio3,flo3,bio3,blo3,ho3,dzo4,wo4,tssn4,tssno4,bwo4,bto4,cto4,fio4,flo4,bio4,blo4,ho4

package   noahmosaicscheme  sf_surface_mosaic==1         -        state:TSK_mosaic,QSFC_mosaic,TSLB_mosaic,SMOIS_mosaic,SH2O_mosaic,CANWAT_mosaic,SNOW_mosaic,SNOWH_mosaic,SNOWC_mosaic,ALBEDO_mosaic,ALBBCK_mosaic,EMISS_mosaic,EMBCK_mosaic,ZNT_mosaic,Z0_mosaic,HFX_mosaic,QFX_mosaic,LH_mosaic,GRDFLX_mosaic,SNOTIME_mosaic,TR_URB2D_mosaic,TB_URB2D_mosaic,TG_URB2D_mosaic,TC_URB2D_mosaic,TS_URB2D_mosaic,TS_RUL2D_mosaic,QC_URB2D_mosaic,UC_URB2D_mosaic,TRL_URB3D_mosaic,TBL_URB3D_mosaic,TGL_URB3D_mosaic,SH_URB2D_mosaic,LH_URB2D_mosaic,G_URB2D_mosaic,RN_URB2D_mosaic,mosaic_cat_index,landusef2

package   ysuscheme      bl_pbl_physics==1           -             -
package   myjpblscheme   bl_pbl_physics==2           -             state:tke_pbl,el_pbl
package   gfsscheme      bl_pbl_physics==3           -             -
package   qnsepblscheme  bl_pbl_physics==4           -             state:tke_pbl,el_pbl,massflux_EDKF,entr_EDKF,detr_EDKF,thl_up,thv_up,rv_up,rt_up,rc_up,u_up,v_up,frac_up,rc_mf
package   qnsepbl09scheme  bl_pbl_physics==94        -             state:tke_pbl,el_pbl
package   mynnpblscheme2 bl_pbl_physics==5           -             scalar:qke_adv;state:qke,tke_pbl,sh3d,tsq,qsq,cov,el_pbl
package   mynnpblscheme3 bl_pbl_physics==6           -             scalar:qke_adv;state:qke,tke_pbl,sh3d,tsq,qsq,cov,el_pbl
package   mynn_tkebudget bl_mynn_tkebudget==1        -             state:qSHEAR,qBUOY,qDISS,qWT,dqke
package   acmpblscheme   bl_pbl_physics==7           -             -
package   boulacscheme   bl_pbl_physics==8           -             state:el_pbl,tke_pbl,wu_tur,wv_tur,wt_tur,wq_tur
package   camuwpblscheme bl_pbl_physics==9           -             state:tauresx2d,tauresy2d,tpert2d,qpert2d,wpert2d,tke_pbl,smaw3d,wsedl3d,turbtype3d
package   mrfscheme      bl_pbl_physics==99          -             -
package   temfpblscheme  bl_pbl_physics==10          -             state:te_temf,kh_temf,km_temf,shf_temf,qf_temf,uw_temf,vw_temf,wupd_temf,mf_temf,thup_temf,qlup_temf,qtup_temf,cf3d_temf,hd_temf,lcl_temf,hct_temf,cfm_temf
package   gbmpblscheme   bl_pbl_physics==12          -             state:exch_tke,el_pbl,tke_pbl
package   kfetascheme    cu_physics==1               -             -
package   bmjscheme      cu_physics==2               -             -
package   gdscheme       cu_physics==93              -             -
package   sasscheme      cu_physics==84              -             -
package   meso_sas       cu_physics==85              -             -
package   osasscheme     cu_physics==4               -             -
package   g3scheme       cu_physics==5               -             state:cugd_qvten,cugd_tten,cugd_qvtens,cugd_ttens,cugd_qcten,xmb_shallow,k22_shallow,kbcon_shallow,ktop_shallow
package   gfscheme       cu_physics==3               -             state:cugd_qvten,cugd_tten,cugd_qvtens,cugd_ttens,cugd_qcten,xmb_shallow,k22_shallow,kbcon_shallow,ktop_shallow
package   camzmscheme    cu_physics==7               -             state:precz,zmdt,zmdq,zmdice,zmdliq,evaptzm,fzsntzm,evsntzm,evapqzm,zmflxprc,zmflxsnw,zmntprpd,zmntsnpd,zmeiheat,cmfmc,cmfmcdzm,preccdzm,pconvb,pconvt,cape,zmmtu,zmmtv,zmmu,zmmd,zmupgu,zmupgd,zmvpgu,zmvpgd,zmicuu,zmicud,zmicvu,zmicvd,evapcdp3d,icwmrdp3d,rprddp3d,dp3d,du3d,ed3d,eu3d,md3d,mu3d,dsubcld2d,ideep2d,jt2d,maxg2d,lengath2d,dlf,rliq,tpert2d
package   g3tave         cu_diag==1                  -             state:GD_CLOUD,GD_CLOUD2,GD_CLDFR,GD_CLOUD_A,GD_CLOUD2_A,kbcon_deep,ktop_deep,k22_deep
package   tiedtkescheme  cu_physics==6               -             -
package   nsasscheme     cu_physics==14              -             -
package   kfscheme       cu_physics==99              -             -

package   g3shcuscheme   shcu_physics==1             -             -
package   camuwshcuscheme shcu_physics==2            -             state:shfrc3d,dlf,dlf2,cmfmc,cmfmc2,qtflx_cu,slflx_cu,uflx_cu,vflx_cu,qtten_cu,slten_cu,uten_cu,vten_cu,qvten_cu,qlten_cu,qiten_cu,cbmf_cu,ufrcinvbase_cu,ufrclcl_cu,winvbase_cu,wlcl_cu,plcl_cu,pinv_cu,plfc_cu,pbup_cu,ppen_cu,qtsrc_cu,thlsrc_cu,thvlsrc_cu,emkfbup_cu,cin_cu,cinlcl_cu,cbmflimit_cu,tkeavg_cu,zinv_cu,rcwp_cu,rlwp_cu,riwp_cu,tophgt_cu,wu_cu,ufrc_cu,qtu_cu,thlu_cu,thvu_cu,uu_cu,vu_cu,qtu_emf_cu,thlu_emf_cu,uu_emf_cu,vu_emf_cu,umf_cu,uemf_cu,qcu_cu,qlu_cu,qiu_cu,cufrc_cu,fer_cu,fdr_cu,dwten_cu,diten_cu,qrten_cu,qsten_cu,flxrain_cu,flxsnow_cu,ntraprd_cu,ntsnprd_cu,excessu_cu,excessu0_cu,xc_cu,aquad_cu,bquad_cu,cquad_cu,bogbot_cu,bogtop_cu,exit_uwcu_cu,exit_conden_cu,exit_klclmkx_cu,exit_klfcmkx_cu,exit_ufrc_cu,exit_wtw_cu,exit_drycore_cu,exit_wu_cu,exit_cufliter_cu,exit_kinv1_cu,exit_rei_cu,limit_shcu_cu,limit_negcon_cu,limit_ufrc_cu,limit_ppen_cu,limit_emf_cu,limit_cinlcl_cu,limit_cin_cu,limit_cbmf_cu,limit_rei_cu,ind_delcin_cu,evapcsh,cmfsl,cmflq,cldfrash,cush,icwmrsh,snowsh,rprdsh,rliq2,rliq
package   grimsshcuscheme shcu_physics==3            -             -

package   fogsettling0   grav_settling==0            -             state:vdfg
package   fogsettling1   grav_settling==1            -             state:vdfg,fgdp,dfgdp
package   fogsettling2   grav_settling==2            -             state:vdfg,fgdp,dfgdp

package   psufddagd      grid_fdda==1                -             fdda3d:u_ndg_old,v_ndg_old,t_ndg_old,q_ndg_old,ph_ndg_old,u_ndg_new,v_ndg_new,t_ndg_new,q_ndg_new,ph_ndg_new;fdda2d:mu_ndg_old,mu_ndg_new;state:rundgdten,rvndgdten,rthndgdten,rphndgdten,rqvndgdten,rmundgdten
package   psusfddagd     grid_sfdda==1               -             state:u10_ndg_old,v10_ndg_old,t2_ndg_old,th2_ndg_old,q2_ndg_old,rh_ndg_old,psl_ndg_old,ps_ndg_old,u10_ndg_new,v10_ndg_new,t2_ndg_new,th2_ndg_new,q2_ndg_new,rh_ndg_new,psl_ndg_new,ps_ndg_new,tob_ndg_old,odis_ndg_old,tob_ndg_new,odis_ndg_new

package   spnudging      grid_fdda==2               -              fdda3d:u_ndg_old,v_ndg_old,t_ndg_old,q_ndg_old,ph_ndg_old,u_ndg_new,v_ndg_new,t_ndg_new,q_ndg_new,ph_ndg_new;fdda2d:mu_ndg_old,mu_ndg_new;state:rundgdten,rvndgdten,rthndgdten,rphndgdten,rqvndgdten,rmundgdten

package   slopeopt       slope_rad==1               -              -
package   gwdopt         gwd_opt==1                 -              state:oc12d,oa1,oa2,oa3,oa4,ol1,ol2,ol3,ol4,dtaux3d,dtauy3d,dusfcg,dvsfcg
package   omlscheme      sf_ocean_physics==1        -              state:tml,t0ml,hml,h0ml,huml,hvml,tmoml
package   pwp3dscheme    sf_ocean_physics==2        -              state:tml,t0ml,hml,h0ml,huml,hvml,tmoml,om_tmp,om_s,om_depth,om_u,om_v,om_lat,om_lon,om_ml,om_tini,om_sini

package   scmopt         scm_force==1               -              state:z_force,z_force_tend,u_g,u_g_tend,v_g,v_g_tend,w_subs,w_subs_tend,th_upstream_x,th_upstream_x_tend,th_upstream_y,th_upstream_y_tend,qv_upstream_x,qv_upstream_x_tend,qv_upstream_y,qv_upstream_y_tend,u_upstream_x,u_upstream_x_tend,u_upstream_y,u_upstream_y_tend,v_upstream_x,v_upstream_x_tend,v_upstream_y,v_upstream_y_tend,tau_x,tau_x_tend,tau_y,tau_y_tend,th_largescale,th_largescale_tend,qv_largescale,qv_largescale_tend,ql_largescale,ql_largescale_tend,u_largescale,u_largescale_tend,v_largescale,v_largescale_tend,tau_largescale,tau_largescale_tend,ql_upstream_x,ql_upstream_x_tend,ql_upstream_y,ql_upstream_y_tend,t_soil_forcing_val,t_soil_forcing_tend,q_soil_forcing_val,q_soil_forcing_tend,tau_soil,soil_depth_force,th_t_tend,qv_t_tend

package   prec_acc       prec_acc_opt==1            -              state:prec_acc_c,prec_acc_nc,snow_acc_nc
package   bucketropt     bucketr_opt==1             -              state:i_rainc,i_rainnc

package   restofwrf      use_wps_input==0            -             -

package   original_mom   momentum_adv_opt==1
package   weno_mom       momentum_adv_opt==3

package   original       moist_adv_opt==0            -             -
package   positivedef    moist_adv_opt==1            -             -
package   monotonic      moist_adv_opt==2            -             -
package   weno_scalar    moist_adv_opt==3            -             -
package   wenopd_scalar  moist_adv_opt==4            -             -

package   maxmin_output  output_diagnostics==1            -    state:t2min,t2max,tt2min,tt2max,t2mean,t2std,q2min,q2max,tq2min,tq2max,q2mean,q2std,skintempmin,skintempmax,tskintempmin,tskintempmax,skintempmean,skintempstd,u10max,v10max,spduv10max,tspduv10max,u10mean,v10mean,spduv10mean,u10std,v10std,spduv10std,raincvmax,rainncvmax,traincvmax,trainncvmax,raincvmean,rainncvmean,raincvstd,rainncvstd
package   nwp_output     nwp_diagnostics==1            -       state:wspd10max,w_up_max,w_dn_max,up_heli_max,w_mean,grpl_max

package   dfi_setup      dfi_stage==0                -             -
package   dfi_bck        dfi_stage==1                -             -
package   dfi_fwd        dfi_stage==2                -             -
package   dfi_fst        dfi_stage==3                -             -
package   dfi_startfwd   dfi_stage==4                -             -
package   dfi_startbck   dfi_stage==5                -             -

#package   digifilter     dfi_opt==1                  -             dfi_moist:dfi_qv,dfi_qc,dfi_qr,dfi_qi,dfi_qs,dfi_qg;dfi_scalar:dfi_qndrop,dfi_qni,dfi_qt,dfi_qns,dfi_qnr,dfi_qng;state:dfi_u,dfi_v,dfi_w,dfi_ph,dfi_phb,dfi_ph0,dfi_php,dfi_t,dfi_p,dfi_ww,dfi_mu,dfi_tke,dfi_pb,dfi_al,dfi_alt,dfi_rh,dfi_tten_rad
package   dfi_nodfi     dfi_opt==0                  -             -
package   dfi_dfl       dfi_opt==1                  -             state:dfi_u,dfi_v,dfi_w,dfi_ph,dfi_phb,dfi_ph0,dfi_php,dfi_t,dfi_p,dfi_ww,dfi_mu,dfi_tke,dfi_pb,dfi_al,dfi_alt,dfi_TSLB,dfi_SMOIS,dfi_SNOW,dfi_SNOWH,dfi_CANWAT,dfi_SMFR3D,dfi_KEEPFR3DFLAG,dfi_TSK,dfi_SOILT1,dfi_TSNAV,dfi_SNOWC,dfi_QVG,dfi_rh,dfi_tten_rad
package   dfi_ddfi      dfi_opt==2                  -             state:dfi_u,dfi_v,dfi_w,dfi_ph,dfi_phb,dfi_ph0,dfi_php,dfi_t,dfi_p,dfi_ww,dfi_mu,dfi_tke,dfi_pb,dfi_al,dfi_alt,dfi_TSLB,dfi_SMOIS,dfi_SNOW,dfi_SNOWH,dfi_CANWAT,dfi_SMFR3D,dfi_KEEPFR3DFLAG,dfi_TSK,dfi_SOILT1,dfi_TSNAV,dfi_SNOWC,dfi_QVG,dfi_rh,dfi_tten_rad
package   dfi_tdfi      dfi_opt==3                  -             state:dfi_u,dfi_v,dfi_w,dfi_ph,dfi_phb,dfi_ph0,dfi_php,dfi_t,dfi_p,dfi_ww,dfi_mu,dfi_tke,dfi_pb,dfi_al,dfi_alt,dfi_TSLB,dfi_SMOIS,dfi_SNOW,dfi_SNOWH,dfi_CANWAT,dfi_SMFR3D,dfi_KEEPFR3DFLAG,dfi_TSK,dfi_SOILT1,dfi_TSNAV,dfi_SNOWC,dfi_QVG,dfi_rh,dfi_tten_rad
package   realonly       use_wps_input==1            -            state:u_gc,v_gc,t_gc,rh_gc,ght_gc,p_gc,xlat_gc,xlong_gc,ht_gc,tsk_gc,tavgsfc,tmn_gc,pslv_gc,sct_dom_gc,scb_dom_gc,greenfrac,albedo12m,pd_gc,psfc_gc,intq_gc,pdhs,sh_gc,cl_gc,cf_gc,qv_gc,qr_gc,qc_gc,qs_gc,qi_gc,qg_gc,qh_gc,qni_gc,icefrac_gc,sm000007,sm007028,sm028100,sm100255,st000007,st007028,st028100,st100255,sm000010,sm010040,sm040100,sm100200,sm010200,soilm000,soilm005,soilm020,soilm040,soilm160,soilm300,sw000010,sw010040,sw040100,sw100200,sw010200,soilw000,soilw005,soilw020,soilw040,soilw160,soilw300,st000010,st010040,st040100,st100200,st010200,soilt000,soilt005,soilt020,soilt040,soilt160,soilt300,fad0_urb2d,fad135_urb2d,fad45_urb2d,pad_urb2d,fad90_urb2d,rad_urb2d,car_urb2d,h2w_urb2d,svf_urb2d,z0s_urb2d,z0r_urb2d,z0m_urb2d,zds_urb2d,zdm_urb2d,zdr_urb2d,qnwfa_now,qnwfa_jan,qnwfa_feb,qnwfa_mar,qnwfa_apr,qnwfa_may,qnwfa_jun,qnwfa_jul,qnwfa_aug,qnwfa_sep,qnwfa_oct,qnwfa_nov,qnwfa_dec,qnifa_now,qnifa_jan,qnifa_feb,qnifa_mar,qnifa_apr,qnifa_may,qnifa_jun,qnifa_jul,qnifa_aug,qnifa_sep,qnifa_oct,qnifa_nov,qnifa_dec,qntemp,qntemp2,hgtmaxw,pmaxw,tmaxw,umaxw,vmaxw,hgttrop,ptrop,ttrop,utrop,vtrop
package   tconly         use_wps_input==2            -             state:u_gc,v_gc,t_gc,rh_gc,ght_gc,p_gc,xlat_gc,xlong_gc,ht_gc,tsk_gc,tavgsfc,tmn_gc,pslv_gc,sct_dom_gc,scb_dom_gc,greenfrac,albedo12m,pd_gc,psfc_gc,intq_gc,pdhs,sh_gc,qv_gc,qr_gc,qc_gc,qs_gc,qi_gc,qg_gc,qh_gc,qni_gc,icefrac_gc
package   reg_interp    nest_interp_coord==0         -             - 
package   flat_p_interp nest_interp_coord==1         -             state:t_max_p,ght_max_p,max_p,t_min_p,ght_min_p,min_p
# Tendency diagnostics for non-chemistry decoupled advective tendency arrays
package   notenddiag    tenddiag==0                  -             -
package   usetenddiag   tenddiag==1                  -             advh_t:advh_qv;advz_t:advz_qv

package   no_trajectory traj_opt==0                  -             -
package   um_trajectory traj_opt==1                  -             state:traj_i,traj_j,traj_k,traj_lat,traj_long

package   albsi_zero     seaice_albedo_opt==0        -             -
package   albsi_one      seaice_albedo_opt==1        -             -
package   albsi_two      seaice_albedo_opt==2        -             state:albsi

package   snowsi_zero    seaice_snowdepth_opt==0     -             -
package   snowsi_one     seaice_snowdepth_opt==1     -             state:snowsi

package   icedepth_zero  seaice_thickness_opt==0     -             -
package   icedepth_one   seaice_thickness_opt==1     -             state:icedepth

#Time series options for text output
package   notseries   process_time_series==0                 -             -
package   tseries     process_time_series==1                 -             state:ts_hour,ts_u,ts_v,ts_q,ts_t,ts_psfc,ts_glw,ts_gsw,ts_hfx,ts_lh,ts_tsk,ts_tslb,ts_clw,ts_rainc,ts_rainnc,ts_u_profile,ts_v_profile,ts_gph_profile,ts_th_profile
                                                
# lightning

state    real    ic_flashcount     ij     misc    1   -   rh    "ic_flashcount"      "Accumulated IC flash count"     "#"
state    real    ic_flashrate      ij     misc    1   -   r     "ic_flashrate"       "IC flash rate"                  "#/s"
state    real    cg_flashcount     ij     misc    1   -   rh    "cg_flashcount"      "Accumulated CG flash count"     "#"
state    real    cg_flashrate      ij     misc    1   -   r     "cg_flashrate"       "CG flash rate"                  "#/s"


rconfig  integer    lightning_option         namelist,physics   max_domains    0      h    "lightning_option"          "Lightning flash parameterization"       ""
rconfig  real       lightning_dt             namelist,physics   max_domains    0.     -    "lightning_dt"              ""                                       "s"
rconfig  real       lightning_start_seconds  namelist,physics   max_domains    0.     -    "lightning_start_seconds"   ""                                       "s"
rconfig  real       flashrate_factor         namelist,physics   max_domains    1.0    h    "flashrate_factor"          "Tuning factor"                          ""

rconfig  integer    iccg_method              namelist,physics   max_domains    0       -   "iccg_method"               "IC:CG partitioning method"                         ""
rconfig  real       iccg_prescribed_num      namelist,physics   max_domains    0.0     -   "iccg_prescribed_num"       "Numerator of user-specified prescribed IC:CG"      ""
rconfig  real       iccg_prescribed_den      namelist,physics   max_domains    1.0     -   "iccg_prescribed_dem"       "Denominator of user-specified prescribed IC:CG"    ""
rconfig  integer    cellcount_method         namelist,physics   max_domains    0       -   "cellcount_method"          "0=auto, 1=tile, 2=domain"                   ""
rconfig  real       cldtop_adjustment        namelist,physics   max_domains    0.      -   "cldtop_adjustment"         "Adjustment to cloud top for ltng param"     "km"
rconfig  integer    sf_lake_physics          namelist,physics   max_domains    0       -   "sf_lake_physics"           "activate lake model  0=no, 1=yes"   ""

state    real  iccg_in_num    ij      misc        1         -      i{16}r     "iccg_in_num"      "IC:CG input numerator"      ""
state    real  iccg_in_den    ij      misc        1         -      i{16}r     "iccg_in_den"      "IC:CG input denominator"    ""

package	ltng_none           lightning_option==0            -       -
package	ltng_crm_PR92w      lightning_option==1            -       state:ic_flashcount,ic_flashrate,cg_flashcount,cg_flashrate
package ltng_crm_PR92z      lightning_option==2            -       state:ic_flashcount,ic_flashrate,cg_flashcount,cg_flashrate
package	ltng_cpm_PR92z      lightning_option==11           -       state:ic_flashcount,ic_flashrate,cg_flashcount,cg_flashrate
package	ltng_lpi            lightning_option==3           -        state:lpi
# only need to specify these once; not for every io_form* variable
package   io_intio    io_form_restart==1                     -             -
package   io_netcdf   io_form_restart==2                     -             -
# Placeholders for additional packages (we can go beyond zzz
# but that will entail modifying frame/module_io.F and frame/md_calls.m4)
# Please note these are placeholders; HDF has not been implemented yet.
package   io_hdf      io_form_restart==3                     -             -
package   io_phdf5    io_form_restart==4                     -             -
package   io_grib1    io_form_restart==5                     -             -
package   io_mcel     io_form_restart==6                     -             -
package   io_esmf     io_form_restart==7                     -             -
package   io_yyy      io_form_restart==8                     -             -
package   io_zzz      io_form_restart==9                     -             -
package   io_grib2    io_form_restart==10                    -             -
package   io_pnetcdf  io_form_restart==11                     -             -

#WRF Hydro
package   no_wrfhydro    wrf_hydro==0                -            -
package   wrfhydro       wrf_hydro==1                -            state:SOLDRAIN, SFCHEADRT, INFXSRT

#WRF Windfarm
package   no_windfarm    windfarm_opt==0             -            -
package   fitchscheme    windfarm_opt==1             -            state:power

#---------------------------------------------------------------------------------------------------------------------------------------
## communications                                               

### 8. Edit the Registry file and create a halo-exchange for x_1.

# Halo Update Communications
halo      HALO_EM_INIT_1 dyn_em 48:u_1,u_2,v_1,v_2,w_1,w_2,ph_1,ph_2
halo      HALO_EM_INIT_2 dyn_em 48:t_1,t_2,mu_1,mu_2,tke_1,tke_2,ww,phb
halo      HALO_EM_INIT_3 dyn_em 48:ph0,php,t_init,mub,mu0,p,al,alt,alb
halo      HALO_EM_INIT_4 dyn_em 48:pb,h_diabatic,msftx,msfty,msfux,msfuy,msfvx,msfvy,msfvx_inv,f,e,sina,cosa,ht,potevp,snopcx,soiltb,xlat,xlong,xlat_u,xlat_v,xlong_u,xlong_v,clat
halo      HALO_EM_INIT_5 dyn_em 48:moist,chem,scalar,tracer
halo      HALO_EM_INIT_6 dyn_em 48:om_tmp,om_s,om_u,om_v,om_depth,om_tini,om_sini,om_lat,om_lon,om_ml
halo      HALO_EM_VINTERP_UV_1 dyn_em 24:pd_gc,pb,pmaxw,ptrop
halo      HALO_EM_A dyn_em  8:ru,rv,rw,ww,php,alt,al,p,muu,muv,mut
halo      HALO_EM_PHYS_A  dyn_em 4:u_2,v_2
halo      HALO_EM_PHYS_PBL dyn_em        4:rublten,rvblten
halo      HALO_EM_PHYS_CU dyn_em         4:rucuten,rvcuten
halo      HALO_EM_PHYS_SHCU dyn_em       4:rushten,rvshten
halo      HALO_EM_FDDA dyn_em            4:rundgdten,rvndgdten
halo      HALO_EM_FDDA_SFC dyn_em 48:z,z_at_w,pblh,regime,znt,odis_ndg_old,odis_ndg_new
halo      HALO_EM_PHYS_DIFFUSION dyn_em  4:defor11,defor22,defor12,defor13,defor23,div,xkmv,xkmh,xkhv,xkhh,tke_1,tke_2
halo      HALO_EM_SBM dyn_em 8:p_phy,pi_phy,dz8w,th_phy,rho,qv_old,th_old,u_phy,v_phy,moist
halo      HALO_EM_TKE_ADVECT_3 dyn_em 24:tke_2
halo      HALO_EM_TKE_ADVECT_5 dyn_em 48:tke_2
halo      HALO_EM_TKE_A dyn_em 4:ph_2,phb
halo      HALO_EM_TKE_B dyn_em 4:z,rdz,rdzw,zx,zy
halo      HALO_EM_TKE_C dyn_em 8:u_2,v_2,z,zx,zy,rdz,rdzw,ustm
halo      HALO_EM_TKE_D dyn_em 8:defor11,defor22,defor33,defor12,defor13,defor23,div
halo      HALO_EM_TKE_E dyn_em 8:xkmv,xkmh,xkhv,xkhh,BN2,moist
halo      HALO_EM_TKE_3 dyn_em   24:tke_1,tke_2
halo      HALO_EM_TKE_5 dyn_em   48:tke_1,tke_2
halo      HALO_EM_TKE_7 dyn_em   80:tke_1,tke_2
halo      HALO_EM_TKE_OLD_E_5 dyn_em   48:tke_1
halo      HALO_EM_TKE_OLD_E_7 dyn_em   80:tke_1
halo      HALO_EM_HELICITY dyn_em 48:u_2,v_2,w_2,ph_2,zx,zy,rdz,rdzw
halo      HALO_EM_B dyn_em 4:ph_2,al,p,t_1,t_save,u_save,v_save,mu_1,mu_2,mudf,php,alt,pb
halo      HALO_EM_B2 dyn_em 4:ru_tend,rv_tend
halo      HALO_EM_C dyn_em    4:u_2,v_2
halo      HALO_EM_C2 dyn_em    4:ph_2,al,p,mu_2,muts,mudf
halo      HALO_EM_D dyn_em    24:ru_m,rv_m,ww_m,mut,muts
halo      HALO_EM_D2_3 dyn_em 24:u_2,v_2,w_2,t_2,ph_2;24:moist,chem,tracer,scalar;4:mu_2,al
halo      HALO_EM_D2_5 dyn_em 48:u_2,v_2,w_2,t_2,ph_2;24:moist,chem,tracer,scalar;4:mu_2,al
halo      HALO_EM_D3_3 dyn_em 24:u_1,u_2,v_1,v_2,w_1,w_2,t_1,t_2,ph_1,ph_2,tke_1,tke_2,moist,chem,tracer,scalar;4:mu_1,mu_2
halo      HALO_EM_D3_5 dyn_em 48:u_1,u_2,v_1,v_2,w_1,w_2,t_1,t_2,ph_1,ph_2,tke_1,tke_2,moist,chem,tracer,scalar;4:mu_1,mu_2
halo      HALO_EM_E_3 dyn_em 24:u_1,u_2,v_1,v_2,w_1,w_2,t_1,t_2,ph_1,ph_2,tke_1,tke_2,;4:mu_1,mu_2
halo      HALO_EM_E_5 dyn_em 48:u_1,u_2,v_1,v_2,w_1,w_2,t_1,t_2,ph_1,ph_2,tke_1,tke_2,;4:mu_1,mu_2
halo      HALO_EM_MOIST_E_3 dyn_em 24:moist
halo      HALO_EM_MOIST_E_5 dyn_em 48:moist
halo      HALO_EM_MOIST_E_7 dyn_em 80:moist
halo      HALO_CUP_G3_IN dyn_em 24:RTHFTEN,RQVFTEN,w_2,t_phy
halo      HALO_CUP_G3_OUT dyn_em 48:cugd_tten,cugd_qvten,cugd_ttens,cugd_qvtens,raincv
halo      HALO_EM_CHEM_E_3 dyn_em 24:chem
halo      HALO_EM_CHEM_E_5 dyn_em 48:chem
halo      HALO_EM_CHEM_E_7 dyn_em 80:chem
halo      HALO_EM_TRACER_E_3 dyn_em 24:tracer
halo      HALO_EM_TRACER_E_5 dyn_em 48:tracer
halo      HALO_EM_TRACER_E_7 dyn_em 80:tracer
halo      HALO_EM_SCALAR_E_3 dyn_em 24:scalar
halo      HALO_EM_SCALAR_E_5 dyn_em 48:scalar
halo      HALO_EM_SCALAR_E_7 dyn_em 80:scalar
halo      HALO_TOPOSHAD phys 24:ht_shad
halo      HALO_EM_HORIZ_INTERP dyn_em 24:t_2,ph_2,ht,t_max_p,ght_max_p,max_p,t_min_p,ght_min_p,min_p

halo      HALO_EM_MOIST_OLD_E_3 dyn_em 24:moist_old
halo      HALO_EM_MOIST_OLD_E_5 dyn_em 48:moist_old
halo      HALO_EM_MOIST_OLD_E_7 dyn_em 80:moist_old
halo      HALO_EM_CHEM_OLD_E_3 dyn_em 24:chem_old
halo      HALO_EM_CHEM_OLD_E_5 dyn_em 48:chem_old
halo      HALO_EM_CHEM_OLD_E_7 dyn_em 80:chem_old
halo      HALO_EM_TRACER_OLD_E_3 dyn_em 24:tracer_old
halo      HALO_EM_TRACER_OLD_E_5 dyn_em 48:tracer_old
halo      HALO_EM_TRACER_OLD_E_7 dyn_em 80:tracer_old
halo      HALO_EM_SCALAR_OLD_E_3 dyn_em 24:scalar_old
halo      HALO_EM_SCALAR_OLD_E_5 dyn_em 48:scalar_old
halo      HALO_EM_SCALAR_OLD_E_7 dyn_em 80:scalar_old

halo      HALO_EM_FEEDBACK   dyn_em 48:ht
halo      HALO_EM_HYDRO_UV   dyn_em 8:u_2,v_2
halo      HALO_EM_HYDRO_NOAHMP dyn_em 8:ZWTXY
halo      HALO_EM_HYDRO_NOAHMP_INIT dyn_em 8:ZWTXY,FDEPTHXY,HT,ISLTYP

halo      HALO_EM_COUPLE_A   dyn_em 24:mub,mu_1,mu_2
period    PERIOD_EM_COUPLE_A dyn_em 2:mub,mu_1,mu_2
halo      HALO_EM_COUPLE_B   dyn_em 48:ph_1,ph_2,w_1,w_2,t_1,t_2,u_1,u_2,v_1,v_2,\
                                       moist,chem,tracer,scalar
period    PERIOD_EM_COUPLE_B dyn_em 3:ph_1,ph_2,w_1,w_2,t_1,t_2,u_1,u_2,v_1,v_2,\
                                       moist,chem,tracer,scalar

#cyl for trajectory 
halo      HALO_EM_F dyn_em  24:muu,muv,mut

## For moving nests
#halo      em_shift_halo_y  dyn_em 48:imask_nostag,imask_xstag,imask_ystag,imask_xystag,u_2,v_2,t_2
#halo      em_shift_halo_x  dyn_em 48:imask_nostag,imask_xstag,imask_ystag,imask_xystag,u_2,v_2,t_2

# For observational nudging
halo      HALO_OBS_NUDGE dyn_em 24:ph_2,p,uratx,vratx,tratx,kpbl

# cyl: For 3DPWP
halo      HALO_PWP dyn_em 8: OM_TMP,OM_S,OM_U,OM_V,OM_DEPTH,OM_TINI,OM_SINI

# Periodic Boundary Communications

period    PERIOD_BDY_EM_INIT dyn_em 3:u_1,u_2,v_1,v_2,w_1,w_2,t_1,t_2,ph_1,ph_2,t_init,phb,ph0,php,pb,al,alt,alb,mu_1,mu_2,mub,mu0,ht,msftx,msfty,msfux,msfuy,msfvx,msfvy,msfvx_inv,sina,cosa,e,f

# Monotonic, positive definite advection requires 4 values for moist, chem, tke, and scalar for periodic lateral boundaries

period    PERIOD_BDY_EM_MOIST dyn_em 4:moist
period    PERIOD_BDY_EM_CHEM dyn_em 4:chem
period    PERIOD_BDY_EM_TRACER dyn_em 4:tracer
period    PERIOD_BDY_EM_SCALAR dyn_em 4:scalar
period    PERIOD_BDY_EM_TKE dyn_em 4:tke_2
period    PERIOD_BDY_EM_MOIST2 dyn_em 4:moist
period    PERIOD_BDY_EM_CHEM2 dyn_em 4:chem
period    PERIOD_BDY_EM_TRACER2 dyn_em 4:tracer
period    PERIOD_BDY_EM_SCALAR2 dyn_em 4:scalar
period    PERIOD_BDY_EM_MOIST_OLD dyn_em 4:moist_old
period    PERIOD_BDY_EM_CHEM_OLD dyn_em 4:chem_old
period    PERIOD_BDY_EM_TRACER_OLD dyn_em 4:tracer_old
period    PERIOD_BDY_EM_SCALAR_OLD dyn_em 4:scalar_old
period    PERIOD_BDY_EM_TKE_OLD dyn_em 4:tke_1

period    PERIOD_BDY_EM_E dyn_em 2:u_2,v_2,ht
period    PERIOD_EM_HYDRO_UV dyn_em 1:u_2,v_2
period    PERIOD_BDY_EM_A dyn_em 2:ru,rv,rw,ww,php,alt,p,muu,muv,mut,ph_2,al
period    PERIOD_BDY_EM_A1  dyn_em 3:rdzw,rdz,z,zx,zy,ustm
period    PERIOD_BDY_EM_PHY_BC dyn_em 2:rublten,rvblten,rucuten,rvcuten,xkmh,xkmv,xkhh,xkhv,div,defor11,defor22,defor12,defor13,defor23,defor33,tke_2
period    PERIOD_BDY_EM_FDDA_BC dyn_em 2:rundgdten,rvndgdten
period    PERIOD_BDY_EM_B dyn_em 2:ru_tend,rv_tend,ph_2,al,p,t_1,t_save,u_save,v_save,mu_1,mu_2,mudf,php,alt,pb
period    PERIOD_BDY_EM_B3 dyn_em 2:ph_2,al,p,mu_2,muts,mudf
period    PERIOD_BDY_EM_B2 dyn_em 2:ru_tend,rv_tend
period    PERIOD_BDY_EM_C dyn_em 2:u_2,u_save,v_2,v_save,t_2,t_save,muv,msfvx,msfvy,muu,msfux,msfuy,msfvx_inv
period    PERIOD_BDY_EM_D dyn_em 3:u_2,v_2,w_2,t_2,ph_2,mu_2,tke_2
period    PERIOD_BDY_EM_D3 dyn_em 3:u_1,u_2,v_1,v_2,w_1,w_2,t_1,t_2,ph_1,ph_2,tke_1,tke_2,mu_1,mu_2
period    PERIOD_EM_DA dyn_em 2:ru_m,rv_m,ww_m,mut,muts

#
#swap SWAP_ETAMP_NEW  dyn_em 1:dz8w,p_phy,pi_phy,rho,th_phy,moist,F_ICE_PHY,F_RAIN_PHY,F_RIMEF_PHY,RAINNC,RAINNCV,SR,LOWLYR
#swap SWAP_WSM3       dyn_em 1:th_phy,moist,w_2,rho,pi_phy,p_phy,dz8w,rainnc,rainncv
#cycle CYCLE_TEST       dyn_em 1:xlong

##

# FDDA (Observational-nudging) Variables
typedef fdob_type integer domain_tot   # total number of domains to apply obs-nudging
typedef fdob_type integer IEODI        # end of obs data flag for current model step
typedef fdob_type integer IWTSIG       # flag for nudging on pressure surfaces
typedef fdob_type integer NSTAT        # number of obs stations used to nudge current model step
typedef fdob_type integer NSTAW        # number of obs stations within current time window
typedef fdob_type integer KTAUR        # restart model step
typedef fdob_type integer LEVIDN(max_domains)   # level of nest
typedef fdob_type integer REFPRT(max_domains)   # reference obs index for diagnostic printout
typedef fdob_type real    WINDOW       # time window half-period for nudging (in minutes) 
typedef fdob_type real    RTLAST       # time in hours of last obs used in current model step
typedef fdob_type real    DATEND       # time in minutes after which data are asuumed to have ended
typedef fdob_type logical NUDGE_UV_PBL # Flag for wind nudging within the PBL
typedef fdob_type logical NUDGE_T_PBL  # Flag for temperature nudging within the PBL
typedef fdob_type logical NUDGE_Q_PBL  # Flag for moisture nudging within the PBL
typedef fdob_type integer SFC_SCHEME_HORIZ # Flag for horizontal spreading scheme for surface obs
typedef fdob_type integer SFC_SCHEME_VERT  # Flag for vertical   spreading scheme for surface obs
typedef fdob_type real    MAX_SNDNG_GAP # Maximum pressure gap allowed for interpolating between soundings (centibars)
typedef fdob_type real    SFCFACT      # scale factor applied to time window for surface obs
typedef fdob_type real    SFCFACR      # scale factor applied to horiz radius of influence for surface obs
typedef fdob_type real    RINFMN       # minimum radius of influence
typedef fdob_type real    RINFMX       # maximum radius of influence
typedef fdob_type real    PFREE        # pressure level (cb) where terrain effect becomes small
typedef fdob_type real    DCON         # 1/DPSMX
typedef fdob_type real    DPSMX        # max pres change (cb) allowed within infl range of surf obs 
typedef fdob_type real    TFACI        # scale factor used for ramp-down in dynamic initialization
typedef fdob_type real    KNOWN_LAT    # Latitude  of origin point (i,j)=(1,1)
typedef fdob_type real    KNOWN_LON    # Longitude of origin point (i,j)=(1,1)
typedef fdob_type character SDATE      # domain starting date (YYYY-MM-DD_hh:mm:ss)
typedef fdob_type real    XTIME_AT_REST # xtime at restart time
typedef fdob_type real    VIF_UV(6)    # Vertical influence function parameters for wind nudging
typedef fdob_type real    VIF_T(6)     # Vertical influence function parameters for temperature nudging
typedef fdob_type real    VIF_Q(6)     # Vertical influence function parameters for moisture nudging
typedef fdob_type real    VIF_FULLMIN  # Minimum depth through which vert infl fcn remains 1.0 (m)
typedef fdob_type real    VIF_RAMPMIN  # Minimum depth through which vif decreases 1.0 to 0.0 (m)
typedef fdob_type real    VIF_MAX      # Maximum depth in which vif is nonzero (m)

# table entries are of the form
#      <Table>  <Type>  <Sym>                <Dims>   <Use>   <NumTLev> <Stagger> <IO>     <DNAME>             <DESCRIP>     <UNITS>
#Grid variables
typedef fdob_type real    varobs         {nndgvar}{obs} -         1        -       -       "varobs"          "observational values in each variable"
typedef fdob_type real    errf              h{obs}      -         1        -       -       "errf"            "errors between model and obs values"
typedef fdob_type real    timeob             {obs}      -         1        -       -       "timeob"          "model times for each observation"          "hours"
typedef fdob_type real    nlevs_ob           {obs}      -         1        -       -       "nlevs_ob"        "numbers of levels in sounding obs"
typedef fdob_type real    lev_in_ob          {obs}      -         1        -       -       "lev_in_ob"       "level in sounding-type obs"
typedef fdob_type real    plfo               {obs}      -         1        -       -       "plfo"            "index for type of obs-platform"
typedef fdob_type real    elevob             {obs}      -         1        -       -       "elevob"          "elevation of observation"                  "meters"
typedef fdob_type real    rio                {obs}      -         1        -       -       "rio"             "west-east grid coordinate"
typedef fdob_type real    rjo                {obs}      -         1        -       -       "rjo"             "south-north grid coordinate"
typedef fdob_type real    rko                {obs}      -         1        -       -       "rko"             "vertical grid coordinate"
typedef fdob_type integer obsprt               [        -         1        -       -       "obsprt"          "obs index for diagnostic printout"
typedef fdob_type real    latprt               [        -         1        -       -       "latprt"          "obs latitude for diagnostic printout"
typedef fdob_type real    lonprt               [        -         1        -       -       "lonprt"          "obs longitude for diagnostic printout"
typedef fdob_type real    mlatprt              [        -         1        -       -       "mlatprt"         "model latitude at obs location"
typedef fdob_type real    mlonprt              [        -         1        -       -       "mlonprt"         "model longitude at obs location"
typedef fdob_type integer stnidprt       {obsstid}{[}   -         1        -       -       "stnidprt"        "obs station id for diagnostic printout"
typedef fdob_type real    base_state           k        -         1        -       -       "base_state"      "base-state height on half (mass) levels"   "meters"

state fdob_type fdob - -

# xpose variables for polar fft
state    real   t_xxx          ikjx    -           1        -
state    real   u_xxx          ikjx    -           1        X
state    real   ru_xxx         ikjx    -           1        X
state    real   v_xxx          ikjx    -           1        Y
state    real   rv_xxx         ikjx    -           1        Y
state    real   w_xxx          ikjx    -           1        Z
state    real   ww_xxx         ikjx    -           1        Z
state    real   ph_xxx         ikjx    -           1        Z
state    real   dum_yyy        ikjy    -           1        -
state    real   fourd_xxx      ikjx    -           1        -
state    real   clat_xxx       ijx     -           1        -
state    real   ht_xxx         ijx     -           1        -
state    real   mf_xxx         ijx     -           1        -

xpose XPOSE_POLAR_FILTER_TOPO dyn_em t_init,t_xxx,dum_yyy
xpose XPOSE_POLAR_FILTER_T  dyn_em t_2,t_xxx,dum_yyy
xpose XPOSE_POLAR_FILTER_U  dyn_em u_2,u_xxx,dum_yyy
xpose XPOSE_POLAR_FILTER_RU dyn_em ru_m,ru_xxx,dum_yyy
xpose XPOSE_POLAR_FILTER_V  dyn_em v_2,v_xxx,dum_yyy
xpose XPOSE_POLAR_FILTER_RV dyn_em rv_m,rv_xxx,dum_yyy
xpose XPOSE_POLAR_FILTER_W  dyn_em w_2,w_xxx,dum_yyy
xpose XPOSE_POLAR_FILTER_WW dyn_em ww_m,ww_xxx,dum_yyy
xpose XPOSE_POLAR_FILTER_PH dyn_em ph_2,ph_xxx,dum_yyy
xpose XPOSE_POLAR_FILTER_MOIST dyn_em moist,fourd_xxx,dum_yyy
xpose XPOSE_POLAR_FILTER_CHEM dyn_em chem,fourd_xxx,dum_yyy
xpose XPOSE_POLAR_FILTER_TRACER dyn_em tracer,fourd_xxx,dum_yyy
xpose XPOSE_POLAR_FILTER_SCALAR dyn_em scalar,fourd_xxx,dum_yyy

# xpose variables for spectral nudging
state    real   dif_analysis     ikj     -           1
state    real   dif_xxx          ikjx    -           1
state    real   dif_yyy          ikjy    -           1

xpose XPOSE_SPECTRAL_NUDGING dyn_em dif_analysis,dif_xxx,dif_yyy
##
